# Supplementary material for: Meta-Analysis of Keratoconus Transcriptomic Data Revealed Altered RNA Editing Levels Impacting Keratin Genomic Clusters
Source: Invest Ophthalmol Vis Sci. 2023 Jun 6;64(7):12. doi: 10.1167/iovs.64.7.12 (PMC10249681; doi:10.1167/iovs.64.7.12)
Supplement: Supplement 6 [file iovs-64-7-12_s006.xlsx]

## Sheet: full_expression_kerato
Supplementary Table 1. Gene expression analysis of keratoconus and control samples. For each human gene, the ID, ensembl identifier, fold change between keratocouns and contro samples, the associated Bonferroni-corrected p-value, the gene description (if available) and the expression levels as TPM were indicated.
Gene ID	Identifier	Keratoconus vs. healthy control - Fold change	Keratoconus vs. healthy control - Bonferroni	Description	Keratoconus - SRR11906921_TPM	Keratoconus - SRR11906922_TPM	Keratoconus - SRR11906923_TPM	Keratoconus - SRR11906924_TPM	Keratoconus - SRR11906925_TPM	Keratoconus - SRR11906926_TPM	Keratoconus - SRR11906927_TPM	Keratoconus - SRR11906928_TPM	Keratoconus - SRR11906929_TPM	Keratoconus - SRR11906930_TPM	Keratoconus - SRR11906931_TPM	Keratoconus - SRR11906932_TPM	Keratoconus - SRR11906933_TPM	Keratoconus - SRR11906941_TPM	Keratoconus - SRR11906942_TPM	Keratoconus - SRR11906943_TPM	Keratoconus - SRR11906944_TPM	Keratoconus - SRR11906945_TPM	Keratoconus - SRR11906946_TPM	healthy control - SRR11906934_TPM	healthy control - SRR11906935_TPM	healthy control - SRR11906936_TPM	healthy control - SRR11906937_TPM	healthy control - SRR11906938_TPM	healthy control - SRR11906939_TPM	healthy control - SRR11906940_TPM
DDX11L1	ENSG00000223972	1.18089	1		0.54971	0.425627	0	0	0.271384	0	0.142016	0	0	0	0.360252	0.154798	0.085845	0.216452	0	0	0.0793184	0	0	0.194021	0	0	0.0534598	0.203117	0	0.0728434
WASH7P	ENSG00000227232	1.27285	1		56.7622	38.4092	35.269	36.4163	66.474	65.8212	29.7098	37.4321	54.249	92.9014	61.5971	78.3966	57.27	74.1977	24.5214	57.0407	24.9293	121.294	78.0012	50.3849	21.8704	35.4515	13.6319	15.5024	49.1525	41.9487
MIR1302-10	ENSG00000243485	1.4123	1		0	0.463923	0	0	0.739503	0	0.464383	0	0.969175	0	0	0.126544	0	0	0	0	0	1.02503	1.13667	0	0	0.463753	0.349619	0	0	0
FAM138A	ENSG00000237613	#N/A	#N/A		0	0	0	0	0	0	0	0	0	0	0	0	0	0	0	0	0	0	0	0	0	0	0	0	0	0
OR4G4P	ENSG00000268020	2.54084	1		0.324319	0	0	0	0	0	0.0733137	0	0	0	0	0	0	0	0	0	0	0	0	0	0	0	0	0	0	0
OR4G11P	ENSG00000240361	#N/A	#N/A		0	0	0	0	0	0	0	0	0	0	0	0	0	0	0	0	0	0	0	0	0	0	0	0	0	0
OR4F5	ENSG00000186092	-1.37129	1	Olfactory receptor 4F5	0	0	0	0	0	0	0	0	0	0.289861	0	0	0	0	0	0	0	0.289568	0	0	0	0	0.14815	0	0	0
RP11-34P13.7	ENSG00000238009	2.58173	1		0.0947639	0.0366867	0.0745056	0.164554	0.322286	0.169899	0.0693658	0.166633	0.131386	0.408707	0.424373	0.217931	0.123323	0.0995036	0.115196	0.041065	0.0683681	0.114082	0.0355109	0.0557451	0.0569962	0.0611221	0.0215037	0.027234	0.0267377	0.0502295
RP11-34P13.8	ENSG00000239945	1.12539	1		3.46885	1.50872	6.36369	4.06032	5.17985	4.83714	3.25277	8.33822	5.26462	3.76465	5.0097	4.05202	3.2302	5.66588	2.81119	2.46821	2.07626	5.12843	5.18148	2.85679	1.97045	3.48038	1.13699	4.65223	1.41374	3.69435
CICP27	ENSG00000233750	2.90004	1		0.419266	0.0473415	0.0576864	0.382222	1.14704	1.45087	0.0473885	1.05559	0.226058	1.46588	1.2622	1.4463	0.40103	0.0722263	0.573373	0.0529914	0.370541	0.278933	0.309313	0.258966	0.0472818	0.236621	0.0713546	0	0	0.437519
AL627309.1	ENSG00000237683	1.92477	1		61.9546	39.7678	56.804	42.94	115.914	112.219	30.1277	145.989	17.5079	288.192	313.166	173.516	123.262	67.1258	37.6401	27.015	23.3367	38.28	31.8534	72.3469	27.404	40.8004	31.9736	31.726	10.7979	32.975
RP11-34P13.15	ENSG00000268903	-1.33341	1		21.1688	32.9858	0	5.46789	18.5935	48.9339	0	44.7101	0	0	23.3672	159.348	0	0	8.87789	0	0	0	8.06892	0	0	0	13.6903	75.0571	18.8143	12.5179
RP11-34P13.16	ENSG00000269981	#N/A	#N/A		0	0	0	0	0	0	0	0	0	0	0	0	0	0	0	0	0	0	0	0	0	0	0	0	0	0
RP11-34P13.14	ENSG00000239906	1.04653	1		22.5207	0.656239	9.59567	2.20762	15.9001	23.7317	9.19647	15.4453	4.30867	18.3845	41.2416	14.6782	39.3101	6.00712	7.41813	6.61102	0.733767	13.5328	2.50113	16.6026	10.4866	8.19999	2.47276	0.62634	22.1373	5.39094
RP11-34P13.13	ENSG00000241860	1.14802	1		1.44335	0.133724	0.434519	1.537	0.873951	0.566918	0.518694	0.800638	0.405738	1.48701	1.62702	0.328283	1.86773	0.340025	1.62858	0.823256	0.180672	0.623749	0.260898	0.426704	1.30773	0.389885	0.0419901	0.191447	0.934568	0.463441
RNU6-1100P	ENSG00000222623	#N/A	#N/A		0	0	0	0	0	0	0	0	0	0	0	0	0	0	0	0	0	0	0	0	0	0	0	0	0	0
RP11-34P13.9	ENSG00000241599	#N/A	#N/A		0	0	0	0	0	0	0	0	0	0	0	0	0	0	0	0	0	0	0	0	0	0	0	0	0	0
AP006222.2	ENSG00000228463	1.22375	1		0.962639	0.651041	0.832138	0.385954	1.12051	2.65659	1.04361	1.37044	2.65223	2.06757	1.20805	1.45545	0.920081	1.2572	0.249968	0.789892	0.60069	1.43511	1.10556	1.28257	1.3641	0.623496	0.0857753	0.751737	0.366886	0.537628
AP006222.1	ENSG00000241670	-1.4019	1		0	1.49145	0	0	0	0	0	11.0852	0	0.549777	1.89355	9.35696	0	0	0	0	0	0	0	0	1.11718	0	0	7.1175	0	0
RP4-669L17.10	ENSG00000237094	3.52967	1		0.0469281	0.0331181	0.0419692	0.0320864	0.12332	0.0811971	0.067628	0.0705626	0.0743262	0.105477	0.0891393	0.185009	0.0785523	0.072758	0.0427848	0.142351	0.0118498	0.310257	0.0793403	0.0271743	0.0357225	0.0264848	0.0109817	0.0164368	0.00993061	0
RP4-669L17.8	ENSG00000250575	1.05218	1		6.63623	3.13153	0.981213	0.481584	31.7189	19.7427	6.0006	28.1516	0	2.63849	9.31475	23.5268	0.541373	5.18711	0.361213	0	0.600256	1.05433	2.43576	0.244715	0	1.87823	4.18052	11.87	2.76671	10.5657
CICP7	ENSG00000233653	-3.8749	1		0	0	0	0	0	0	0	0	0	0	0	0	0	0	0	0	0	0	0	0	0	0	0.0969364	0	0	0
RP4-669L17.4	ENSG00000224813	3.55064	1		0	0	0	0	0	0	0	0	0	0	0	0	0	0	0	0	0	11.8144	0	0	0	0	0	0	0	0
OR4F29	ENSG00000235249	#N/A	#N/A		0	0	0	0	0	0	0	0	0	0	0	0	0	0	0	0	0	0	0	0	0	0	0	0	0	0
WBP1LP7	ENSG00000269732	#N/A	#N/A		0	0	0	0	0	0	0	0	0	0	0	0	0	0	0	0	0	0	0	0	0	0	0	0	0	0
AL732372.1	ENSG00000256186	#N/A	#N/A		0	0	0	0	0	0	0	0	0	0	0	0	0	0	0	0	0	0	0	0	0	0	0	0	0	0
RP4-669L17.2	ENSG00000236601	1.77468	1		0	0.131765	0.0642233	0.106384	0	0.161527	0	0	0.0314594	0	0.0669159	0	0.063782	0	0	0.176989	0	0.194088	0	0.0720779	0	0	0	0	0	0.0811829
RP5-857K21.15	ENSG00000236743	-2.29734	1		0.0868988	0	0.0956506	0.105628	0	0	0	0	0	0	0	0	0	0	0	0.0878657	0	0.231251	0	0	0	0	0	0.374605	0	0
RP4-669L17.1	ENSG00000236679	-16.4726	1		0	0	0	0	0	0	0	0	0	0	0	0	0	0	0	0	0	0	0	0	0	0	0	0	4.83156	0
RP5-857K21.1	ENSG00000231709	2.34523	1		0.0810468	0	0.446046	0.295544	0.466802	0.269243	0.073284	0.54414	0.0873971	0.215896	0.371797	0.159759	0.0885962	0.446777	0	0.163897	0	0.754874	0	0	0.073119	0.146369	0.110346	0	0	0.0751779
RP5-857K21.2	ENSG00000235146	1.08369	1		0.0279804	0	0.0307984	0.034011	0.128926	0.0929529	0.0506008	0	0	0	0.0320896	0.0275774	0	0	0.040816	0.0282918	0.0282613	0.0372302	0.0550468	0.0345651	0	0	0.0571436	0.0241237	0	0.0259543
RP5-857K21.3	ENSG00000239664	2.36631	1		0.0655878	0.0592468	0	0.0797237	0	0.072629	0.0593056	0	0	0	0.07522	0.0646431	0.358486	0	0.287025	0.26527	0	0.436349	0	0.0810226	0	0	0	0	0.111034	0
RP5-857K21.4	ENSG00000230021	1.35102	1		28.0811	32.1911	34.7422	26.3914	31.4558	36.0948	36.9477	26.0348	31.9139	32.5323	32.5363	49.2245	31.1225	28.1398	50.6206	39.8444	23.5295	26.849	34.3919	23.1089	10.5612	22.6198	16.0365	19.7167	15.3302	21.7457
RP5-857K21.5	ENSG00000223659	#N/A	#N/A		0	0	0	0	0	0	0	0	0	0	0	0	0	0	0	0	0	0	0	0	0	0	0	0	0	0
MTND1P23	ENSG00000225972	1.05013	1		0	0	0	0	0	0	0	0	0	3371.22	0	0	0	0	4257.8	2904.61	0	2821.87	4145.35	0	0	0	5.48394	3896.31	4.09124	0
MTND2P28	ENSG00000225630	-1.57428	1		490.84	378.045	404.204	374.027	415.077	428.894	301.94	449.243	346.881	157.259	1735.74	247.26	444.728	454.13	451.795	323.902	447.834	450.169	528.375	1970.34	312.137	387.583	289.069	303.241	473.947	390.33
hsa-mir-6723	ENSG00000237973	2.72426	1		315.272	1460.22	407.451	356.467	298.442	328.042	322.421	216.886	399.593	266.782	328.608	495.639	337.138	280.501	12910.7	7295.42	1694.98	276.332	521.796	392.665	207.222	448.018	292.364	372.841	176.338	1395.68
RP5-857K21.7	ENSG00000229344	-3.775	1		0.585866	0	0.64487	0.712136	0	0	0	0	0	0	0	0	1.28088	0	0.640967	0	0.887622	1.16931	0	0.723739	1.3214	0.793548	1.1965	0.757669	0	1.63032
MTATP8P1	ENSG00000240409	42.6516	1		0	0	0	0	0	0	0	0	0	140.116	0	0	0	0	0	0	0	0	0	0	0	0	0	0	0	0
MTATP6P1	ENSG00000248527	1.14427	1		2741.48	3678.48	3389.57	3461.79	3470.58	3291.78	3179.72	3324.7	3593.41	3285.32	3469.44	4956.11	3686.33	2933.58	12261.9	6396.77	4500.63	3248.43	4003.93	2544.05	2144.6	2589.17	2075.78	2898.29	3161.09	3749.27
RP5-857K21.11	ENSG00000198744	-89.7246	6.26818e-11		0.365229	0	0	0	0	0	0	0	0	0	0	0	0.39925	0.503339	0.266386	0.738586	1.10669	0.971933	0.359264	170.997	2.63603	1.31919	0.745897	0.629775	1.2366	2.03269
WBP1LP6	ENSG00000268663	#N/A	#N/A		0	0	0	0	0	0	0	0	0	0	0	0	0	0	0	0	0	0	0	0	0	0	0	0	0	0
OR4F16	ENSG00000185097	#N/A	#N/A	Olfactory receptor 4F3/4F16/4F29	0	0	0	0	0	0	0	0	0	0	0	0	0	0	0	0	0	0	0	0	0	0	0	0	0	0
CICP3	ENSG00000229376	1.72115	1		0	0	0	0	0	0	0	0.317995	0	0	0	0.560179	0	0	0	0	0	0	0	0	0	0.128307	0	0	0	0
RP11-206L10.1	ENSG00000224956	-1.27275	1		41.3734	32.6665	22.598	11.5275	86.435	87.3602	66.6228	59.94	60.0113	77.5929	93.2257	60.1905	56.7335	48.9757	20.751	19.5997	17.0523	25.2373	47.3609	53.8134	19.6504	48.5583	32.5638	57.684	48.7819	48.4309
RP11-206L10.3	ENSG00000235373	1.10712	1		0.657493	0.835897	3.24329	4.3512	8.80812	3.74826	0.682593	3.92385	5.01558	12.7143	7.34502	1.53605	6.92118	4.8662	5.09747	4.75215	2.06607	2.00891	1.65281	12.785	3.77877	3.32038	0.0497325	0	1.50471	1.46823
RNU6-1199P	ENSG00000223181	#N/A	#N/A		0	0	0	0	0	0	0	0	0	0	0	0	0	0	0	0	0	0	0	0	0	0	0	0	0	0
RP11-206L10.5	ENSG00000240618	3.59847	1		0.0338955	0	0.186546	0.0824019	0.0390453	0.112603	0	0	0.109654	0	0	0.0334074	0	0	0	0	0	0	0.100026	0	0	0	0.0230746	0	0	0
RP11-206L10.4	ENSG00000229905	1.99418	1		0	0	0	0	0	0	0	0	1.19796	0	0	0.364973	0	0.255168	0.135045	0	0	1.47817	0	0	0.167042	0.167192	0	0	0	0
RP11-206L10.2	ENSG00000228327	1.27277	1		0.696402	0.36696	0.383269	0.952308	1.87182	1.44593	0.629699	0.438335	2.5658	0.869582	1.08154	0.514779	0.555094	0.879765	0.613752	0.880189	0.674086	1.08105	1.5984	1.70265	0.431944	1.02187	0.14815	0.0375258	0.491226	0.390275
RP11-206L10.9	ENSG00000237491	2.04448	1		1.55146	0.478689	0.541125	1.01665	4.00091	2.20585	1.5645	1.63603	2.07234	1.64123	1.75001	1.3718	1.37492	1.46942	1.63451	1.2072	0.580382	2.09832	1.69568	0.985886	0.725769	0.859019	0.430289	0.231192	0.378298	0.414558
RP11-206L10.8	ENSG00000230092	5.47082	0.157433		0.322816	0.136083	0.426394	0.104638	2.33034	1.07242	0.681092	0.987351	0.951501	1.40456	0.987267	0.848445	1.08219	0.919436	0.674961	0.326409	0.0652115	2.14766	0.613918	0.079757	0.349487	0.1749	0.0586025	0	0.091083	0
AL669831.1	ENSG00000269831	#N/A	#N/A		0	0	0	0	0	0	0	0	0	0	0	0	0	0	0	0	0	0	0	0	0	0	0	0	0	0
RP11-206L10.10	ENSG00000240453	2.24361	1		3.80959	1.32905	1.67731	3.41711	7.35434	2.64752	1.54418	3.88068	3.79644	4.23424	3.31447	2.56357	1.80938	1.66557	4.10082	3.00189	1.45953	5.10392	1.91245	2.66139	0.924421	1.70815	0.679651	0.27182	0.689406	0.633634
FAM87B	ENSG00000177757	-1.18791	1		1.2162	1.02537	1.60642	0.985546	5.0435	1.34676	1.09971	2.44962	3.06014	2.26783	1.58078	0.639295	0.265897	1.22914	3.07512	1.8036	1.3103	2.26554	1.59511	2.40385	0.877784	1.75714	1.76626	1.04856	1.30397	1.65459
LINC00115	ENSG00000225880	-2.13162	1		4.7025	1.37028	3.50639	2.21265	11.5329	5.20734	5.48656	9.33583	3.76232	3.83884	5.91502	6.8774	4.47724	3.55395	6.74905	7.36231	0.612866	7.26625	7.90844	4.68479	8.07446	6.57494	14.0442	10.332	6.67687	3.09559
LINC01128	ENSG00000228794	1.35214	1		3.04951	3.29882	4.06111	3.50083	6.06432	5.11397	3.95457	4.30405	6.77988	4.87238	4.71352	4.5393	3.71082	6.11375	3.72075	4.70129	3.83431	6.16156	5.16614	3.65088	2.61535	4.16451	1.84531	1.9259	2.01296	1.67626
FAM41C	ENSG00000230368	-7.19881	1		0.045235	0	0	0	0	0.0250456	0.0204511	0	0.0487793	0.0301248	0	0	0.0247243	0	0	0.0228692	0	0	0.0222481	0.167641	0.224456	0.0408468	0.0615881	0.0585	0.0191446	0
TUBB8P11	ENSG00000234711	-2.28182	1		0	0	0	0.229526	0	0	0	0.211296	0	0	0	0	0	0	0.137725	0	0	0	0	0	0.170358	0	0.257092	0	0	0
AL645608.2	ENSG00000269308	#N/A	#N/A		0	0	0	0	0	0	0	0	0	0	0	0	0	0	0	0	0	0	0	0	0	0	0	0	0	0
RP11-54O7.16	ENSG00000272438	1.12901	1		0.268932	0.0809772	0.0394689	0.0217929	0.0826109	0.178682	0.145904	0.0802479	0.193335	0.119399	0.102809	0.0530117	0.176389	0.0494169	0.0261533	0.0543848	0.14487	0.238557	0.0881796	0.022148	0.016175	0.0485686	0.244103	0	0.0455276	0.0498915
RP11-54O7.1	ENSG00000230699	1.64268	1		0	0.102712	0.312892	0.276424	0	0	0	0	0	0	0	0.0560339	0.248594	0	0	0.0574853	0	0	0	0.0702319	0	0	0	0	0	0.105472
RP11-54O7.2	ENSG00000241180	-4.4135	1		0	0	0	0	0	0	0.225524	0	0	0	0.572085	0	0	0	0	0	0	0	0.24534	0	0	0	1.18853	0	0.211117	0
RP11-54O7.3	ENSG00000223764	-1.04698	1		4.81166	1.73859	0.423701	0.81882	1.55196	1.38534	2.04487	0.107683	1.50472	3.97344	5.13202	1.42271	0.525987	1.45886	0.912462	0.535173	0.680396	2.56092	0.331315	0.35664	0.39069	0.651733	3.53762	0.539298	1.83278	0.223162
SAMD11	ENSG00000187634	-2.05312	1	Sterile alpha motif domain-containing protein 11	1.02446	0.421478	0.178636	0.0986346	0.16358	0.303267	0.192605	0.0454002	0.175007	0.472849	0.45368	0.179948	0.0332641	0.125809	0.214545	0.0615364	0.12294	0.566846	0.0698426	0.162893	0.0457551	0.164866	1.2291	0.192392	0.300501	0.188174
AL645608.1	ENSG00000268179	2.59394	1		0	0	0	0	0	0	0	0.0431398	0.0831469	0.513493	0.0884292	0	0.126432	0	0	0.0389817	0	0	0	0	0	0.0696256	0	0	0	0
NOC2L	ENSG00000188976	1.1159	1	Nucleolar complex protein 2 homolog	22.2713	22.3163	27.4694	19.6444	35.5575	32.9953	30.6735	30.1008	33.3291	41.0429	29.1519	32.1437	29.6516	30.5655	15.0961	18.8016	18.0333	38.8371	26.0575	19.1149	15.4991	30.4528	13.0546	14.6178	17.4859	18.6957
KLHL17	ENSG00000187961	-1.05424	1	Kelch-like protein 17	15.7752	31.702	25.2099	18.2756	40.1578	40.2429	39.5524	22.926	32.0483	37.146	24.2566	36.2787	22.1839	27.0012	15.6537	15.0843	16.7991	29.4381	24.33	17.4667	20.6278	24.4097	20.444	21.6941	12.9573	24.641
PLEKHN1	ENSG00000187583	-1.012	1	Pleckstrin homology domain-containing family N member 1	55.825	63.8921	77.8067	66.4313	110.412	77.8513	137.879	95.4904	96.8751	90.6571	82.2181	78.6015	51.9576	93.2155	53.1436	43.1216	33.8141	66.2502	79.3494	61.8765	25.2207	72.1291	19.1033	53.8295	56.4224	107.719
C1orf170	ENSG00000187642	3.28609	0.00599792		4.61987	5.00787	6.29287	6.07184	11.2422	10.1997	7.59758	4.45874	10.8978	15.9601	10.9278	7.79757	8.86942	10.7043	4.78059	3.73702	2.36229	15.8672	14.7409	1.74779	0.520995	2.84197	0.471751	1.44387	1.34423	4.63351
RP11-54O7.17	ENSG00000272512	2.48962	1		9.5772	4.06611	1.89751	4.19088	2.31678	10.4993	8.65987	12.1099	3.71794	7.27097	3.95413	10.7608	8.37544	5.14752	1.74632	1.25889	0.870601	4.96986	2.73202	1.53803	0.259211	0.864812	2.21671	1.56885	1.62133	2.30976
HES4	ENSG00000188290	-1.51334	1	Transcription factor HES-4	41.2428	30.6986	39.9489	36.897	31.3559	26.1235	61.0106	77.1628	30.0647	40.8696	30.6502	47.803	47.2486	48.8813	24.6666	30.5257	13.8301	17.5606	20.7714	45.4461	12.5021	46.6269	42.5637	44.8032	58.9283	28.3097
RP11-54O7.10	ENSG00000231702	1.56934	1		1.29727	0	0	0	0	0	1.17302	0	1.39892	0	0	0	0	5.3635	0	0	0	1.72613	0	0	0	1.17143	0	0	0	0
RP11-54O7.11	ENSG00000224969	2.49317	1		1.33521	0.150765	0.18371	0.202873	0	0.369637	0.905488	0.933796	0.179978	0.444598	0.382824	0.657988	0.912238	0.460028	0.243464	0.168758	0.168576	0	0	0	0.150575	0	0.454476	0	0	0
ISG15	ENSG00000187608	-2.69653	1	Ubiquitin-like protein ISG15	73.086	69.2485	30.8805	8.68832	26.5538	34.6287	22.1363	48.1894	22.5454	37.1291	18.6493	44.5585	29.3009	26.3506	15.9007	25.8376	31.9464	10.9373	19.1595	16.556	15.9603	30.6583	66.4195	19.1039	37.6628	222.111
AGRN	ENSG00000188157	1.18769	1	Agrin	41.428	21.5041	33.9314	26.5885	39.4297	44.6893	43.7284	33.1966	38.9641	38.0649	35.615	22.7023	36.0646	41.1758	13.76	20.0802	22.0376	41.6083	31.9339	33.7548	17.3258	29.2697	5.21427	7.64697	18.0455	35.5089
RP11-54O7.14	ENSG00000242590	1.38654	1		300.592	310.821	363.932	218.868	400.186	471.844	462.278	346.462	344.416	338.016	347.485	373.098	352.969	258.055	122.861	150.943	163.439	309.474	190.535	178.494	101.758	155.603	80.1708	148.886	148.669	302.759
RP11-465B22.3	ENSG00000217801	-2.62511	0.00943886		3.4674	2.32569	4.43367	3.58377	5.21399	3.93161	3.73606	4.80929	6.71691	5.33733	4.3338	7.14188	3.6542	3.09034	3.37706	2.22535	2.32782	6.3265	3.6967	7.23302	1.94812	10.668	5.76686	7.82274	8.24258	13.3467
RP11-54O7.18	ENSG00000273443	#N/A	#N/A		0	0	0	0	0	0	0	0	0	0	0	0	0	0	0	0	0	0	0	0	0	0	0	0	0	0
RNF223	ENSG00000237330	-4.91094	0.000129811	RING finger protein 223	1.01624	10.5839	5.79032	6.031	4.68254	4.23656	8.70252	2.67565	8.38013	4.21989	4.3877	4.59558	2.74457	6.5907	3.66245	1.87376	7.36622	5.96552	3.93975	11.8893	3.72126	15.4382	8.87145	36.4381	27.0709	22.2909
C1orf159	ENSG00000131591	-1.18058	1	Uncharacterized protein C1orf159	4.42427	3.43232	4.16324	3.26184	4.92324	5.30271	4.43454	5.18365	4.92684	7.25622	4.94799	5.19276	4.80478	5.45966	2.2736	2.47943	2.61696	6.4332	4.5056	4.02228	3.21929	4.53297	2.38586	4.19838	4.03866	4.24874
RP11-465B22.5	ENSG00000223823	1.74016	1		0.0567558	0.0769031	0.187415	0.0344941	0.0326894	0.0628488	0.128299	0.158772	0.183608	0	0.292909	0.251723	0	0.0782178	0.0827916	0.086081	0	0.717422	0.139572	0	0.0768061	0.15375	0.0386369	0	0.0960822	0
MIR200B	ENSG00000207730	1.53099	1		0	0	0	0	2.42246	0	0	0	0	0	0	2.07266	0	0	0	0	0	0	0	0	0	0	0	0	0	0
MIR200A	ENSG00000207607	1.17826	1		0	0	0	0	0	0	0	0	0	0	0	2.18781	0	0	0	0	0	0	0	0	0	0	0	0	0	0
MIR429	ENSG00000198976	#N/A	#N/A		0	0	0	0	0	0	0	0	0	0	0	0	0	0	0	0	0	0	0	0	0	0	0	0	0	0
RP11-465B22.8	ENSG00000272141	1.79903	1		63.7597	68.2004	114.963	37.6437	124.51	143.899	113.841	109.397	108.481	128.059	121.64	180.544	65.0523	64.996	37.9415	25.3783	35.7777	186.373	72.4744	20.0036	24.8353	55.5639	13.6415	32.9828	47.6303	66.0895
TTLL10-AS1	ENSG00000205231	-6.27004	1		0.0922063	0	0	0	0.0708102	0	0.0833746	0	0.0662873	0.0818745	0	0.0908783	0.0671968	0.169432	0	0.0310774	0.031044	0	0.0604668	0	0	0.166523	0.355697	0.715473	0	0.0570195
TTLL10	ENSG00000162571	-3.35224	1	Inactive polyglycylase TTLL10	0.232573	0.150063	0.109713	0.0807712	0.660203	0.183958	0.405572	0.139417	0.385151	0.254454	0.266729	0.204664	0.453995	0.572357	0.0726991	0.159574	0.058727	0.11052	0.212433	0.46174	1.52122	1.11756	0.559795	0.257807	0.253109	0.0693423
TNFRSF18	ENSG00000186891	-2.06651	1	Tumor necrosis factor receptor superfamily member 18	5.83529	0.680148	0.897836	0.381342	2.16834	1.1117	1.81553	1.75527	2.36815	1.17	1.22332	2.47366	0.480128	1.72944	0.54917	1.33231	0.316875	1.83672	0.802363	2.24782	1.07554	2.15301	2.86185	3.62447	2.44309	0.40741
TNFRSF4	ENSG00000186827	-2.69356	1	Tumor necrosis factor receptor superfamily member 4	0.355102	0.0641542	0	0	0.0818106	0	0.0642179	0.0794706	0	0.0945937	0	0.139995	0.155272	0.195753	0.1036	0	0	0.283495	0.139721	0.0877337	0.128147	0.320654	0.290086	0.367387	0.0601154	0
SDF4	ENSG00000078808	-1.08105	1	45 kDa calcium-binding protein	39.1397	32.8977	33.8924	25.578	35.2565	33.9653	33.7425	29.7397	42.3631	41.4339	33.662	31.7539	27.0749	40.2868	20.5891	27.2739	30.3933	50.1275	37.6558	28.0182	22.1306	34.9134	17.5173	28.7566	27.7406	27.0055
B3GALT6	ENSG00000176022	1.63888	1	Beta-1,3-galactosyltransferase 6	32.4026	39.9312	33.5402	29.3006	32.2994	27.9604	29.6224	37.0583	42.4234	29.6293	36.1768	31.3719	32.2932	32.5305	13.8774	35.0776	27.9596	25.9828	29.0589	18.7327	8.58278	17.3101	11.0535	11.1005	14.7126	17.7153
FAM132A	ENSG00000184163	-2.15856	1		2.14868	0.464139	0.411318	0.227111	0.645686	0.51725	1.05591	0.627217	0.302222	0.435503	0.535703	0.368301	0.765921	0.836859	0.170345	0.188921	0.283076	1.05658	0.229737	1.21176	0.589978	0.590507	1.17654	1.16789	0.909377	0.519935
RP5-902P8.12	ENSG00000260179	-1.41305	1		1.41052	0.69499	1.41143	0	0.886264	0.851969	2.08704	0.717428	0.829655	1.36633	1.32354	1.76935	1.5419	2.47405	0.280577	0.388967	0.388548	1.70618	1.26134	0.95043	1.38823	2.08421	1.30939	0.773879	1.41101	0
UBE2J2	ENSG00000160087	1.16539	1	Ubiquitin-conjugating enzyme E2 J2	12.3306	13.7402	15.8401	11.7183	18.3167	17.4307	18.7906	14.4132	19.9182	20.3262	17.2726	16.756	15.2393	19.3088	8.97897	10.3949	11.8484	18.3363	16.6838	8.38833	10.1501	14.864	8.14908	7.58744	8.47343	10.5379
RP5-902P8.10	ENSG00000230415	1.41128	1		2.38291	1.07627	1.05762	1.02779	1.94803	1.65985	1.52912	1.2472	1.69927	0.972634	0.793413	1.09854	0.882298	2.75432	0.644749	0.89382	0.698759	2.81268	1.89032	1.18697	0.658817	1.70058	0.340135	0.463911	0.48799	0.499113
SCNN1D	ENSG00000162572	-1.24003	1	Amiloride-sensitive sodium channel subunit delta	4.72139	3.08196	2.99675	1.59183	3.53318	5.13285	3.89522	2.48732	3.5119	5.43935	2.8062	4.10993	2.69361	6.10306	1.89777	1.51581	0.852813	5.52557	4.49172	4.087	2.17642	3.8277	2.61587	3.58036	3.0192	2.2377
ACAP3	ENSG00000131584	1.37734	1	Arf-GAP with coiled-coil, ANK repeat and PH domain-containing protein 3	50.9478	50.148	75.0143	39.5948	106.227	96.3781	83.9076	67.4907	85.4035	113.221	78.4119	96.7606	53.8434	78.6328	33.5325	36.3358	42.5373	106.552	81.3823	53.0421	22.0252	58.1374	17.377	32.0121	38.0324	50.7854
PUSL1	ENSG00000169972	-1.41223	1	tRNA pseudouridine synthase-like 1	11.0454	19.0849	17.6712	13.5821	22.784	19.5557	22.9363	18.6113	22.7137	18.9883	19.7378	13.418	14.9524	14.7797	11.7564	14.4149	17.383	17.3456	16.6133	13.4067	10.5443	20.1797	13.6832	14.8934	24.2432	24.8395
CPSF3L	ENSG00000127054	-1.32444	1		38.6391	28.7352	35.1821	29.1251	43.5966	44.492	47.1769	39.5525	50.0328	53.5351	44.7507	45.8193	32.591	51.1708	21.2783	24.8593	24.8172	57.4562	46.6591	49.5397	34.4195	56.9401	29.3752	41.8683	27.3261	30.3695
RP5-890O3.9	ENSG00000240731	-63.1713	0.177632		0	0	0	0	0	0	0	0	0	0	0	0	0	0	0	0	0	0	0	0	7.31355	0	0	0	0	0
GLTPD1	ENSG00000224051	-1.20889	1		28.0715	46.7503	39.0215	33.4181	38.9482	35.5182	44.4416	36.5388	42.5978	36.8752	32.8579	30.0916	28.2082	28.1841	20.3689	24.7261	42.1403	38.9558	29.9852	24.1909	19.1465	29.7908	20.9158	35.1806	33.8454	46.6192
TAS1R3	ENSG00000169962	1.25686	1	Taste receptor type 1 member 3	2.80183	1.94341	3.24922	2.06775	2.47827	4.2107	1.85486	1.84753	3.50694	2.46567	1.60665	1.52867	3.88321	3.0339	1.27723	1.66945	1.97086	2.33003	2.75606	1.73059	1.03819	1.80716	1.0218	1.50977	1.05876	1.76356
DVL1	ENSG00000107404	1.02993	1	Segment polarity protein dishevelled homolog DVL-1	26.8976	43.3503	40.6836	35.9384	50.0979	44.9529	49.6052	42.0736	47.8623	54.2582	38.1731	38.863	40.7299	37.0297	23.428	31.4881	35.9272	45.2514	34.3329	24.4428	28.6332	30.0303	19.8471	30.9732	26.8044	34.2452
MXRA8	ENSG00000162576	1.54468	1	Matrix remodeling-associated protein 8	107.287	56.4887	39.4123	20.0384	54.0581	61.5807	45.196	46.2646	31.5246	42.3335	43.2578	34.0989	54.7596	65.2193	15.2944	11.757	14.2087	106.604	39.8699	24.2206	13.4847	26.4576	14.5144	17.2073	19.9822	33.6822
AURKAIP1	ENSG00000175756	-1.22068	1	Aurora kinase A-interacting protein	137.674	170.962	179.307	132.557	159.764	166.986	163.358	164.941	185.424	182.166	180.078	153.308	166.946	141.249	122.693	133.144	146.026	153.082	123.741	117.528	78.2802	131.265	120.369	146.787	167.956	185.943
RP5-890O3.3	ENSG00000223663	2.63509	1		1.63308	0.491733	0.599185	1.32337	0	2.4112	3.44554	0.60913	0.587013	1.45009	1.87292	1.07304	1.7852	1.50042	0.397039	0.550418	1.09965	0.724315	0.535469	0.672466	0.982225	0	0	0	0.460776	0
CCNL2	ENSG00000221978	1.19406	1	Cyclin-L2	94.2421	61.0653	66.3513	62.6979	126.085	112.791	99.3826	110.478	105.518	107.175	101.268	133.818	85.0113	100.301	55.3727	56.1302	34.6435	103.964	92.9625	111.69	41.1353	72.5547	35.114	43.7755	44.7038	48.2947
RP4-758J18.2	ENSG00000224870	1.47383	1		36.9495	35.7358	40.3224	33.5646	41.0138	39.0763	42.1386	45.8611	54.605	50.2677	43.5555	39.5366	33.126	38.3821	27.4114	37.7606	31.7264	53.1647	39.1478	29.2244	11.7066	23.6485	12.9808	14.3934	23.4402	25.0999
MRPL20	ENSG00000242485	1.17399	1	39S ribosomal protein L20, mitochondrial	51.4787	53.2785	49.9922	47.6154	59.8959	52.6266	57.642	55.2054	67.6668	58.5737	53.402	56.3464	49.8507	64.0188	36.2261	50.7064	48.1509	72.2828	49.9836	29.9477	29.4729	42.3469	25.3085	25.4892	37.1617	44.2888
RN7SL657P	ENSG00000264293	#N/A	#N/A		0	0	0	0	0	0	0	0	0	0	0	0	0	0	0	0	0	0	0	0	0	0	0	0	0	0
RP4-758J18.13	ENSG00000272455	3.35832	0.588318		7.21465	9.361	13.2836	6.3779	19.3415	14.6711	13.8775	15.7058	11.7406	16.2486	14.2918	13.3165	14.0527	4.3387	6.31456	4.24433	9.14198	9.42513	6.83875	2.59272	2.72192	2.72436	4.82213	2.03571	0.111034	1.09509
ANKRD65	ENSG00000235098	1.61854	1		9.72065	3.12448	1.37848	2.53712	1.51132	0.924535	5.44631	28.828	0.707394	3.01836	1.84664	1.64576	3.52031	0.986244	1.2614	1.26629	1.7468	0.317401	0.997251	5.08324	0.591827	0.700059	0.446573	2.00522	1.46389	1.93611
RP4-758J18.7	ENSG00000225905	2.1144	1		1.30629	0.22125	0.179731	0.198479	0.0940471	0.0904078	0.590584	2.28393	0.17608	0.217484	0.280899	0.321868	0.267744	0	0.238191	0	0	0	0	0.403424	0	0	0	0.351948	0	0.0757309
TMEM88B	ENSG00000205116	1.88369	1	Transmembrane protein 88B	0.12035	0	0	0	0	0.13327	0	0.134669	0	0	0	0	0	0	0	0	0	0	0	0	0	0	0	0	0	0
RP4-758J18.10	ENSG00000225285	1.9932	1		2.97071	0.581427	0.435987	1.14348	0.228137	0	1.20878	3.04716	0.42713	1.18703	0.170349	0.39039	1.1366	0.272938	0.325011	0.300377	0.350063	0.922312	0.340922	0.672799	0	0.0447088	0.0674111	0.256124	0.377185	0.642971
VWA1	ENSG00000179403	1.09393	1	von Willebrand factor A domain-containing protein 1	15.9386	4.16183	2.57675	8.65767	2.38108	1.29615	12.0475	12.0386	2.01415	4.17946	2.39916	3.1909	10.9168	2.95164	3.06975	3.32391	4.07496	3.67819	2.52322	6.24525	1.25821	1.16938	0.813773	5.86169	4.38466	5.19765
ATAD3C	ENSG00000215915	1.84922	1	ATPase family AAA domain-containing protein 3C	1.21996	1.48111	3.23352	1.4473	1.61891	1.85888	0.600091	3.14522	1.32607	2.58683	3.77203	2.34706	1.74968	2.60935	2.12839	2.22036	2.53342	2.81796	2.21766	1.54322	0.290565	0.660967	0.531517	0.790957	0.578277	1.66574
ATAD3B	ENSG00000160072	1.00338	1	ATPase family AAA domain-containing protein 3B	11.258	6.85585	9.78704	7.85692	13.7801	14.3324	11.2185	15.417	12.8586	18.0346	13.658	14.0171	10.1551	13.9637	5.24514	5.90073	4.81916	17.2318	12.2494	9.90548	5.61043	11.1617	6.18332	9.32331	7.73372	7.29575
ATAD3A	ENSG00000197785	-1.01769	1	ATPase family AAA domain-containing protein 3A	6.04562	5.34103	5.20065	4.41779	6.85182	6.74374	6.71698	6.5864	7.3414	8.84337	6.22183	5.57413	6.15332	7.51324	2.67026	3.82728	4.05596	8.07956	5.84224	4.1722	3.4549	7.02804	3.77163	4.41748	4.45703	3.40417
TMEM240	ENSG00000205090	-1.49518	1	Transmembrane protein 240	0.983767	0.991195	0.166591	0.137976	0.52303	0.54469	0.307918	0.296374	0.163207	0.352774	0.260364	0.857721	0.620425	1.0429	0.248375	0.382582	0.152868	1.1076	0.44663	0.514156	0.477905	0.512499	0.437885	0.358841	0.704603	0.737042
SSU72	ENSG00000160075	-1.1426	1	RNA polymerase II subunit A C-terminal domain phosphatase SSU72	8.49143	8.17062	7.57136	7.96611	9.13684	7.45712	9.22352	7.19871	10.1756	9.08963	8.88265	7.66923	10.6507	10.2344	6.63669	8.58592	9.08119	10.9382	8.29354	6.05892	6.6021	7.9557	6.23535	7.11866	8.1147	7.67558
AL645728.2	ENSG00000215791	-1.10843	1		24.3881	34.8674	46.4224	19.9486	50.6948	48.53	42.612	43.2943	63.4734	38.1004	54.7827	37.8625	21.1474	42.7078	24.6756	35.135	48.1545	70.2682	55.1042	29.108	48.2235	47.356	36.3878	33.1207	20.7986	18.795
AL645728.1	ENSG00000215014	-1.83896	1		1.37239	1.59391	2.80541	1.66817	2.03258	1.08551	2.12732	2.41321	2.74842	2.87244	2.47333	3.47817	1.92886	1.89135	1.71595	3.17179	2.97035	4.17387	2.89279	4.35948	2.12253	4.4259	2.40239	2.70451	6.30616	0.363716
AL645728.3	ENSG00000236684	-2.54301	1		0	0	0	0	0	0	0	0	0	0	0	0	0	0	0	0	0	0	0	0	0	0.739343	0	0	0	0
C1orf233	ENSG00000228594	1.5067	1		25.2001	28.3898	28.6873	14.4422	23.0685	28.7543	22.0933	16.6189	35.6473	23.7377	35.0548	29.1813	20.5297	9.24358	12.9989	23.0584	31.3567	33.9132	17.6253	9.35098	5.5325	14.1897	7.63176	12.1438	16.14	15.9094
RP11-345P4.9	ENSG00000272106	1.00126	1		28.1339	20.8979	30.4279	21.0905	32.2954	34.4108	26.4142	29.6166	38.4779	29.8995	35.6384	28.0186	22.6105	27.5597	15.4436	25.969	28.4164	39.1301	21.4067	25.6725	13.4427	24.0769	13.4801	20.0303	22.6524	23.6416
MIB2	ENSG00000197530	1.08321	1	E3 ubiquitin-protein ligase MIB2	20.6275	21.2697	28.3197	18.6012	29.5466	31.0965	31.9184	20.1984	32.1393	36.8775	25.7225	28.8046	16.5991	29.8772	14.4697	12.3361	16.4924	34.1113	27.8042	20.0574	10.2004	20.5615	9.55843	18.6571	16.7257	21.4142
MMP23B	ENSG00000189409	2.23158	1	Matrix metalloproteinase-23	1.00963	0.342007	1.04185	0.153404	0.72689	0.559009	1.0841	0.847318	0.68046	0.756421	0.868427	0.310965	1.17265	0.260891	0.0920488	0.382824	0.191206	0.83962	0.434498	0.155903	0	0.683764	0.042957	0	0.106825	0.468259
CDK11B	ENSG00000248333	-1.49137	1	Cyclin-dependent kinase 11B	13.7738	10.6803	12.5714	10.7665	16.4571	17.6239	19.0727	17.2914	18.7885	17.5154	18.1603	17.0337	13.683	21.1715	10.6401	10.3182	9.43381	21.1631	17.9695	31.1117	13.3063	17.6487	11.5189	16.9461	14.8672	13.7183
RP11-345P4.10	ENSG00000272004	2.77603	0.000117036		34.6782	31.2705	24.2173	21.6317	38.5428	55.6107	36.151	31.4389	35.2265	30.116	37.1848	51.8988	28.0482	29.6493	14.8469	14.42	12.8656	32.6806	23.8602	6.3995	8.7425	8.97046	9.667	9.09033	5.0556	6.33164
SLC35E2B	ENSG00000189339	1.79407	0.584226	Solute carrier family 35 member E2B	12.9545	5.16624	8.28087	8.61587	12.8372	14.2956	6.37455	8.81919	16.039	13.3178	11.9223	7.40223	9.02818	11.6641	5.33319	5.74399	8.43871	16.0027	11.843	6.0298	4.67492	6.91468	1.35876	2.77981	3.4331	4.54546
RP11-345P4.7	ENSG00000269737	#N/A	#N/A		0	0	0	0	0	0	0	0	0	0	0	0	0	0	0	0	0	0	0	0	0	0	0	0	0	0
RP11-345P4.6	ENSG00000269227	#N/A	#N/A		0	0	0	0	0	0	0	0	0	0	0	0	0	0	0	0	0	0	0	0	0	0	0	0	0	0
MMP23A	ENSG00000215914	1.42565	1		6.47879	6.61996	5.14388	2.32381	3.05866	4.46925	3.36128	1.7827	4.81032	3.53658	3.167	4.08252	4.0636	5.41578	2.01411	1.2887	2.46735	11.5883	3.13424	1.96806	0.958205	1.82222	1.59066	1.8314	1.61823	4.43334
CDK11A	ENSG00000008128	-2.45425	0.00996139	Cyclin-dependent kinase 11A	2.89523	3.40076	2.79992	3.69913	4.85882	8.40949	8.73198	2.76359	1.82537	4.65704	3.32043	6.71902	3.2357	4.79316	1.86206	4.90091	1.93396	5.16927	5.43202	17.1973	8.57046	9.096	5.99471	5.43893	4.91702	5.09659
RP1-283E3.8	ENSG00000268575	1.93175	0.521864		6.36727	3.51607	5.49862	2.94577	9.61934	6.84197	10.2899	8.80055	13.3749	12.3176	9.48521	8.07824	6.4043	8.73565	4.43981	2.44464	3.76981	9.30112	8.33791	5.44385	2.1503	4.9238	1.95717	1.74939	2.06101	1.96696
RP1-283E3.4	ENSG00000227775	11.1141	0.0769393		2.86969	8.82498	1.31181	4.86058	2.92634	7.83154	9.18822	12.8972	4.53189	3.88486	4.49608	12.2253	14.8964	0	0.194437	9.3708	0.807778	6.73948	3.68662	0	0	3.1577	0.245529	0	0	0
SLC35E2	ENSG00000215790	1.16304	1		1.37877	1.44168	1.29934	1.97439	1.77318	1.48496	2.29702	2.66295	3.86976	4.44011	1.99282	1.7126	2.45695	1.73096	1.32247	2.52086	2.18431	2.47541	2.35951	3.16149	1.61878	2.49857	0.43716	0.260543	0.871303	1.568
NADK	ENSG00000008130	1.3688	1	NAD kinase	13.815	10.8307	12.2719	9.73813	14.2367	14.5033	15.3473	14.5638	15.8999	17.0166	16.9727	14.9028	13.9884	16.844	7.71792	8.72956	11.6752	18.491	15.0484	8.04748	7.04278	14.3389	3.97405	6.60072	6.12748	6.72749
GNB1	ENSG00000078369	-1.15916	1	Guanine nucleotide-binding protein G(I)/G(S)/G(T) subunit beta-1	11.9887	8.32995	8.47859	8.88083	8.56415	7.62617	9.29126	7.98524	10.0377	8.12866	7.76175	6.34084	8.1581	11.3809	5.97225	8.08457	9.14807	10.8725	9.09501	10.8619	9.00962	11.2248	5.74523	6.29096	4.70379	5.4858
RP1-140A9.1	ENSG00000231050	-2.19097	1		1.34532	1.97479	2.03612	0.613228	1.54972	1.67597	1.52058	0.188174	0.362683	2.01585	1.73576	2.32041	0.367659	0.463513	0.245308	3.23069	0.339707	1.11879	1.15793	2.90836	0.606863	3.34074	2.86199	1.73983	1.2811	1.87185
CALML6	ENSG00000169885	1.31918	1	Calmodulin-like protein 6	4.77208	1.53433	1.33543	0.884837	2.14294	2.06002	2.2672	1.71962	2.35494	2.9087	2.59731	3.26843	2.65251	4.5702	0.707918	0.490696	0.571863	4.30483	2.70509	3.19734	1.09456	1.46073	0.660738	0.557874	1.02695	1.20041
TMEM52	ENSG00000178821	-1.59253	1	Transmembrane protein 52	2.13542	5.89407	2.08932	2.16305	2.86983	5.91167	4.61267	1.8585	3.19824	3.31825	1.36057	2.10466	2.07496	7.84779	4.06682	3.23877	1.67756	8.83974	4.08438	5.2759	4.17417	3.42802	3.14969	5.52325	5.52301	1.87074
C1orf222	ENSG00000142609	-2.12207	1		0.0609972	0.13224	0.295417	0.33513	0.275437	0.416081	0.229444	0.0191113	0.0552522	0.0617451	0.391749	0.47133	0.200037	1.08609	0.0391506	0.187495	0.15772	0.188295	0.0504007	1.07904	0.255342	0.308447	0.10298	0.136733	0.741424	0.199162
RP11-547D24.1	ENSG00000233542	-6.45382	1		0	0	0.0948666	0	0	0	0	0	0	0	0	0	0	0	0	0	0	0	0	0.319407	0	0	0	0.148614	0.0729528	0
GABRD	ENSG00000187730	-2.81865	1	Gamma-aminobutyric acid receptor subunit delta	0.0175046	0.0632492	0.0578027	0.0425547	0.0604924	0.0581516	0.031656	0.0587621	0.0188762	0.0932593	0	0.034505	0.0382703	0.0482479	0.0127673	0.0530982	0.0530411	0.0698739	0.0344374	0.0864961	0.0631695	0.126452	0.0714984	0.120735	0.148168	0.0162371
RP11-547D24.3	ENSG00000226969	-3.27378	1		0.230162	0.41582	0	0	0.26513	0	0.416233	0	0	0.306558	0	0	0.251601	0	0	0	0	0	0.226402	0.284326	0	0	0.470052	0.595311	0.389642	0.42699
PRKCZ	ENSG00000067606	1.01817	1	Protein kinase C zeta type	0.851383	0.742322	0.961575	1.01148	1.41737	1.17889	1.74853	1.10345	1.6334	1.51854	1.13434	1.03175	1.40817	1.8508	0.586412	0.730605	0.677476	1.2077	1.34142	1.08283	0.695968	1.62315	0.368918	0.483823	0.793348	0.995748
RP5-892K4.1	ENSG00000271806	-2.34084	1		0.23806	0.086018	0.262036	0.347243	0.109692	0.105447	0	0.106554	0.205371	0.0634157	0.382231	0	0.312283	0	0.0694534	0.0481419	0.432811	0.38011	0	0.411717	0.171819	0.25796	0.129649	0.451544	0.322411	0.264986
RP11-181G12.2	ENSG00000182873	1.48739	1		9.85049	7.85541	8.89429	6.45449	15.425	14.402	30.2003	12.142	13.9418	14.0426	11.6502	12.2116	13.6283	21.4237	2.91875	4.04629	3.34237	20.5819	12.7176	10.1722	3.3326	10.0068	2.04317	3.11843	5.08096	9.92241
C1orf86	ENSG00000162585	-1.15928	1		6.27119	7.27433	6.77049	5.53449	6.72718	7.83697	8.84781	6.03635	7.65458	6.65772	6.45431	6.03454	6.15977	7.46364	3.94488	4.31072	4.87737	7.31892	7.15632	4.52418	3.86539	5.93735	3.99963	5.08373	6.60093	7.55498
AL590822.2	ENSG00000269554	1.37956	1		4.83257	0.4644	4.18751	0	7.93563	0.113859	3.9978	4.25701	7.31787	6.71051	7.42901	3.44555	2.13557	3.82595	0.299976	5.71806	1.9732	10.5344	7.07988	5.58877	3.61775	5.29222	1.81989	0	0.348131	0.286125
AL590822.1	ENSG00000203301	-9.3046	1		0	0.0798168	0	0	0	0	0	0	0.38113	0	0.202671	0	0	0	0	0.0893425	0.0892464	0	0	0	0	0	0.781965	0.609442	0.37396	0.409804
RP11-181G12.5	ENSG00000243558	#N/A	#N/A		0	0	0	0	0	0	0	0	0	0	0	0	0	0	0	0	0	0	0	0	0	0	0	0	0	0
RP11-181G12.4	ENSG00000234396	2.20649	1		2.52886	0.922537	0.588829	1.0936	1.98874	2.20797	2.85831	1.38767	2.56968	1.48981	1.58956	2.13296	0.797431	2.71439	0.549794	0.737597	0.687684	3.00896	3.75526	0.420537	0.636187	1.97614	0.231746	0.251573	0.329318	0.428549
SKI	ENSG00000157933	-1.16925	1	Ski oncogene	9.63264	6.11268	5.39321	5.63367	5.76287	6.58046	7.19696	5.18347	7.40028	7.33653	4.89333	3.92718	6.31634	8.07128	2.37651	4.11325	5.54617	8.75904	7.34662	5.26779	5.87034	12.8191	3.43408	2.90016	5.4018	2.73106
MORN1	ENSG00000116151	1.22833	1		1.35257	1.17826	0.964436	1.40281	1.45681	1.54801	2.15887	1.89426	1.67259	1.41251	1.20975	1.22689	1.65214	1.82496	0.558407	0.89741	0.761835	1.53182	1.33884	1.04736	0.47071	1.0498	0.40344	0.405825	0.811261	1.54658
RP4-713A8.1	ENSG00000272161	#N/A	#N/A		0	0	0	0	0	0	0	0	0	0	0	0	0	0	0	0	0	0	0	0	0	0	0	0	0	0
AL589739.1	ENSG00000269753	-2.54312	1		0	0	0	0	0	0	0	0	0	0	0	0	0	0	0	0	0	0	0	0	0	0	0.294376	0	0	0
RP4-740C4.6	ENSG00000269896	1.16885	1		1.82599	4.19862	2.83212	5.2462	2.00781	4.5036	5.85389	1.20738	2.59559	1.87934	1.04708	3.10856	2.44974	5.26174	0.726447	0.923156	0.754497	2.98182	3.83727	0.717725	0.0748809	2.24844	0.565026	1.28807	0.983575	6.15915
RP4-740C4.5	ENSG00000238240	-1.6982	1		0	0	0	0	0	0	0	0	0	0	1.07065	0	1.02051	0	0	0	0	0	0.918304	0	0	0	0.635523	0.804876	0	0
RP4-740C4.7	ENSG00000272420	10.1513	1		3.16553	1.58861	1.5486	0	4.45681	10.1266	2.86233	3.54218	0.75857	3.74778	3.63042	2.42662	3.4604	2.90838	0	0	0	1.404	1.7299	0.434498	0	0	0.47888	0	0	0
RP4-740C4.9	ENSG00000271921	1.16592	1		0	0	0	0.484708	0	0.441573	0.360569	1.78484	0	0	0	1.9651	0	0	0	0	0	0	0	0	1.07927	0	0	0	0	0
RP4-740C4.8	ENSG00000271847	-15.9005	1		0	0	0	0	0	0	0	0	0	0	0	0	0	0	0	0	0.271218	0	0	0	0	0	0.182798	0.23151	0	3.23801
AL513477.1	ENSG00000178642	-1.40764	1		0.320984	0.347942	0.918608	1.01443	0.517652	0.355443	1.21901	0.071835	0	0.940557	0.957121	0.126544	0.771943	2.74265	0.234115	0.649111	1.62103	0.939608	1.8313	0.713738	0.521255	1.33329	1.26737	0.664178	0.597735	0.655029
RER1	ENSG00000157916	1.80329	1	Protein RER1	69.2783	80.0613	98.0243	72.4753	118.979	126.365	113.624	99.3394	128.545	117.521	101.007	93.5423	95.0413	119.476	61.8722	73.5798	92.3056	121.95	110.461	64.7209	27.1741	62.5577	14.9815	22.4902	45.8496	55.9329
PEX10	ENSG00000157911	1.21315	1	Peroxisome biogenesis factor 10	9.81034	10.0448	11.4091	10.3869	11.531	11.6009	9.79388	10.8783	12.9964	14.9882	11.2256	8.1815	10.1904	12.2966	6.31354	9.42578	12.9129	12.4923	9.69377	6.93691	5.10619	7.03481	4.48756	6.25748	6.08709	9.32641
PLCH2	ENSG00000149527	1.42892	1	1-phosphatidylinositol 4,5-bisphosphate phosphodiesterase eta-2	12.1348	9.63682	11.469	9.93931	18.2687	13.9354	18.0711	18.4543	18.0686	20.8924	15.6393	13.4353	11.338	10.8849	7.28465	7.3995	7.10237	13.9643	12.1021	8.77965	2.4039	8.48583	2.2755	5.87417	5.77988	13.532
RP3-395M20.2	ENSG00000224387	163.004	0.467209		2.70818	0	7.33767	13.1675	18.2379	7.38195	3.76736	11.8885	0.449288	20.2552	1.43349	0	0	4.01936	3.79857	0	0	12.1963	1.43443	0	0	0	0	0	0	0
RP3-395M20.3	ENSG00000229393	195.058	0.185434		3.63933	0	5.27087	9.31308	21.182	6.57533	5.36912	7.71603	0.619656	30.8697	1.09837	0	3.35018	2.37578	1.95588	0	0	13.7627	8.10186	0	0	0	0	0	0	0
PANK4	ENSG00000157881	-1.02271	1	4'-phosphopantetheine phosphatase	6.28045	8.54985	10.0043	7.62062	11.2723	10.0525	10.9279	8.97024	13.1158	13.608	9.15567	9.40487	7.50609	10.1183	6.70984	7.33419	7.38214	12.0495	9.76712	7.60819	3.69096	9.85469	4.94538	5.62451	8.67611	8.9026
HES5	ENSG00000197921	1.1992	1	Transcription factor HES-5	23.8246	138.385	188.11	131.207	203.456	112.751	197.614	129.275	140.226	126.044	146.234	155.974	47.2862	232.221	117.658	367.132	177.319	340.559	221.916	134.989	1.44095	45.9112	37.8739	23.7538	159.754	298.526
RP3-395M20.12	ENSG00000272449	1.14948	1		5.61631	19.5686	36.8709	16.3355	27.2648	17.5472	14.691	25.1382	32.4448	22.7087	20.4736	26.8864	26.9698	19.0738	19.3114	27.9884	16.2077	22.152	12.6276	8.67251	5.60983	13.041	15.2934	9.3385	25.6373	14.5125
RP3-395M20.8	ENSG00000238164	-1.61668	1		2.33152	0.0761245	0.587474	0.341449	1.00311	0.124425	0.4318	1.28875	0.484665	0.224487	0.386592	0.193802	0.460608	1.16139	0.266349	0.284032	0.226981	0.560651	0.221054	0.58992	0.329457	0.481946	0.439826	0.266406	1.56931	0.625355
TNFRSF14	ENSG00000157873	1.05043	1	Tumor necrosis factor receptor superfamily member 14	48.8789	35.9487	34.5964	28.5106	50.566	46.0665	59.9925	54.167	39.5095	49.783	35.2709	47.7708	38.0344	41.4233	18.5282	17.3104	20.9987	41.5759	39.7915	37.7132	8.89723	26.9748	13.148	33.6214	23.1339	46.3094
RP3-395M20.7	ENSG00000225931	-1.83275	1		0.689096	0.103746	0	0.0698012	0.132298	0.190769	0.415395	0	0	0.0764852	0.131716	0.169793	0.125547	0.237419	0.0837673	0	0	0.152816	0.225947	0.212815	0.103615	0.414831	0.234553	0.198038	0.0972145	0.159799
RP3-395M20.9	ENSG00000228037	-2.41177	1		0.403054	0.0606812	0.221823	0.0816538	0.232145	0.223162	0.303707	0.225505	0.217317	0	0	0.264833	0.146866	0.0925778	0	0.135846	0.06785	0.625678	0.39647	0.497905	0.242419	0.363954	0.685954	0.289582	0.113722	0.124622
FAM213B	ENSG00000157870	1.97729	0.0044907		44.137	59.8049	66.4693	60.673	65.1713	62.0274	74.5582	66.8093	79.4842	71.6669	59.5003	55.2072	72.8989	63.4816	38.0745	45.5207	62.7364	70.8471	58.8881	26.1715	15.5297	30.5075	10.1885	20.4105	25.133	34.4648
MMEL1	ENSG00000142606	-1.15711	1	Membrane metallo-endopeptidase-like 1	0.0753817	0.097885	0.0777877	0.080175	0.0488444	0.03652	0.102242	0.13707	0.0762076	0.0815772	0.081049	0.0417915	0.200858	0.181802	0.0412357	0.0524016	0.0380692	0.0877636	0.101957	0.0640209	0.0637576	0.0978492	0.0288656	0.0446816	0.0757709	0.135476
RP13-436F16.1	ENSG00000237058	-1.0898	1		0	0	0	0.0599157	0	0.0545838	0.222853	0	0.159462	0	0.113062	0.145746	0	0.135863	0	0.149521	0.0497868	0	0	0	0.133411	0	0	0	0.166893	0
TTC34	ENSG00000215912	-2.00313	1		0.0807744	0.0167461	0.024778	0.0177052	0.0411846	0.0249276	0.0478936	0.0503786	0.055689	0.0917121	0.0410032	0.0417632	0.0593482	0.0474474	0.0280084	0.042845	0.00802479	0.107477	0.0377737	0.0850611	0.016725	0.0645686	0.0603964	0.0410995	0.096393	0.0773818
RP11-740P5.2	ENSG00000233234	#N/A	#N/A		0	0	0	0	0	0	0	0	0	0	0	0	0	0	0	0	0	0	0	0	0	0	0	0	0	0
RP11-740P5.3	ENSG00000231630	#N/A	#N/A		0	0	0	0	0	0	0	0	0	0	0	0	0	0	0	0	0	0	0	0	0	0	0	0	0	0
ACTRT2	ENSG00000169717	#N/A	#N/A	Actin-related protein T2	0	0	0	0	0	0	0	0	0	0	0	0	0	0	0	0	0	0	0	0	0	0	0	0	0	0
LINC00982	ENSG00000177133	-1.91606	1		0.520792	0.020454	0	0.0275233	0.0260833	0.025074	0.0204743	0.0253373	0	0.0301589	0.0259685	0.044634	0	0.0312055	0	0	0	0.060257	0	0.0279718	0	0.0408931	0.184974	0.117133	0	0
AL008733.1	ENSG00000256761	1.17826	1		0	0	0	0	0	0.506242	0	0	0	0	0	0	0	0	0	0	0	0	0	0	0	0	0	0	0	0
PRDM16	ENSG00000142611	-4.58657	0.0592549	Histone-lysine N-methyltransferase PRDM16	0.0346077	0.00390773	0.00535684	0.00328645	0.00311451	0.00239519	0.00929007	0.00665592	0.00758048	0.00360115	0.00558143	0.00799435	0.00650226	0.00968793	0.00315521	0.00164029	0.00382322	0.00935355	0.0138297	0.01336	0.00780561	0.0249027	0.0357072	0.0447562	0.019224	0.0135429
RP1-163G9.2	ENSG00000226286	-2.54312	1		0	0	0	0	0	0	0	0	0	0	0	0	0	0	0	0	0	0	0	0	0	0	0.173693	0	0	0
RP11-22L13.1	ENSG00000272235	-4.73121	1		0.0577233	0.0521427	0	0	0.0664933	0	0	0	0	0	0	0	0	0	0	0	0	0	0	0.0713074	0	0	0	0.0995339	0	0.214173
ARHGEF16	ENSG00000130762	1.34324	1	Rho guanine nucleotide exchange factor 16	5.21758	13.3956	16.8666	11.0646	21.0059	19.7868	19.9679	18.6376	23.1514	22.982	21.6946	18.5629	9.95061	16.7643	11.0344	10.907	14.7514	23.1181	19.0715	12.2621	4.0116	13.2082	3.63344	6.98319	10.0938	14.5471
RP11-168F9.2	ENSG00000272088	2.06886	1		2.09194	5.19666	2.87828	4.44992	10.844	14.4783	19.8615	4.68169	9.0234	3.48288	7.79728	7.73179	10.2906	21.6225	5.34027	1.58641	5.81059	6.26286	6.68776	1.93818	2.35914	6.13926	1.78013	2.70539	4.42682	0
MEGF6	ENSG00000162591	1.7299	1	Multiple epidermal growth factor-like domains protein 6	8.58601	4.72926	2.8108	2.57468	2.6179	3.78309	4.94643	4.56567	2.40284	6.25527	1.26832	4.33726	1.69034	5.37627	1.25607	1.62997	1.49046	5.7745	5.51036	2.36491	2.19116	2.86975	0.655533	0.784882	1.67469	0.975527
MIR551A	ENSG00000207776	#N/A	#N/A		0	0	0	0	0	0	0	0	0	0	0	0	0	0	0	0	0	0	0	0	0	0	0	0	0	0
RP11-46F15.2	ENSG00000238260	5.74813	0.000310707		2.69973	2.55486	5.09423	1.56267	5.92364	6.40621	3.95233	4.89107	6.37706	8.39029	6.04499	7.47572	3.93495	2.83476	3.37559	1.55987	2.98654	7.86865	5.56419	0.794063	0.231967	0.696524	0.612621	0.221678	1.08819	0.357748
TPRG1L	ENSG00000158109	1.13834	1	Tumor protein p63-regulated gene 1-like protein	94.3948	137.092	166.92	139.042	140.073	152.779	146.215	127.083	184.123	173.536	151.033	131.333	116.012	167.42	105.518	134.932	195.684	167.501	161.937	116.464	86.0404	146.263	55.2126	64.3141	93.2616	119.337
WRAP73	ENSG00000116213	1.21992	1	WD repeat-containing protein WRAP73	6.76683	8.03256	11.8074	7.23161	12.995	14.021	13.0505	11.0581	14.9173	15.703	14.1253	14.1086	6.99006	11.5914	6.13459	7.31051	8.52281	16.7507	15.6088	10.6034	4.72004	12.7375	3.5925	3.7354	6.95024	7.3047
TP73	ENSG00000078900	1.86559	1	Tumor protein p73	1.97197	2.68493	2.2862	2.1213	3.07735	4.71631	3.44746	1.83527	3.39053	2.26402	2.00694	3.31066	1.37273	3.05984	1.12138	1.48457	2.8695	2.57304	3.66347	1.87864	0.641847	1.80654	0.321794	0.479586	1.16802	1.2977
RP5-1092A11.5	ENSG00000227589	#N/A	#N/A		0	0	0	0	0	0	0	0	0	0	0	0	0	0	0	0	0	0	0	0	0	0	0	0	0	0
RP5-1092A11.2	ENSG00000235131	#N/A	#N/A		0	0	0	0	0	0	0	0	0	0	0	0	0	0	0	0	0	0	0	0	0	0	0	0	0	0
TP73-AS1	ENSG00000227372	1.1028	1		10.4527	8.61556	7.82523	5.90359	8.83802	8.20373	9.18102	9.35317	12.3723	10.6174	7.58823	6.8681	5.30922	15.5694	4.7617	8.78972	3.25261	13.6974	10.6455	10.0431	5.87406	7.88147	4.06101	5.11284	3.82805	4.50511
CCDC27	ENSG00000162592	-2.50944	1		0.0830342	0.103134	0.0342738	0.0378489	0.0597811	0.0229871	0.0656959	0.0232285	0.0559626	0.0276488	0	0.0102298	0	0.085825	0.0151406	0.136432	0.020967	0.124294	0.081678	0.230793	0.037456	0.131213	0.148381	0.0447432	0.0878557	0.00962768
SMIM1	ENSG00000235169	-1.19405	1	Small integral membrane protein 1	0.375174	2.71122	2.20245	1.44411	1.51261	2.1465	2.48776	1.04953	1.28114	1.49911	0.788833	0.739542	0.205061	1.20644	2.32594	2.40254	2.02102	1.664	1.66071	2.31732	0.789777	1.46804	0.681073	1.45558	1.79955	1.62403
LRRC47	ENSG00000130764	1.31817	1	Leucine-rich repeat-containing protein 47	16.8804	14.1292	17.2842	13.5697	16.4492	18.9236	19.0351	17.6123	23.402	21.1272	18.6419	17.665	17.8359	21.5899	10.9341	16.5969	15.4886	23.4891	18.7768	13.1695	7.37112	13.3154	6.70614	10.9682	7.71537	10.3553
RN7SL574P	ENSG00000266075	#N/A	#N/A		0	0	0	0	0	0	0	0	0	0	0	0	0	0	0	0	0	0	0	0	0	0	0	0	0	0
RP1-286D6.5	ENSG00000272153	1.61144	1		14.2969	3.05874	3.72713	1.37197	13.8687	11.6655	2.38138	13.472	10.9543	1.50335	9.06124	8.52875	6.1692	8.8146	3.01854	11.0322	1.90006	5.5067	12.583	6.04206	3.05489	5.77551	1.0245	2.27063	3.18464	3.14091
CEP104	ENSG00000116198	1.33111	1	Centrosomal protein of 104 kDa	4.22277	3.70256	5.15476	5.55794	6.4246	6.77398	5.52333	5.40377	8.20036	8.81982	6.62475	5.42711	5.61289	7.33244	4.56504	5.63483	4.90896	7.88035	7.17988	5.10716	3.83367	6.27127	1.82907	1.86234	2.76508	2.62775
DFFB	ENSG00000169598	2.2387	0.439862	DNA fragmentation factor subunit beta	1.71044	1.79511	1.98425	1.86341	2.53442	3.94531	2.28461	2.64458	4.04096	4.52798	3.36163	3.36461	1.07841	3.67767	1.6513	2.61214	1.55556	4.62729	4.39823	1.51677	0.819585	1.94826	0.260901	0.318187	1.03929	0.868997
AL691523.1	ENSG00000264428	#N/A	#N/A		0	0	0	0	0	0	0	0	0	0	0	0	0	0	0	0	0	0	0	0	0	0	0	0	0	0
C1orf174	ENSG00000198912	1.33497	1	UPF0688 protein C1orf174	16.9569	11.7305	18.389	11.5451	19.0181	23.2736	18.9718	17.4533	17.4368	21.0844	22.6269	23.4119	16.2096	15.5054	9.45851	16.0243	11.4362	24.4189	14.8677	13.0811	7.63298	13.5191	5.69871	8.2968	8.9632	10.0878
LINC01134	ENSG00000236423	2.29004	1		0.3319	0.342643	0.404469	0.316984	0.614453	0.695685	0.375138	0.384655	1.06094	1.48408	0.747692	0.829483	0.984788	0.849471	0.484154	0.251695	0.263397	1.10405	0.874498	0.0732155	0.23527	0.428147	0.161388	0.0919776	0.220737	0.197914
RP13-614K11.1	ENSG00000233304	-4.61681	1		0	0	0	0	0	0	0	0	0.0147054	0	0	0.0134405	0	0	0.00994629	0	0	0	0	0.0168461	0.0369089	0	0	0	0.011543	0.0252988
RP13-614K11.2	ENSG00000226374	-2.54315	1		0	0	0	0	0	0	0	0	0	0	0	0	0	0	0	0	0	0	0	0	0	0	0	0	0.092306	0
RP11-374C13.1	ENSG00000229280	#N/A	#N/A		0	0	0	0	0	0	0	0	0	0	0	0	0	0	0	0	0	0	0	0	0	0	0	0	0	0
RP5-1166F10.1	ENSG00000235054	-10.5341	1		0	0	0	0	0	0	0	0	0	0	0	0	0	0	0	0	0	0	0	0.0195295	0	0.0142755	0.0107622	0	0.0133817	0.0439931
RP1-37J18.1	ENSG00000227169	#N/A	#N/A		0	0	0	0	0	0	0	0	0	0	0	0	0	0	0	0	0	0	0	0	0	0	0	0	0	0
RP1-37J18.2	ENSG00000232596	#N/A	#N/A		0	0	0	0	0	0	0	0	0	0	0	0	0	0	0	0	0	0	0	0	0	0	0	0	0	0
AJAP1	ENSG00000196581	-5.18436	5.29595e-06	Adherens junction-associated protein 1	0.334893	0.606342	0.807455	0.421169	0.439214	0.786643	0.0419486	0.882503	0.82232	0.677767	0.518751	0.368649	0.968311	1.43854	0.194562	0.228678	0.549115	0.0559413	0.179685	2.20284	4.22989	2.60514	1.45769	1.18368	2.25304	0.618595
RP11-542C10.1	ENSG00000231510	#N/A	#N/A		0	0	0	0	0	0	0	0	0	0	0	0	0	0	0	0	0	0	0	0	0	0	0	0	0	0
RP1-58B11.1	ENSG00000260972	#N/A	#N/A		0	0	0	0	0	0	0	0	0	0	0	0	0	0	0	0	0	0	0	0	0	0	0	0	0	0
MIR4417	ENSG00000264341	#N/A	#N/A		0	0	0	0	0	0	0	0	0	0	0	0	0	0	0	0	0	0	0	0	0	0	0	0	0	0
RP11-154H17.1	ENSG00000236948	-7.08044	1		0.00246862	0	0	0	0	0.00546728	0	0	0	0	0	0	0.00269857	0	0	0	0.0024934	0.0229928	0	0.00609912	0	0	0.0168053	0.00851342	0.0188061	0.0114493
AL356693.1	ENSG00000216045	#N/A	#N/A		0	0	0	0	0	0	0	0	0	0	0	0	0	0	0	0	0	0	0	0	0	0	0	0	0	0
MIR4689	ENSG00000264101	#N/A	#N/A		0	0	0	0	0	0	0	0	0	0	0	0	0	0	0	0	0	0	0	0	0	0	0	0	0	0
NPHP4	ENSG00000131697	-1.09197	1	Nephrocystin-4	0.996876	0.768277	0.931071	0.775357	1.12171	0.991289	1.01842	0.955146	1.497	1.48988	1.26697	0.827623	0.744455	1.57344	0.917008	0.816345	0.6116	1.46583	1.39587	1.21434	0.507369	1.55269	0.43319	0.480878	1.0603	0.843224
AL356261.1	ENSG00000266687	#N/A	#N/A		0	0	0	0	0	0	0	0	0	0	0	0	0	0	0	0	0	0	0	0	0	0	0	0	0	0
KCNAB2	ENSG00000069424	-2.19874	0.668127	Voltage-gated potassium channel subunit beta-2	0.994095	0.330578	0.270547	0.21467	0.42785	0.381052	0.4445	0.429874	0.469239	0.679004	0.517842	0.452205	0.292572	0.617256	0.22044	0.335052	0.193091	0.598374	0.51042	1.11108	0.287454	0.86971	0.323495	0.535278	1.21132	0.58434
AL035406.1	ENSG00000268332	-1.37129	1		0	0	0.285585	0	0	0	0.234604	0	0	0	0	0	0	0	0	0	0	0	0	0	0	0	0.176626	0	0	0
CHD5	ENSG00000116254	-2.62559	1	Chromodomain-helicase-DNA-binding protein 5	0.0816148	0.020735	0.0140366	0.00930047	0.00881388	0.0480126	0.013837	0.0199775	0.0110012	0.0169851	0.0146251	0.0150824	0.0167282	0.0421789	0.0130216	0.0180519	0.0206085	0.0407231	0.025088	0.04726	0.0736315	0.0207274	0.0347249	0.0285859	0.0582889	0.042584
RPL22	ENSG00000116251	1.01864	1	60S ribosomal protein L22	32.9924	22.3906	18.2749	24.568	20.4919	18.8336	20.9482	29.1273	18.7004	21.9622	23.1149	16.0346	28.517	26.1512	17.8611	21.2484	19.855	20.2385	18.0507	23.8098	16.69	19.3095	11.6652	13.3588	14.8773	13.6871
RP1-120G22.11	ENSG00000226944	#N/A	#N/A		0	0	0	0	0	0	0	0	0	0	0	0	0	0	0	0	0	0	0	0	0	0	0	0	0	0
RNF207	ENSG00000158286	2.12832	0.763172	RING finger protein 207	17.308	9.10027	14.8268	11.4169	28.663	30.8391	29.1657	23.4216	11.2584	14.7633	22.3111	19.373	20.4796	18.1463	7.67008	5.97394	6.24804	19.4853	17.3481	9.29477	4.92025	10.9209	1.96805	1.90475	4.69112	9.71945
ICMT	ENSG00000116237	1.82858	0.0648376	Protein-S-isoprenylcysteine O-methyltransferase	41.2942	40.4888	49.9166	41.1084	41.48	36.5071	31.619	43.9992	51.8469	43.5325	49.1569	37.5688	36.349	48.7689	29.2412	50.5828	48.344	54.1899	45.2202	24.1619	17.1946	36.5438	8.81527	7.98287	16.3498	17.3904
LINC00337	ENSG00000225077	3.50334	1		0.436338	0.957229	2.3328	0.454612	2.29774	1.65662	1.24	0.767257	2.55428	1.90955	1.93018	1.96596	1.09025	0.859053	0.591036	1.76477	0.944396	2.65409	0.858421	0.385015	0.16871	0.394009	0.254606	0.107484	0.105526	0.636021
HES3	ENSG00000173673	-14.6527	1	Transcription factor HES-3	0	0	0	0	0	0	0	0	0	0	0	0	0	0	0	0	0	0	0	0	0.129948	0.130065	0.0980547	0	0.731527	0.133607
GPR153	ENSG00000158292	1.66263	1	Probable G-protein coupled receptor 153	37.8161	39.5886	47.9813	32.4972	45.7058	56.2403	66.7313	48.302	53.9612	47.3421	30.1067	10.8203	17.641	36.6227	34.3597	17.3548	63.8816	46.5533	55.0046	9.03526	37.6742	30.6137	10.8362	13.9513	8.85845	18.2594
ACOT7	ENSG00000097021	-1.67109	1	Cytosolic acyl coenzyme A thioester hydrolase	0.743094	0.513148	0.584721	0.515077	0.629615	0.656256	0.558082	0.714686	0.589399	0.957026	0.679667	0.496332	0.51357	0.742679	0.490477	0.450197	0.578423	0.653716	1.11909	0.760548	0.578988	1.16317	0.648011	0.88423	0.632893	0.77046
RP1-202O8.3	ENSG00000271746	-1.44987	1		0	1.72488	0	1.74078	2.7495	0.528621	0.863297	3.47211	0.514776	0.953735	0.547479	2.58773	0	0	0.522269	2.41342	0.96433	3.17591	2.11309	1.17943	0	1.50872	0.162487	1.85208	2.62648	2.21402
HES2	ENSG00000069812	-1.56523	1	Transcription factor HES-2	59.202	33.1239	52.9607	57.7913	65.4733	59.401	78.9336	60.9368	62.4341	39.1331	71.6549	35.9642	66.1425	78.7353	34.6058	38.1487	61.4267	55.1476	93.7759	70.6768	45.556	132.86	33.4538	56.9459	73.5322	66.9083
ESPN	ENSG00000187017	1.23796	1	Espin	4.71286	3.09302	7.33343	2.38305	6.38508	8.79276	9.93021	3.49537	7.36702	2.38576	6.33191	3.88607	2.46549	5.82518	3.2741	1.29762	1.70991	3.80755	4.84538	3.93976	1.49776	6.80512	1.23053	3.83255	1.48382	1.76788
MIR4252	ENSG00000265392	#N/A	#N/A		0	0	0	0	0	0	0	0	0	0	0	0	0	0	0	0	0	0	0	0	0	0	0	0	0	0
RP1-202O8.2	ENSG00000231868	2.27431	1		2.66508	0.999308	3.59767	1.52805	3.06999	3.95348	5.09243	1.18162	3.30769	2.00925	2.47978	0.693844	1.37421	4.64306	0.916896	0.50844	0.609472	2.40867	2.12692	0.869652	0.408292	3.99577	0.102695	0	0.170254	0.419789
TNFRSF25	ENSG00000215788	2.03364	0.0661498	Tumor necrosis factor receptor superfamily member 25	58.3303	53.5495	49.5158	55.7879	89.5444	80.905	110.965	72.1832	68.4947	90.0336	59.2669	83.796	46.6215	84.317	31.4244	21.1413	23.9183	62.2802	65.9861	34.0963	26.1515	24.2798	11.511	21.5091	18.6702	24.2065
PLEKHG5	ENSG00000171680	-1.20501	1	Pleckstrin homology domain-containing family G member 5	11.4901	8.23917	8.60942	10.6323	14.1739	10.9733	14.8512	11.5441	11.9073	13.8494	9.49678	7.99725	7.01663	14.9167	6.40954	6.00358	6.20276	10.23	12.2782	12.214	8.70301	10.2551	5.06006	9.13717	7.62021	10.6031
NOL9	ENSG00000162408	-1.05365	1	Polynucleotide 5'-hydroxyl-kinase NOL9	4.5748	2.22938	2.6039	2.59748	3.81371	4.07274	4.50673	4.63415	5.23833	5.13119	4.39062	3.92157	4.2837	4.74515	2.34887	3.08583	1.86045	5.64662	5.21062	4.26829	3.81776	3.89728	2.54064	3.35259	1.81899	1.32889
RNU6-731P	ENSG00000253022	#N/A	#N/A		0	0	0	0	0	0	0	0	0	0	0	0	0	0	0	0	0	0	0	0	0	0	0	0	0	0
RP11-58A11.2	ENSG00000229519	#N/A	#N/A		0	0	0	0	0	0	0	0	0	0	0	0	0	0	0	0	0	0	0	0	0	0	0	0	0	0
TAS1R1	ENSG00000173662	-1.10884	1	Taste receptor type 1 member 1	0.78036	0.602116	0.134211	0.177853	0.206003	0.963152	0.279306	0.254686	0.271736	0.216538	0.121193	0.176257	0.684217	3.49521	0.296442	0.361645	0.114945	2.7797	1.22338	1.02425	0.513353	0.829441	0.34309	0.427507	0.385314	0.294065
ZBTB48	ENSG00000204859	-1.1547	1	Telomere zinc finger-associated protein	19.8489	15.5768	16.4926	15.3082	26.0388	28.7501	29.822	25.5108	28.0667	30.5662	26.5167	26.374	20.6623	33.3774	11.4309	14.519	12.6551	32.5978	28.2917	23.4827	22.3744	42.2229	9.1303	10.9508	15.9082	18.0521
KLHL21	ENSG00000162413	-5.4134	2.52011e-23	Kelch-like protein 21	21.5556	24.5643	25.8625	17.5591	31.3441	27.8249	26.5552	26.4135	34.736	32.8326	23.5125	20.1816	16.0565	40.5658	16.5883	26.092	32.8734	38.0416	39.8893	119.719	180.359	110.835	83.0907	142.106	67.4818	44.3731
PHF13	ENSG00000116273	-3.94869	3.07707e-23	PHD finger protein 13	11.4861	15.328	11.4742	13.2811	12.2972	13.1895	18.1535	16.2009	14.3636	15.9414	12.4644	10.1791	10.1714	18.1174	5.81501	14.7369	10.6655	13.8961	10.4819	85.8023	31.5927	54.7353	22.5772	26.3134	27.4025	32.0704
THAP3	ENSG00000041988	-1.32491	1	THAP domain-containing protein 3	13.6777	15.0318	15.9372	11.3254	15.9919	16.1159	18.5178	17.849	21.2399	22.0399	17.5243	20.0191	13.4851	17.3347	9.67706	12.0588	10.2766	19.8605	16.9187	16.4131	9.59949	18.8292	16.6308	15.0217	13.8962	15.5912
DNAJC11	ENSG00000007923	1.31367	1	DnaJ homolog subfamily C member 11	3.00745	1.43559	2.16146	2.00702	2.73075	3.15401	2.52477	3.03206	3.52925	3.55015	3.09745	2.68225	2.9685	3.42142	1.69676	2.08392	1.78983	3.21702	3.01924	1.98872	1.71309	2.24711	0.70252	0.938026	1.48996	1.54799
RP11-242F24.1	ENSG00000228750	-15.1743	1		0.0371615	0	0	0	0	0	0	0	0	0	0	0	0	0	0	0	0	0	0	0	0	0.0335565	0.0505959	0.096118	0.125822	0.172353
snoU13_1	ENSG00000239166	#N/A	#N/A		0	0	0	0	0	0	0	0	0	0	0	0	0	0	0	0	0	0	0	0	0	0	0	0	0	0
RP11-312B8.1	ENSG00000237436	-1.48084	1		2.72809	1.70608	3.69581	1.27541	5.55994	3.9505	1.51802	3.52233	3.16814	4.19263	3.85076	4.75711	4.81742	2.31367	2.75508	1.9097	3.1794	4.74685	3.09638	1.55543	1.70393	4.3584	3.85719	4.34227	5.68419	2.14123
CAMTA1	ENSG00000171735	-1.72073	0.243319	Calmodulin-binding transcription activator 1	0.124002	0.0903812	0.0933768	0.091029	0.140037	0.124729	0.13433	0.147386	0.133499	0.126507	0.151291	0.14722	0.0982815	0.13733	0.0796374	0.110197	0.0793301	0.140421	0.124572	0.230152	0.156366	0.126451	0.160679	0.131757	0.12781	0.103163
RP11-312B8.2	ENSG00000227950	1.17825	1		0	0	0	0	0	0	0	0	0	0	0	0	0	0	0.509487	0	0	0	0	0	0	0	0	0	0	0
RP11-334N17.1	ENSG00000237365	#N/A	#N/A		0	0	0	0	0	0	0	0	0	0	0	0	0	0	0	0	0	0	0	0	0	0	0	0	0	0
RNU1-8P	ENSG00000207056	#N/A	#N/A		0	0	0	0	0	0	0	0	0	0	0	0	0	0	0	0	0	0	0	0	0	0	0	0	0	0
CAMTA1-IT1	ENSG00000237402	-4.58121	1		0	0	0	0.182723	0	0	0	0	0	0	0	0	0	0	0	0	0	0	0	0	0	0	0.204668	0.259208	0	0
RP3-453P22.2	ENSG00000237728	#N/A	#N/A		0	0	0	0	0	0	0	0	0	0	0	0	0	0	0	0	0	0	0	0	0	0	0	0	0	0
RP4-549F15.1	ENSG00000225126	#N/A	#N/A		0	0	0	0	0	0	0	0	0	0	0	0	0	0	0	0	0	0	0	0	0	0	0	0	0	0
RP11-338N10.1	ENSG00000270171	#N/A	#N/A		0	0	0	0	0	0	0	0	0	0	0	0	0	0	0	0	0	0	0	0	0	0	0	0	0	0
RP11-338N10.2	ENSG00000270035	-3.64773	1		0	0	0	0	0	0	0	0	0	0	0	0	0.38314	0	0	0	0	0	0	0	0	0.632982	0	0.302181	0	0
RP11-338N10.3	ENSG00000269978	-1.71148	1		2.24472	0	0	0	0	0	0	0	0	0	0	0	0	0	0	0	0	0	0	0	0	0	0.50937	0.645107	0	0
VAMP3	ENSG00000049245	-1.12899	1	Vesicle-associated membrane protein 3	65.5713	52.3962	56.2949	61.4264	59.0956	58.746	61.4591	55.2938	68.6955	56.6009	58.5875	42.1548	57.9493	58.5922	44.1985	56.8606	55.1517	62.0883	58.5066	71.4841	50.5036	66.4341	33.5054	41.8746	32.7262	44.4869
RP3-467L1.6	ENSG00000269925	#N/A	#N/A		0	0	0	0	0	0	0	0	0	0	0	0	0	0	0	0	0	0	0	0	0	0	0	0	0	0
PER3	ENSG00000049246	1.04319	1	Period circadian protein homolog 3	3.19738	6.61275	11.6494	10.7058	22.5074	14.6933	9.24329	7.54132	22.3016	13.5761	6.56963	7.04357	5.97487	10.3647	13.0682	10.1768	5.82235	6.98869	14.1758	16.9996	7.2619	12.2395	4.27506	3.68216	5.72129	5.9256
RP3-467L1.4	ENSG00000236266	1.53098	1		0	0	0	0	0.0269146	0	0	0	0	0	0	0	0	0	0	0	0	0	0	0	0	0	0	0	0	0
UTS2	ENSG00000049247	6.56605	3.202e-09	Urotensin-2	9.1558	22.7529	20.1347	14.5517	34.7075	45.0516	42.3295	19.5902	29.6196	20.7669	16.9369	26.0335	11.3068	38.6988	14.0684	9.18021	6.53918	14.6292	25.7187	8.54199	2.2465	6.19205	0.612856	1.88262	0.0972798	0.639625
TNFRSF9	ENSG00000049249	-19.2075	0.607332	Tumor necrosis factor receptor superfamily member 9	0	0	0	0	0	0.0105246	0.00859396	0	0	0	0	0	0	0	0	0	0	0	0	0	0.0257238	0.0171646	0.122932	0.00819426	0	0.00881606
RP5-892F13.2	ENSG00000270330	1.17825	1		0	0	0	0	0	0	0	0	0	0	0	0	0	0	0.41046	0	0	0	0	0	0	0	0	0	0	0
PARK7	ENSG00000116288	-1.17064	1	Parkinson disease protein 7	12.0323	10.4874	10.9123	9.84112	12.2679	12.183	10.4805	10.1337	11.436	10.2464	11.4578	10.5848	9.44501	11.4841	9.39678	10.4383	10.9119	11.7434	9.38044	8.93411	7.71419	10.4663	7.88606	8.3818	10.0385	10.5079
Y_RNA_1	ENSG00000200344	#N/A	#N/A		0	0	0	0	0	0	0	0	0	0	0	0	0	0	0	0	0	0	0	0	0	0	0	0	0	0
ERRFI1	ENSG00000116285	-8.73493	4.98123e-32	ERBB receptor feedback inhibitor 1	13.7717	9.77094	13.1007	15.3319	14.0045	15.8258	12.5021	13.8998	17.9979	15.0508	14.2461	10.0317	10.3986	21.4681	12.6455	36.8872	11.5148	23.5667	18.8847	95.6084	194.588	96.3313	145.663	78.5298	40.0663	28.349
RP11-431K24.1	ENSG00000238290	-34.4033	1.03449e-24		0.0166544	0.00564161	0.0068744	0.00506098	0.00239809	0.0138318	0.00752962	0.0023295	0.0112246	0.00554561	0	0.00410364	0.00910289	0.0200832	0.0060736	0.00210497	0	0.0304701	0.0020478	0.23917	0.101421	0.157907	0.191322	0.269229	0.294279	0.0753111
CTA-215D11.4	ENSG00000232848	-1.1145	1		0	0	0	0	0	0	0	0	0	0	0.187957	0	0.179155	0	0	0	0.165534	0	0	0	0	0	0.111568	0	0	0
RP11-431K24.2	ENSG00000229305	-5.20734	1		0	0	0	0	0	0	0	0	0	0	0	0	0	0	0	0	0	0	0	0	0	0	0.138448	0	0	0
RNU1-7P	ENSG00000200975	#N/A	#N/A		0	0	0	0	0	0	0	0	0	0	0	0	0	0	0	0	0	0	0	0	0	0	0	0	0	0
RP11-431K24.3	ENSG00000227634	-6.53855	1		0	0	0	0	0	0	0	0	0	0	0	0	0	0	0	0	0	0	0	0.037742	0.0275636	0	0.0415971	0	0	0
RP11-431K24.4	ENSG00000233645	-5.20687	1		0	0	0	0	0	0	0	0	0	0	0	0	0	0	0	0	0	0	0	0	0	0	0.0581204	0	0	0.158388
RN7SL729P	ENSG00000265414	#N/A	#N/A		0	0	0	0	0	0	0	0	0	0	0	0	0	0	0	0	0	0	0	0	0	0	0	0	0	0
RNU6-991P	ENSG00000251977	#N/A	#N/A		0	0	0	0	0	0	0	0	0	0	0	0	0	0	0	0	0	0	0	0	0	0	0	0	0	0
SLC45A1	ENSG00000162426	-2.24798	1	Proton-associated sugar transporter A	0.197187	0.198675	0.15861	0.175155	0.209673	0.277144	0.116581	0.0933512	0.351668	0.272739	0.234843	0.343844	0.124358	0.459888	0.1051	0.15337	0.206826	0.413741	0.35063	0.299804	0.547379	0.513628	0.252983	0.385786	0.391595	0.218082
Y_RNA_2	ENSG00000252254	#N/A	#N/A		0	0	0	0	0	0	0	0	0	0	0	0	0	0	0	0	0	0	0	0	0	0	0	0	0	0
RERE	ENSG00000142599	-1.30631	1	Arginine-glutamic acid dipeptide repeats protein	1.99116	1.49223	1.70817	1.52046	2.35749	3.01044	2.35607	1.72548	2.90288	2.53998	2.68397	2.0137	2.17617	2.58493	1.04388	1.85007	1.52539	3.39903	2.51705	3.25968	1.55737	2.75381	1.59082	1.50494	1.75376	2.18435
RP5-1115A15.1	ENSG00000232912	#N/A	#N/A		0	0	0	0	0	0	0	0	0	0	0	0	0	0	0	0	0	0	0	0	0	0	0	0	0	0
SNORA77_1	ENSG00000221083	#N/A	#N/A		0	0	0	0	0	0	0	0	0	0	0	0	0	0	0	0	0	0	0	0	0	0	0	0	0	0
RP5-1115A15.2	ENSG00000270282	#N/A	#N/A		0	0	0	0	0	0	0	0	0	0	0	0	0	0	0	0	0	0	0	0	0	0	0	0	0	0
RPL7P11	ENSG00000234619	#N/A	#N/A		0	0	0	0	0	0	0	0	0	0	0	0	0	0	0	0	0	0	0	0	0	0	0	0	0	0
RPL7P7	ENSG00000224315	#N/A	#N/A		0	0	0	0	0	0	0	0	0	0	0	0	0	0	0	0	0	0	0	0	0	0	0	0	0	0
Y_RNA_3	ENSG00000222511	#N/A	#N/A		0	0	0	0	0	0	0	0	0	0	0	0	0	0	0	0	0	0	0	0	0	0	0	0	0	0
RP4-633I8.3	ENSG00000226545	#N/A	#N/A		0	0	0	0	0	0	0	0	0	0	0	0	0	0	0	0	0	0	0	0	0	0	0	0	0	0
RP4-633I8.4	ENSG00000228423	#N/A	#N/A		0	0	0	0	0	0	0	0	0	0	0	0	0	0	0	0	0	0	0	0	0	0	0	0	0	0
RP11-185B14.1	ENSG00000229716	1.53097	1		0	0	0	0	0	0.599534	0	0	0	0	0	0	0	0	0	0	0	0	0.532567	0	0	0	0	0	0	0
ENO1	ENSG00000074800	-1.06873	1	Alpha-enolase	323.143	1233.44	1554.5	1028.18	1492.81	1359.64	1243.73	1091.14	1736.48	1639.45	1348.37	973.347	752.193	1216.2	1110.28	1312.99	1376.07	1374.35	1208.77	998.08	635.556	1150.04	746.967	799.637	1178.55	1199.28
ENO1-IT1	ENSG00000236269	#N/A	#N/A		0	0	0	0	0	0	0	0	0	0	0	0	0	0	0	0	0	0	0	0	0	0	0	0	0	0
ENO1-AS1	ENSG00000230679	-1.16919	1		0.94236	1.87276	1.24472	2.74911	1.95396	0.834822	1.36336	0.632691	2.43887	2.76133	1.72921	0.928788	1.4422	1.29871	0.824792	1.71512	2.6651	1.75544	1.85394	0.232825	1.02022	1.5317	1.28304	1.94993	1.27626	1.92306
RNU6-304P	ENSG00000201725	#N/A	#N/A		0	0	0	0	0	0	0	0	0	0	0	0	0	0	0	0	0	0	0	0	0	0	0	0	0	0
HMGN2P17	ENSG00000238249	-3.84209	1		0	0	0	0.326835	0.309735	0.29775	0.243129	0	0	0.358132	0	0	0	0.741121	0	0.271875	0	0.357771	0	0	1.45549	0	1.09827	0.231822	0	0
RP3-477M7.5	ENSG00000232208	1.00177	1		0	2.56344	6.8719	1.37976	5.88409	1.88547	4.10557	1.90526	4.89622	4.53566	5.85818	0.559383	3.72255	3.12871	2.06979	4.01711	6.30581	21.9002	3.34972	2.10337	0.512041	3.075	8.50011	2.44664	1.92164	1.05292
RP3-477M7.6	ENSG00000232663	#N/A	#N/A		0	0	0	0	0	0	0	0	0	0	0	0	0	0	0	0	0	0	0	0	0	0	0	0	0	0
CA6	ENSG00000131686	3.29073	1	Carbonic anhydrase 6	0.211907	6.13162	10.3758	1.479	19.0715	10.4157	3.1832	4.86479	10.2756	9.17747	0.352782	8.75843	6.96432	19.1332	4.10326	12.925	4.34973	17.3905	9.40695	1.59598	1.06073	1.85795	0.586335	2.40455	3.88826	0.881358
RN7SL451P	ENSG00000265141	2.24389	1		0	0.607629	2.22122	0	3.09944	4.46925	0	0	3.62683	3.58373	0	4.64081	0	4.63513	0	2.72058	1.35883	0.895029	1.32335	0	0	1.82222	0	0.579944	1.13875	0
SLC2A7	ENSG00000197241	-1.692	1	Solute carrier family 2, facilitated glucose transporter member 7	0	0	0.00954182	0	0.0299575	0.0191988	0.00783845	0	0.018696	0.0230923	0	0.00854391	0.00947625	0.0238936	0	0.00876522	0	0	0	0	0	0.00782781	0.00590132	0.0074739	0.0440262	0
SLC2A5	ENSG00000142583	-1.07643	1	Solute carrier family 2, facilitated glucose transporter member 5	0.542759	1.37956	1.24017	1.18298	2.1775	1.34713	1.61109	1.08483	1.63073	2.30834	0.953021	1.50153	0.806093	1.44958	0.693456	1.27548	1.81476	1.72826	2.2129	1.83575	0.763207	1.5075	1.00653	1.03594	1.02973	0.774281
SCARNA16_1	ENSG00000252404	#N/A	#N/A		0	0	0	0	0	0	0	0	0	0	0	0	0	0	0	0	0	0	0	0	0	0	0	0	0	0
GPR157	ENSG00000180758	2.76418	8.9598e-09	G-protein coupled receptor 157	5.53677	7.53348	10.5585	7.93309	11.3209	9.72557	9.08669	7.73668	19.8	13.606	12.3505	9.63846	5.89363	9.68116	5.583	11.4417	8.78698	13.0029	10.9948	2.79574	1.69836	4.73717	1.06008	2.10038	2.82954	3.55656
MIR34A	ENSG00000207865	1.23329	1		0	0	0	4.41525	0	0	1.64223	2.03228	0	0	0	0	0	0	0	0	1.83442	0	0	0	0	0	0	0	1.53731	0
RP3-510D11.1	ENSG00000228526	-1.2658	1		0.794741	0.253894	0.341378	0.329864	0.457743	0.246846	0.788728	0.889301	0.15677	0.348542	0.52242	0.124181	0.307248	0.387351	0.0848279	0.342993	0.166417	0.141855	0.200207	0.383129	0.236086	0.227545	0.369481	0.476295	0.36917	0.161822
RP3-510D11.2	ENSG00000234546	1.67618	1		2.58668	1.27783	1.15667	0.982555	1.02426	0.604203	1.62628	4.5678	0.828088	1.07664	1.62233	0.956033	0.949905	0.389902	0.250569	0.347366	0.224524	0.457111	0.516837	0.898707	0.0729267	0.27372	0.426467	0.487843	0.171055	1.04972
H6PD	ENSG00000049239	1.01424	1	GDH/6PGL endoplasmic bifunctional protein	13.9004	6.18943	7.99901	7.43864	8.73629	8.68261	10.1283	11.8369	12.4501	11.4041	10.2331	8.14258	7.80667	11.8676	3.6226	6.12148	7.32353	11.8215	12.3942	6.39211	27.423	4.87967	1.21261	1.26722	2.17838	3.77591
Z98044.1	ENSG00000252841	#N/A	#N/A		0	0	0	0	0	0	0	0	0	0	0	0	0	0	0	0	0	0	0	0	0	0	0	0	0	0
SPSB1	ENSG00000171621	-12.1638	2.9976e-30	SPRY domain-containing SOCS box protein 1	1.53511	1.82225	0.820472	0.658949	0.798605	1.06208	0.718781	0.907	1.14669	0.978931	0.813023	0.583108	1.32767	0.854862	1.18999	1.26494	1.13196	1.45304	1.37416	3.33876	15.6247	8.87255	11.4084	19.228	3.29372	1.81317
RNA5SP40	ENSG00000252956	#N/A	#N/A		0	0	0	0	0	0	0	0	0	0	0	0	0	0	0	0	0	0	0	0	0	0	0	0	0	0
RP13-392I16.1	ENSG00000235263	#N/A	#N/A		0	0	0	0	0	0	0	0	0	0	0	0	0	0	0	0	0	0	0	0	0	0	0	0	0	0
SLC25A33	ENSG00000171612	-2.58675	0.000165816	Solute carrier family 25 member 33	1.19351	0.596327	0.64964	0.611122	1.18851	1.25871	0.952698	1.06646	1.06545	0.908383	0.807237	1.06429	0.659513	1.22911	0.487868	0.694018	0.631451	1.09943	1.13532	2.74895	1.79856	2.52655	1.78272	1.45493	1.00285	0.827274
RP13-15M17.1	ENSG00000231181	8.52863	1		0	0	0	0	1.64675	0.395757	0	3.19929	0.770783	0.952029	0	1.05672	0.390679	0	0	0	0	0.475534	0	0	0	0	0	0	0	0
TMEM201	ENSG00000188807	-1.54007	1	Transmembrane protein 201	3.43416	2.3457	2.53693	2.2319	2.95587	3.57313	3.34836	3.23239	3.289	3.42797	2.68734	2.25646	2.25075	4.0975	1.7595	2.26054	2.2193	3.47562	3.46119	5.40018	1.22682	3.46869	2.20707	4.66973	2.64023	3.05008
PIK3CD	ENSG00000171608	-1.45041	1	Phosphatidylinositol 4,5-bisphosphate 3-kinase catalytic subunit delta isoform	1.68069	2.71924	3.51521	2.09	4.10405	2.51009	2.14767	2.49311	3.4967	4.17451	4.04749	3.48854	1.76951	2.99581	1.85853	2.27108	2.51897	2.40118	2.5243	3.07126	5.01005	3.49922	2.12835	2.93368	2.31423	1.66196
C1orf200	ENSG00000179840	#N/A	#N/A		0	0	0	0	0	0	0	0	0	0	0	0	0	0	0	0	0	0	0	0	0	0	0	0	0	0
RP11-558F24.2	ENSG00000233268	#N/A	#N/A		0	0	0	0	0	0	0	0	0	0	0	0	0	0	0	0	0	0	0	0	0	0	0	0	0	0
RP11-558F24.4	ENSG00000231789	#N/A	#N/A		0	0	0	0	0	0	0	0	0	0	0	0	0	0	0	0	0	0	0	0	0	0	0	0	0	0
CLSTN1	ENSG00000171603	-1.1743	1	Calsyntenin-1	26.649	23.4811	26.6733	22.7198	28.0278	29.9106	28.2938	24.5365	34.9631	30.6072	28.972	25.1992	19.2272	29.4207	15.1342	21.5877	21.9258	34.9241	31.5474	39.678	20.8244	35.5242	12.8766	18.3388	18.2631	19.8254
RP11-558F24.6	ENSG00000271264	#N/A	#N/A		0	0	0	0	0	0	0	0	0	0	0	0	0	0	0	0	0	0	0	0	0	0	0	0	0	0
CTNNBIP1	ENSG00000178585	1.40462	1	Beta-catenin-interacting protein 1	3.47662	3.53598	4.53542	3.90507	5.8478	5.47892	4.38361	4.23969	6.72048	5.88686	5.46394	4.21339	3.87789	6.91632	2.64374	4.43645	5.02994	7.11022	5.30391	3.96472	2.21882	4.29336	1.64576	1.2406	2.2398	2.771
RP11-84A14.5	ENSG00000223989	1.52192	1		115.931	181.645	245.638	156.781	247.421	188.953	190.97	170.614	278.762	247.406	246.582	222.306	160.85	224.518	115.65	187.268	231.774	268.718	201.759	124.539	53.3749	125.7	51.0099	79.4176	123.077	135.681
LZIC	ENSG00000162441	1.61448	1	Protein LZIC	9.95477	9.85684	11.1019	11.9748	10.3756	11.7404	10.3163	9.62739	13.6183	10.8471	11.1908	10.1258	9.4359	12.452	8.26664	10.5304	11.2772	12.921	10.9735	6.20088	5.70519	8.7942	3.74926	2.74224	3.84383	4.65612
RP11-84A14.4	ENSG00000228150	3.29457	1		0	0	0	0	0	0	0	0	0.0610986	0.0377329	0	0.0558432	0	0	0	0.0572897	0	0	0	0	0	0	0	0	0	0
NMNAT1	ENSG00000173614	1.83901	1	Nicotinamide/nicotinic acid mononucleotide adenylyltransferase 1	1.5432	0.909321	0.998266	1.36212	1.03378	1.06213	1.22794	1.26456	1.58731	1.28385	1.08368	0.758147	1.28727	1.72758	0.834646	1.34432	1.64022	1.83854	1.21907	0.551379	0.608306	0.900413	0.342639	0.335693	0.377807	0.466873
RN7SKP269	ENSG00000202415	#N/A	#N/A		0	0	0	0	0	0	0	0	0	0	0	0	0	0	0	0	0	0	0	0	0	0	0	0	0	0
MIR5697	ENSG00000265521	#N/A	#N/A		0	0	0	0	0	0	0	0	0	0	0	0	0	0	0	0	0	0	0	0	0	0	0	0	0	0
RP11-807G9.2	ENSG00000241326	1.93236	1		14.9695	13.0168	15.5532	17.8558	14.6654	17.6611	17.5838	14.7155	23.2331	15.2798	15.2426	13.6508	16.6698	18.3165	8.36728	14.1459	17.946	19.3597	16.9269	6.22172	8.83521	11.1171	3.80958	4.70413	0.828944	8.04583
RBP7	ENSG00000162444	-4.40609	1	Retinoid-binding protein 7	0.127418	0.0383664	0	0.0258133	0.0122314	0.0235161	0.0480056	0.0831706	0.0114501	0	0.0121775	0.0523261	0.0348216	0	0.015489	0.0214726	0.0107247	0.0706414	0.0208894	0.183637	0.0287385	0.0575285	0.195166	0.155628	0.0898776	0
AL590639.1	ENSG00000225786	#N/A	#N/A		0	0	0	0	0	0	0	0	0	0	0	0	0	0	0	0	0	0	0	0	0	0	0	0	0	0
UBE4B	ENSG00000130939	-1.08315	1	Ubiquitin conjugation factor E4 B	2.28308	1.35585	1.33356	1.5152	1.96006	2.00794	1.72723	1.97027	2.32987	2.26812	1.84027	1.6704	1.91449	1.95538	1.05352	1.35433	1.26585	2.27478	2.01803	2.26494	1.56668	2.0616	1.17666	1.01785	1.00272	1.01642
RP11-496H15.2	ENSG00000224340	#N/A	#N/A		0	0	0	0	0	0	0	0	0	0	0	0	0	0	0	0	0	0	0	0	0	0	0	0	0	0
PGAM1P11	ENSG00000233623	#N/A	#N/A		0	0	0	0	0	0	0	0	0	0	0	0	0	0	0	0	0	0	0	0	0	0	0	0	0	0
RNU6-828P	ENSG00000201746	#N/A	#N/A		0	0	0	0	0	0	0	0	0	0	0	0	0	0	0	0	0	0	0	0	0	0	0	0	0	0
KIF1B	ENSG00000054523	-1.03134	1	Kinesin-like protein KIF1B	1.51942	1.04709	1.28491	1.29808	1.30158	1.18127	0.960343	1.48947	1.62207	1.86951	1.2717	1.24391	1.07278	1.46369	0.958061	1.48547	1.01248	2.09796	1.65798	1.43916	1.50903	1.79239	0.730974	0.743233	0.644542	0.519706
MIR1273D	ENSG00000264881	#N/A	#N/A		0	0	0	0	0	0	0	0	0	0	0	0	0	0	0	0	0	0	0	0	0	0	0	0	0	0
RNU6-37P	ENSG00000199562	#N/A	#N/A		0	0	0	0	0	0	0	0	0	0	0	0	0	0	0	0	0	0	0	0	0	0	0	0	0	0
RN7SL731P	ENSG00000264501	-3.78148	1		6.17877	0	0	0	0	0.760234	2.48309	0	0.740322	4.57203	0.787354	0	3.7524	0	0.500733	2.77668	0.693423	0.913483	2.70127	9.32902	4.95501	5.57938	7.94512	0	1.16223	0
RN7SL721P	ENSG00000265945	-1.3825	1		0	0	0.745426	0	2.34034	0.749925	0.612356	1.5156	0.730284	0.902007	1.55336	0.667468	1.48061	0	0.493943	0.684757	0	2.70329	0	1.67319	1.22196	1.83457	0	0	0	1.25636
PGD	ENSG00000142657	-1.23926	1	6-phosphogluconate dehydrogenase, decarboxylating	51.1848	42.9039	68.2771	43.671	59.9438	55.8792	48.6123	59.0693	67.15	62.31	54.5453	55.9382	48.2012	58.7878	62.5837	66.7127	57.5034	63.8381	44.9784	87.8605	40.3494	56.6736	36.1696	58.6026	38.2335	49.3269
RP4-736L20.3	ENSG00000271989	-2.26234	1		0	0	0	0	0.288749	0	0.226656	0	0.270306	0.667734	0	0	0	0	0.365654	0	0	0.66706	0	0.309655	0.226146	0	0	0	0	1.16257
APITD1	ENSG00000175279	1.16451	1		1.72131	1.30938	1.48582	1.60776	1.53408	1.84591	1.27792	1.62199	1.8171	1.87032	1.8702	1.62508	1.23792	1.67303	1.32815	1.51145	1.31767	2.6158	1.69319	1.19749	1.03801	1.12893	0.696908	0.7967	1.05825	1.2101
APITD1-CORT	ENSG00000251503	1.19744	1		1.79378	1.16208	1.44593	1.3655	1.53408	1.79575	1.60559	1.83488	1.62171	1.88239	2.09878	1.6608	1.33696	1.32344	1.26868	1.48397	1.60133	2.65197	1.66646	1.17511	0.948107	1.15347	0.709242	0.851376	1.03524	1.10086
CORT	ENSG00000241563	8.44447	1	Cortistatin	0	0	0	0	0.737607	2.73496	2.72953	0.307075	1.28234	2.07123	0	3.87675	1.39993	4.66441	0	0	0	1.82571	1.34971	0	0	0	0	0.552062	0	0
DFFA	ENSG00000160049	1.15113	1	DNA fragmentation factor subunit alpha	14.1925	12.6625	14.6051	13.6554	13.3579	12.9931	13.7699	12.5848	17.835	15.3786	14.8881	11.4906	14.6139	17.1681	10.2878	15.8271	16.5035	18.5188	15.213	11.164	8.88523	14.7318	8.13207	8.23282	5.81116	8.54492
RP5-1113E3.3	ENSG00000203469	-3.48741	1		6.62537	0	2.52437	9.29229	1.17415	2.25743	2.53456	0	8.51843	0	0	2.51152	2.78558	6.67245	1.85859	3.86486	4.37546	4.74685	6.01583	14.4803	1.60927	15.1867	7.63276	3.29547	7.9807	13.4731
PEX14	ENSG00000142655	-1.2974	1	Peroxisomal membrane protein PEX14	0.791703	0.751604	0.835359	0.654328	1.10949	1.03166	1.02137	1.02133	1.11747	1.08807	1.01496	0.86852	0.881987	1.15015	0.711689	0.819634	0.597192	1.1222	1.04291	1.21629	0.516361	0.964206	0.586159	1.00322	0.796058	1.03958
RN7SL614P	ENSG00000243267	-2.63992	1		0	0	0	0	0	0	1.2996	0	0	3.82866	0	0	0	0	0	0	0	0	0	2.66325	0	0	0	0	0.60829	1.33319
CASZ1	ENSG00000130940	-1.67097	0.518723	Zinc finger protein castor homolog 1	1.40429	0.665272	0.666378	0.799614	1.09137	0.888799	1.08355	1.11603	1.20473	1.07071	0.994948	0.797223	0.95381	0.775849	0.43519	0.796417	0.558531	0.921805	1.11122	1.52043	1.21175	1.67046	0.793678	0.92446	0.976293	0.77693
RP4-734G22.3	ENSG00000272078	-1.46956	1		8.19347	3.87404	4.56032	4.50505	6.19056	5.40867	7.21718	7.61313	6.80858	7.98647	5.76861	4.55305	5.70102	3.50246	2.56806	4.20255	3.31564	5.33655	6.22376	6.93308	4.26324	5.62965	4.81183	8.98136	4.8402	4.12545
HSPE1P24	ENSG00000225158	1.17826	1		0	0	0	0	0	0	0	0	0	0	0	0	0	0	0	0.848754	0	0	0	0	0	0	0	0	0	0
C1orf127	ENSG00000175262	1.15069	1	Uncharacterized protein C1orf127	0.0730212	0.00507397	0.0123654	0.0136553	0.0258817	0.0497603	0.030474	0.0439974	0.0363427	0.0149629	0.00644193	0.0221445	0.0245609	0.0387053	0.0204843	0.0170385	0.00567341	0.112108	0.0331516	0.0138777	0.00506757	0.00507211	0.0152953	0.0242139	0.0237727	0.0364719
CFL1P6	ENSG00000215785	5.34126	1		0.974538	0.660241	1.07269	0.592289	0.841951	2.42811	2.20299	1.63574	2.36452	2.59602	1.39707	4.08213	0.532658	2.35035	0.355398	0.492691	0	5.51098	1.19828	0	0	0.22	0.165856	0	0	0.903968
AL713997.1	ENSG00000264181	#N/A	#N/A		0	0	0	0	0	0	0	0	0	0	0	0	0	0	0	0	0	0	0	0	0	0	0	0	0	0
Y_RNA_4	ENSG00000207213	#N/A	#N/A		0	0	0	0	0	0	0	0	0	0	0	0	0	0	0	0	0	0	0	0	0	0	0	0	0	0
TARDBP	ENSG00000120948	-1.00586	1	TAR DNA-binding protein 43	60.3088	53.5073	59.8758	63.3089	82.3857	68.3537	61.0924	70.2072	85.7356	76.6086	77.2122	61.7648	63.1687	70.6883	57.9673	72.9645	57.0393	80.3251	64.4485	68.1577	75.1633	74.6914	37.3566	36.0755	33.2447	32.8726
MASP2	ENSG00000009724	1.31592	1	Mannan-binding lectin serine protease 2	3.91632	1.49873	2.19784	1.96982	6.26697	5.46901	4.70125	4.52261	5.58582	5.07491	5.06673	5.77085	3.72225	4.01471	1.95588	2.2823	0.925579	7.05919	4.0611	6.85177	3.33307	3.33606	0.597565	0.9564	1.09411	0.74265
RP4-635E18.8	ENSG00000271895	1.42973	1		51.897	30.2851	30.3311	27.6333	81.4725	94.594	79.9406	58.0718	67.8492	55.3594	74.0031	96.8672	47.1923	85.7626	27.6353	25.7728	16.0037	63.5532	63.2469	62.6916	35.8405	34.8358	22.3543	20.788	17.4936	14.0583
SRM	ENSG00000116649	-1.12468	1	Spermidine synthase	29.1905	24.7763	18.874	19.0129	21.6133	24.6396	19.7212	19.2695	22.8064	25.9197	23.5394	20.4828	25.648	26.3637	12.7476	20.011	23.1789	31.4142	21.1651	14.1518	8.14899	15.4837	16.1972	18.2658	31.3283	20.4012
EXOSC10	ENSG00000171824	-1.16852	1	Exosome component 10	8.80465	4.46499	5.95631	6.03738	9.47127	8.99171	8.17855	9.07939	9.52691	10.2952	8.62369	7.2927	7.83246	9.64272	5.54572	8.47753	5.11381	10.5326	9.71243	12.7092	5.96568	9.57208	3.95773	4.8881	6.62916	5.91082
RP4-635E18.7	ENSG00000226849	1.03372	1		6.04479	5.73341	5.13276	2.51918	8.25635	8.55842	10.5412	7.24716	9.49827	8.97134	9.40843	14.7241	7.97663	11.2463	2.89726	5.10793	1.70081	11.1454	7.22021	4.85376	2.99943	6.00423	6.31951	5.65831	4.02021	5.60707
RP4-635E18.6	ENSG00000230337	1.00904	1		1.1529	0.446329	0.362573	0.400393	0.284584	0.455952	0.148924	0.460739	0.355208	0.32905	0.472218	0.162327	0.360082	0.22698	0.0600631	0.333064	0	0.767009	0.243014	0.508646	0.297178	0	0.280301	0	0.348526	0.381932
MTOR	ENSG00000198793	1.53053	1	Serine/threonine-protein kinase mTOR	2.39778	1.901	2.30513	2.51911	2.54223	2.61832	2.10326	2.74327	3.75555	3.58604	2.97614	2.80004	2.95997	3.0856	1.96467	2.92697	1.86684	3.49039	2.72526	2.10445	1.05157	2.50522	0.601651	0.695719	1.27609	1.25821
MTOR-AS1	ENSG00000225602	-23.2286	0.141521		0	0	0	0	0	0	0	0	0	0	0	0	0	0	0	0	0.214666	0	0	0	0	0	0.482276	0.458094	0.839527	0
RNU6-537P	ENSG00000253086	#N/A	#N/A		0	0	0	0	0	0	0	0	0	0	0	0	0	0	0	0	0	0	0	0	0	0	0	0	0	0
snoU13_2	ENSG00000271794	#N/A	#N/A		0	0	0	0	0	0	0	0	0	0	0	0	0	0	0	0	0	0	0	0	0	0	0	0	0	0
ANGPTL7	ENSG00000171819	1.26218	1	Angiopoietin-related protein 7	2480.12	572.621	278.278	295.641	221.574	714.152	199.305	246.239	242.781	279.835	245.094	196.132	446.283	1483.8	419.367	404.402	247.819	1826.02	862.77	682.003	271.321	605.009	119.291	165.059	439.708	256.135
RNU6-291P	ENSG00000207451	#N/A	#N/A		0	0	0	0	0	0	0	0	0	0	0	0	0	0	0	0	0	0	0	0	0	0	0	0	0	0
RPL39P6	ENSG00000238173	#N/A	#N/A		0	0	0	0	0	0	0	0	0	0	0	0	0	0	0	0	0	0	0	0	0	0	0	0	0	0
UBIAD1	ENSG00000120942	1.21802	1	UbiA prenyltransferase domain-containing protein 1	5.64954	4.11586	5.06338	3.97573	4.74491	4.7453	4.06459	4.90277	6.90323	5.07863	6.0981	4.49074	3.6615	6.62886	3.94199	5.94232	6.92524	6.95861	7.56166	4.42943	1.7279	4.65135	2.69694	2.28462	4.05662	2.84736
UBE2V2P3	ENSG00000238199	-1.79395	1		1.08576	0.490396	1.49389	1.97966	0.312681	0.601163	0.736325	0.911212	1.46354	0.723076	2.49043	0.535062	1.48363	1.49634	0.19798	0.274461	0.274166	1.08352	1.33504	1.00596	2.204	1.96087	1.47828	0.468053	1.37857	0.251785
RP11-149P14.1	ENSG00000224338	#N/A	#N/A		0	0	0	0	0	0	0	0	0	0	0	0	0	0	0	0	0	0	0	0	0	0	0	0	0	0
PTCHD2	ENSG00000204624	-2.20346	1		0.0170989	0.00617833	0	0.00415684	0	0.00757384	0	0	0	0	0	0.0404464	0.00747667	0.0188518	0.00249428	0.0103735	0.00345412	0.00455029	0	0.00422457	0.00308527	0.0154402	0.0139682	0.0147421	0.0115787	0.00951644
RP1-69M21.2	ENSG00000235643	-11.9285	1		0	0	0	0	0	0	0	0	0	0	0	0	0	0	0	0	0	0	0	0	0.141363	0	0.17778	0	0	0
FBXO2	ENSG00000116661	-1.91271	1	F-box only protein 2	4.84708	11.1164	13.3677	6.05541	16.8436	8.37917	9.4474	8.10556	13.4737	11.4055	11.087	14.9688	4.56266	9.20353	6.75635	13.4778	10.8522	10.0324	16.979	12.541	13.9448	16.1944	10.9073	14.6264	22.0869	11.49
FBXO44	ENSG00000132879	-1.13197	1	F-box only protein 44	13.8126	16.0652	24.1196	11.9616	33.2617	23.7462	28.3084	21.1241	29.8137	31.0287	23.2114	32.7695	10.3914	22.4493	13.2807	12.8833	11.0663	31.2646	26.3837	21.6941	15.5215	21.8825	11.4841	19.5849	16.8481	18.194
FBXO6	ENSG00000116663	-1.11848	1	F-box only protein 6	4.31546	3.68658	2.45027	3.51286	2.67675	1.5785	5.70309	3.03719	2.16887	2.70488	2.08271	1.61664	3.43669	2.31435	1.59514	1.5598	2.58371	1.22116	1.90159	2.26749	1.26842	2.22172	1.59517	2.99671	2.23137	2.5177
MAD2L2	ENSG00000116670	-2.1739	1	Mitotic spindle assembly checkpoint protein MAD2B	1.6754	1.84975	1.70327	1.25867	1.50107	1.46875	1.59909	1.67946	1.65612	2.13853	2.01486	1.5022	1.32273	1.77982	1.08621	1.95286	1.36318	1.96608	1.21314	2.18466	1.53251	2.05919	2.91472	2.63817	3.47644	2.32033
DRAXIN	ENSG00000162490	-2.06403	1	Draxin	0.0468295	0.0158633	0	0	0.0269722	0.00648211	0	0.0131003	0.0126247	0.00779666	0	0.00576937	0.0191968	0	0.0128084	0	0	0.0155776	0.00575807	0	0.0105622	0	0.0239096	0.00504684	0.0545035	0
AGTRAP	ENSG00000177674	1.11358	1	Type-1 angiotensin II receptor-associated protein	8.8796	5.6977	8.83409	7.53722	8.38458	8.47377	9.40909	10.3302	10.9909	11.5142	11.0282	8.57289	5.81004	8.81033	6.67109	12.4532	7.52426	16.1888	9.93137	5.10228	3.86108	5.43541	3.7853	6.42267	8.27501	8.0188
C1orf167	ENSG00000215910	-25.5136	8.08281e-15		0.0287464	0.00649181	0.0237311	0	0	0.0397906	0.0454878	0.0160834	0.0309988	0	0.0494521	0.0424986	0	0.00990419	0	0	0.0217763	0.00956234	0.0212077	0.399503	0.0907708	0.201172	0.577295	0.285017	0.474483	0.33331
RP11-56N19.5	ENSG00000177553	#N/A	#N/A		0	0	0	0	0	0	0	0	0	0	0	0	0	0	0	0	0	0	0	0	0	0	0	0	0	0
MTHFR	ENSG00000177000	1.31689	1	Methylenetetrahydrofolate reductase	13.2603	5.8061	7.89435	9.54262	11.3015	11.96	14.9302	13.0768	15.4578	11.9753	12.4731	8.93578	10.8587	13.6637	3.68442	6.66102	8.90988	13.5307	13.3218	11.0253	5.96883	10.5612	2.41875	2.02324	7.43492	4.87805
CLCN6	ENSG00000011021	-1.28814	1	Chloride transport protein 6	2.96471	1.39026	2.91854	2.45497	4.17406	4.34742	2.64656	3.7767	5.62533	5.09959	3.55494	3.07104	3.44158	4.10069	2.41444	2.87211	2.00722	4.26094	3.92025	6.45089	3.19114	4.91046	1.53666	1.18724	3.30484	2.91032
NPPA-AS1	ENSG00000242349	1.37003	1		14.4256	7.63971	8.71757	3.88514	11.7624	14.6901	12.7114	10.0334	13.1767	13.2613	11.1916	14.6639	8.90503	15.5536	5.01321	5.86305	4.25685	18.3664	15.442	6.60403	3.67469	9.29712	4.87165	6.73074	4.90818	4.19796
NPPA	ENSG00000175206	1.77017	1	Natriuretic peptides A	0	0.136872	0.0833905	0.0920889	0.261813	0.251681	0.205512	0	0.163393	0.403629	0.26066	0.224008	0.165635	0	0.0552572	0.22981	0	0.201611	0.223569	0	0	0	0	0.065318	0.320638	0
NPPB	ENSG00000120937	-4.03284	1	Natriuretic peptides B	0	0	0	0	0	0	0	0	0	0	0	0	0	0	0.198519	0	0	0.181079	0	0	0.245556	0.122888	0.0926443	0.234664	0	0
RP5-934G17.6	ENSG00000224904	-1.00507	1		1.06065	1.02654	0.833905	0.552534	1.57088	0.755044	1.57559	1.18684	1.38884	1.00907	0.434433	1.12004	0.828175	1.1485	0.552572	0.459621	1.14782	1.61288	0.670707	1.02948	0.683498	1.02617	0.618893	1.04509	0.448894	0.281098
RNU5E-1	ENSG00000199347	-8.50184	1		0	0	0	0	0	0	1.50537	0	0	0	0	0	0	0	3.64283	3.36672	0	0	3.27529	0	0	0	20.4003	1.43536	1.40921	9.26568
RNU5E-4P	ENSG00000201801	-1.11452	1		0	0	0	0	0	0	0	0	0	0	0	0	0	0	1.21428	3.36672	0	0	0	0	0	0	1.13335	0	0	0
KIAA2013	ENSG00000116685	1.36372	1	Uncharacterized protein KIAA2013	41.9545	48.0063	46.5657	40.2718	43.1458	45.585	45.148	42.6636	59.7027	46.9689	44.7317	36.7141	40.0498	41.915	29.279	42.9826	45.5627	50.4979	41.2692	31.1832	17.7392	29.5478	11.1777	19.6224	25.9914	32.2496
PLOD1	ENSG00000083444	-1.24974	1	Procollagen-lysine,2-oxoglutarate 5-dioxygenase 1	10.9716	9.04207	4.6072	4.6354	4.87726	7.23618	4.63696	3.69393	6.2857	5.12434	5.11632	4.83516	4.34835	9.79836	4.82608	5.08258	3.75414	10.8171	7.84947	5.97672	5.86928	7.11404	4.16225	4.83385	4.88486	6.27216
MFN2	ENSG00000116688	1.07657	1	Mitofusin-2	25.1718	27.6865	35.168	29.0745	38.275	36.0108	35.3876	29.2868	45.9705	40.3042	36.3881	30.6217	29.1479	38.6055	24.2826	33.9116	34.6863	35.3272	37.3827	32.2061	27.657	36.7034	12.9784	17.7183	17.0809	22.1927
RP5-1077B9.5	ENSG00000270914	#N/A	#N/A		0	0	0	0	0	0	0	0	0	0	0	0	0	0	0	0	0	0	0	0	0	0	0	0	0	0
MIIP	ENSG00000116691	-1.19927	1	Migration and invasion-inhibitory protein	4.25605	8.06215	7.8486	6.40877	7.86624	8.49389	8.85993	7.65901	9.62431	10.4702	9.10652	9.34428	5.67674	9.76118	5.09649	5.29898	6.28777	8.91713	3.98346	5.72847	4.36985	6.89764	6.23792	7.84543	7.13788	6.45209
Y_RNA_5	ENSG00000202461	#N/A	#N/A		0	0	0	0	0	0	0	0	0	0	0	0	0	0	0	0	0	0	0	0	0	0	0	0	0	0
RN7SL649P	ENSG00000243539	#N/A	#N/A		0	0	0	0	0	0	0	0	0	0	0	0	0	0	0	0	0	0	0	0	0	0	0	0	0	0
TNFRSF8	ENSG00000120949	-6.17985	1	Tumor necrosis factor receptor superfamily member 8	0.0321305	0	0	0.00300427	0.00569418	0	0	0	0.00799571	0	0	0.00243598	0.00270181	0.0034062	0.00180269	0	0.00249639	0.00328863	0.00486242	0	0.00891927	0.00223181	0.0252382	0.0149164	0.0230128	0.0320965
RNU6-777P	ENSG00000201135	#N/A	#N/A		0	0	0	0	0	0	0	0	0	0	0	0	0	0	0	0	0	0	0	0	0	0	0	0	0	0
RP11-426M1.2	ENSG00000227875	#N/A	#N/A		0	0	0	0	0	0	0	0	0	0	0	0	0	0	0	0	0	0	0	0	0	0	0	0	0	0
TNFRSF1B	ENSG00000028137	-1.56347	1	Tumor necrosis factor receptor superfamily member 1B	1.21119	0.230786	0.0312463	0.0862638	0.125351	0.136218	0.128342	0.291178	0.10714	0.144937	0.0596865	0	0.299972	0.293414	0.113876	0.0908934	0.10991	0.37142	0.251313	0.222096	0.307326	0.17089	0.202911	0.379355	0.0840998	0.223819
MIR4632	ENSG00000263676	#N/A	#N/A		0	0	0	0	0	0	0	0	0	0	0	0	0	0	0	0	0	0	0	0	0	0	0	0	0	0
RP5-1118D24.2	ENSG00000225196	#N/A	#N/A		0	0	0	0	0	0	0	0	0	0	0	0	0	0	0	0	0	0	0	0	0	0	0	0	0	0
SNORA70_1	ENSG00000252969	#N/A	#N/A		0	0	0	0	0	0	0	0	0	0	0	0	0	0	0	0	0	0	0	0	0	0	0	0	0	0
VPS13D	ENSG00000048707	1.61255	1	Vacuolar protein sorting-associated protein 13D	1.91295	2.05825	3.33778	3.0676	4.07909	2.41018	2.55103	3.32263	5.14946	4.14931	3.30221	2.70241	2.6178	3.06888	2.49801	3.9394	2.40375	3.59647	3.15848	2.28348	1.38898	2.29869	0.65354	0.817921	1.48009	1.39391
SNORA59A	ENSG00000239149	-2.54317	1		0	0	0	0	0	0	0	0	0	0	0	0	0	0	0	0	0	0	0	0	0	0	0	0	0	1.21917
RP5-888M10.2	ENSG00000229484	1.23326	1		0	0	0	0	0	0	0.259175	0.320733	0	0	0.328723	0	0	0.395016	0	0.289818	0	0	0	0	0.258592	0	0	0	0	0
DHRS3	ENSG00000162496	-2.82366	6.25776e-08	Short-chain dehydrogenase/reductase 3	7.05664	6.32368	4.30537	6.10034	9.09923	9.40904	17.8944	10.9757	8.40122	10.5851	11.355	5.24294	4.98623	9.94623	3.99403	7.12705	4.65576	7.07276	9.39592	17.2463	19.8121	15.961	14.5208	20.5451	11.301	13.5416
RNU6ATAC18P	ENSG00000221340	#N/A	#N/A		0	0	0	0	0	0	0	0	0	0	0	0	0	0	0	0	0	0	0	0	0	0	0	0	0	0
RP11-474O21.5	ENSG00000272482	-4.85261	0.0174005		3.47444	2.61545	2.54957	3.5194	2.00116	3.2062	9.94856	5.18378	3.74667	3.08513	0.664116	1.14147	5.06411	5.58633	0.844714	5.26965	3.50932	3.08201	5.69615	5.72278	21.4196	5.75188	19.3162	17.474	11.2736	4.29713
AADACL4	ENSG00000204518	1.64927	1	Arylacetamide deacetylase-like 4	0.00886652	0.0160186	0.00975949	0.0107775	0.0102136	0.0687287	0.0240518	0.0198429	0.181663	0	0.0305059	0.0524329	0.164771	0.19551	0	0	0	0.0235952	0.00872169	0	0.0159984	0.00800638	0.0120719	0.0229332	0.0300204	0.0246734
RP11-474O21.2	ENSG00000226166	#N/A	#N/A		0	0	0	0	0	0	0	0	0	0	0	0	0	0	0	0	0	0	0	0	0	0	0	0	0	0
AADACL3	ENSG00000188984	1.07574	1	Arylacetamide deacetylase-like 3	0	0.0143125	0	0	0	0.0175452	0	0.0531884	0	0.0211033	0	0	0.0866007	0.0655071	0	0	0	0	0	0	0	0	0	0	0.0536457	0
snoU13_3	ENSG00000238771	#N/A	#N/A		0	0	0	0	0	0	0	0	0	0	0	0	0	0	0	0	0	0	0	0	0	0	0	0	0	0
C1orf158	ENSG00000157330	-6.58009	1		0	0	0	0	0	0	0	0	0	0	0	0	0	0.0155684	0	0	0	0	0	0	0	0	0	0.00973952	0.0478102	0
PRAMEF12	ENSG00000116726	-2.54312	1	PRAME family member 12	0	0	0	0	0	0	0	0	0	0	0	0	0	0	0	0	0	0	0	0	0	0	0.0443581	0	0	0
PRAMEF1	ENSG00000116721	-2.71488	1	PRAME family member 1	0	0	0.04203	0	0	0	0	0	0	0	0	0	0	0	0	0	0	0	0	0	0	0	0.0519885	0	0	0
RP5-845O24.8	ENSG00000228338	#N/A	#N/A		0	0	0	0	0	0	0	0	0	0	0	0	0	0	0	0	0	0	0	0	0	0	0	0	0	0
PRAMEF11	ENSG00000204513	-5.20683	1	PRAME family member 11	0	0	0	0	0	0	0	0	0	0	0	0	0	0	0	0	0	0	0	0	0	0	0.0200091	0.0253411	0.0248793	0
RP5-845O24.3	ENSG00000231103	-2.08948	1		0	0	0	0	0	0	0	0	0	0	0	0	0	0	0.0901412	0	0	0	0	0	0	0	0	0.0532767	0.0523058	0
HNRNPCL1	ENSG00000179172	2.58909	1	Heterogeneous nuclear ribonucleoprotein C-like 1	0.151578	0	0	0	0	0	0.27412	0	0.163455	0	0.173839	0	0	0	0	0	0	0	0	0	0	0	0	0	0	0
PRAMEF2	ENSG00000120952	-5.20683	1	PRAME family member 2	0	0	0	0	0	0	0	0	0	0	0	0	0	0	0	0	0	0	0	0	0	0	0.0281928	0.0357055	0.0350549	0
PRAMEF4	ENSG00000243073	#N/A	#N/A	PRAME family member 4	0	0	0	0	0	0	0	0	0	0	0	0	0	0	0	0	0	0	0	0	0	0	0	0	0	0
PRAMEF10	ENSG00000187545	1.17826	1	PRAME family member 10	0	0	0	0	0	0	0	0	0	0	0	0	0	0	0	0.037582	0	0	0	0	0	0	0	0	0	0
PRAMEF7	ENSG00000204510	-2.54317	1	PRAME family member 7	0	0	0	0	0	0	0	0	0	0	0	0	0	0	0	0	0	0	0	0	0	0	0	0	0	0.044979
RNU6-1072P	ENSG00000207434	#N/A	#N/A		0	0	0	0	0	0	0	0	0	0	0	0	0	0	0	0	0	0	0	0	0	0	0	0	0	0
RP11-450I1.2	ENSG00000234064	#N/A	#N/A		0	0	0	0	0	0	0	0	0	0	0	0	0	0	0	0	0	0	0	0	0	0	0	0	0	0
PRAMEF6	ENSG00000232423	-3.26842	1	PRAME family member 6	0.00167081	0	0.00183908	0.00203091	0.00384931	0.0111011	0	0	0.00360344	0.00222539	0.00574855	0.00988047	0	0.00230262	0.00121863	0	0.00168758	0	0.00164352	0.00412801	0.00150738	0.00905235	0.00568707	0.00576205	0.0127284	0.00464946
RP11-450I1.4	ENSG00000250894	#N/A	#N/A		0	0	0	0	0	0	0	0	0	0	0	0	0	0	0	0	0	0	0	0	0	0	0	0	0	0
PRAMEF22	ENSG00000204508	#N/A	#N/A	PRAME family member 22	0	0	0	0	0	0	0	0	0	0	0	0	0	0	0	0	0	0	0	0	0	0	0	0	0	0
WI2-3308P17.2	ENSG00000239810	#N/A	#N/A		0	0	0	0	0	0	0	0	0	0	0	0	0	0	0	0	0	0	0	0	0	0	0	0	0	0
PRAMEF23	ENSG00000270601	#N/A	#N/A		0	0	0	0	0	0	0	0	0	0	0	0	0	0	0	0	0	0	0	0	0	0	0	0	0	0
RP13-221M14.6	ENSG00000250113	#N/A	#N/A		0	0	0	0	0	0	0	0	0	0	0	0	0	0	0	0	0	0	0	0	0	0	0	0	0	0
PRAMEF25	ENSG00000204505	#N/A	#N/A	PRAME family member 25	0	0	0	0	0	0	0	0	0	0	0	0	0	0	0	0	0	0	0	0	0	0	0	0	0	0
RP13-221M14.2	ENSG00000233336	#N/A	#N/A		0	0	0	0	0	0	0	0	0	0	0	0	0	0	0	0	0	0	0	0	0	0	0	0	0	0
RP13-221M14.3	ENSG00000229978	#N/A	#N/A		0	0	0	0	0	0	0	0	0	0	0	0	0	0	0	0	0	0	0	0	0	0	0	0	0	0
RP13-221M14.4	ENSG00000236179	#N/A	#N/A		0	0	0	0	0	0	0	0	0	0	0	0	0	0	0	0	0	0	0	0	0	0	0	0	0	0
HNRNPCP5	ENSG00000179412	#N/A	#N/A		0	0	0	0	0	0	0	0	0	0	0	0	0	0	0	0	0	0	0	0	0	0	0	0	0	0
WI2-2994D6.1	ENSG00000224199	-3.87504	1		0	0	0	0	0	0	0	0	0	0	0	0	0	0	0	0	0	0	0	0	0	0	0	0	0	0.132461
PRAMEF26	ENSG00000229571	-2.54317	1	Putative PRAME family member 26	0	0	0	0	0	0	0	0	0	0	0	0	0	0	0	0	0	0	0	0	0	0	0	0.0533923	0	0
PRAMEF3	ENSG00000204503	-8.03513	1		0	0	0	0	0	0	0	0	0	0	0	0	0	0	0	0	0	0	0	0	0	0	0	0	0.241785	0
RP11-248D7.2	ENSG00000233394	#N/A	#N/A		0	0	0	0	0	0	0	0	0	0	0	0	0	0	0	0	0	0	0	0	0	0	0	0	0	0
PRAMEF5	ENSG00000204502	#N/A	#N/A	PRAME family member 5	0	0	0	0	0	0	0	0	0	0	0	0	0	0	0	0	0	0	0	0	0	0	0	0	0	0
RP11-219C24.8	ENSG00000231219	-3.87504	1		0	0	0	0	0	0	0	0	0	0	0	0	0	0	0	0	0	0	0	0	0	0	0	0	0	0.177418
RNU6-771P	ENSG00000207511	#N/A	#N/A		0	0	0	0	0	0	0	0	0	0	0	0	0	0	0	0	0	0	0	0	0	0	0	0	0	0
PRAMEF8	ENSG00000182330	-3.87504	1	PRAME family member 8	0	0	0	0	0	0	0	0	0	0	0	0	0	0	0	0	0	0	0	0	0	0	0	0	0	0.089958
RP11-219C24.6	ENSG00000237700	-12.2542	1		0	0	0	0	0	0	0	0	0	0	0	0	0	0	0	0	0	0	0	0	0	0	0	0	0.461404	0
PRAMEF9	ENSG00000204501	#N/A	#N/A	PRAME family member 9/15	0	0	0	0	0	0	0	0	0	0	0	0	0	0	0	0	0	0	0	0	0	0	0	0	0	0
RP11-219C24.10	ENSG00000228229	#N/A	#N/A		0	0	0	0	0	0	0	0	0	0	0	0	0	0	0	0	0	0	0	0	0	0	0	0	0	0
PRAMEF13	ENSG00000204495	#N/A	#N/A	Putative PRAME family member 13	0	0	0	0	0	0	0	0	0	0	0	0	0	0	0	0	0	0	0	0	0	0	0	0	0	0
PRAMEF18	ENSG00000204491	-3.87498	1	PRAME family member 18	0	0	0	0	0	0	0	0	0	0	0	0	0	0	0	0	0	0	0	0	0	0	0	0	0.11934	0
PRAMEF16	ENSG00000204488	#N/A	#N/A		0	0	0	0	0	0	0	0	0	0	0	0	0	0	0	0	0	0	0	0	0	0	0	0	0	0
PRAMEF21	ENSG00000204486	-2.54312	1		0	0	0	0	0	0	0	0	0	0	0	0	0	0	0	0	0	0	0	0	0	0	0.0125025	0	0	0
XX-FW84067D5.1	ENSG00000204485	-5.20696	1		0	0	0	0	0	0	0	0	0	0	0	0	0	0	0	0	0	0	0	0	0	0	0	0.0418067	0	0.089958
XX-FW84067D5.2	ENSG00000224581	#N/A	#N/A		0	0	0	0	0	0	0	0	0	0	0	0	0	0	0	0	0	0	0	0	0	0	0	0	0	0
PRAMEF15	ENSG00000157358	-3.8749	1	PRAME family member 9/15	0	0	0	0	0	0	0	0	0	0	0	0	0	0	0	0	0	0	0	0	0	0	0.0387691	0	0	0
PRAMEF14	ENSG00000204481	#N/A	#N/A	PRAME family member 14	0	0	0	0	0	0	0	0	0	0	0	0	0	0	0	0	0	0	0	0	0	0	0	0	0	0
PRAMEF19	ENSG00000204480	-3.87504	1	PRAME family member 19	0	0	0	0	0	0	0	0	0	0	0	0	0	0	0	0	0	0	0	0	0	0	0	0	0	0.105382
PRAMEF17	ENSG00000204479	-3.87498	1	PRAME family member 17	0	0	0	0	0	0	0	0	0	0	0	0	0	0	0	0	0	0	0	0	0	0	0	0	0.112812	0
PRAMEF20	ENSG00000204478	-2.54315	1	PRAME family member 20	0	0	0	0	0	0	0	0	0	0	0	0	0	0	0	0	0	0	0	0	0	0	0	0	0.0155185	0
LRRC38	ENSG00000162494	-143.242	2.66443e-17	Leucine-rich repeat-containing protein 38	0.0102192	0.00461561	0	0	0	0	0.00462019	0	0	0	0	0	0	0	0	0	0.0051609	0	0	0.410283	0.281197	0.0692089	0.0313056	0.105728	0.58388	0.0663544
RP4-597A16.2	ENSG00000259961	-5.20652	1		0	0	0	0	0	0	0	0	0	0	0	0	0	0	0	0	0	0	0	0.16178	0	0.0591281	0	0	0	0
RP4-597A16.3	ENSG00000215909	-3.13892	1		0.287868	0.260037	0.31686	1.39965	0.331604	0.637545	0	0.644238	0.93127	0	0.330144	0.283722	0.314683	0.793448	0.629884	1.16428	0	0.766062	0.566332	0.711224	0.779128	0.259942	0.783872	1.73733	1.94933	1.86916
PDPN	ENSG00000162493	-2.26657	1	Podoplanin	10.993	3.63621	1.37067	1.97126	0.660516	1.3084	1.7911	2.90351	1.21167	1.51973	1.69384	0.804897	2.8618	1.3809	0.967394	1.14785	1.03546	2.15785	2.13079	3.62755	5.49708	3.39953	1.45887	1.80268	5.09868	4.16906
RNA5SP41	ENSG00000222952	#N/A	#N/A		0	0	0	0	0	0	0	0	0	0	0	0	0	0	0	0	0	0	0	0	0	0	0	0	0	0
AL359771.1	ENSG00000266358	#N/A	#N/A		0	0	0	0	0	0	0	0	0	0	0	0	0	0	0	0	0	0	0	0	0	0	0	0	0	0
CTA-520D8.2	ENSG00000237445	-6.534	0.0872742		0.384193	0.20823	0	0.186799	0.177026	0	0.0694788	0.171962	0.165718	0.102343	0	0	0	0	0.0560435	0.0776936	0	0.20448	0	0.569527	0.346612	0.624461	0.470776	0.397485	0.910563	0.0712744
SCARNA11_1	ENSG00000253085	1.17826	1		0	0	0	0	0	0	0	0	0	0	0	0	0	2.1179	0	0	0	0	0	0	0	0	0	0	0	0
PRDM2	ENSG00000116731	-2.00729	0.0112289	PR domain zinc finger protein 2	4.46971	3.22544	4.09226	4.17882	4.71574	4.15061	3.55267	5.00153	6.39149	5.95331	4.92982	3.8866	3.95746	4.65411	3.40591	5.12926	3.50793	6.19209	5.22757	18.9895	7.05181	11.2228	3.36514	3.77501	3.87954	3.04647
RNU6-1265P	ENSG00000252151	#N/A	#N/A		0	0	0	0	0	0	0	0	0	0	0	0	0	0	0	0	0	0	0	0	0	0	0	0	0	0
RP11-344F13.1	ENSG00000231606	-1.36971	1		0.162688	0.293918	0.179072	0.593254	0.74962	0.180153	0.29421	0.182045	0	0.433375	0.18658	0.160344	0.711367	0.224207	0.118659	0.822489	0	0.432937	0.640121	0.200973	0.440322	0.587622	0.553753	0	0	0.45272
RP4-704D23.1	ENSG00000234593	1.33994	1		0.193118	0.261671	0	0	0.111229	0.4277	0	0.216095	0.104125	0.257218	0.110739	0	0.105553	0.133072	0.140854	0.195267	0	0	0.0949817	0	0	0	0	0	0	0.447834
KAZN	ENSG00000189337	-1.0989	1	Kazrin	1.58065	1.73398	1.974	2.07938	2.71193	2.84298	3.00286	2.74068	3.70104	2.93125	2.85705	2.15617	2.36749	3.76351	1.36303	2.18519	1.52542	2.42616	2.95529	2.59369	1.49233	2.4767	1.06819	1.58765	2.27214	2.3554
TBCAP2	ENSG00000235829	-2.08478	1		0	0	0	0	0.474502	0	0	0	0	0	0	0.405986	0.450288	0	0.30044	0.416502	0	0	0	0	0.371625	0	0.280416	0	0.697339	0
TMEM51-AS1	ENSG00000175147	-1.63668	1		0.913738	0.479423	0.572141	0.997611	1.05256	0.6483	1.12801	0.838782	1.16824	0.531995	0.520827	0.738797	0.610077	0.573078	0.446961	0.409395	0.375796	0.451375	0.495155	0.912478	0.631844	0.439722	0.782198	1.41048	0.842906	0.406022
TMEM51	ENSG00000171729	-2.16311	0.00262227	Transmembrane protein 51	2.04046	1.34389	1.48868	1.42953	2.1371	1.90138	2.78881	1.91148	2.33984	1.89537	1.88491	2.07483	1.58773	1.79097	1.08509	1.27833	1.13441	2.003	1.98111	2.68046	2.70826	2.37882	3.89497	4.19778	1.41856	1.45089
C1orf195	ENSG00000204464	#N/A	#N/A		0	0	0	0	0	0	0	0	0	0	0	0	0	0	0	0	0	0	0	0	0	0	0	0	0	0
RP1-21O18.3	ENSG00000215720	#N/A	#N/A		0	0	0	0	0	0	0	0	0	0	0	0	0	0	0	0	0	0	0	0	0	0	0	0	0	0
FHAD1	ENSG00000142621	-1.61132	1		0.0953125	0.0342033	0.00718573	0.0142835	0.0165442	0.0346997	0.0141671	0.010227	0.0154875	0.0121732	0.0044922	0.00386054	0.0128454	0.0719751	0.0133322	0.0118816	0.0145064	0.0694909	0.0154119	0.0129033	0.0141352	0.0247588	0.0364421	0.021388	0.0475224	0.0254332
RP3-467K16.2	ENSG00000233485	-1.36902	1		0.290429	0.10494	0.0383615	0.112968	0.0133822	0.038593	0.0525222	0.0129994	0.125274	0.0309463	0	0.0686991	0.0380979	0.144091	0.00847317	0.0469857	0.117338	0.139118	0	0	0.052404	0.0839215	0.10281	0.0801272	0.0590003	0.0862074
RP3-467K16.7	ENSG00000236045	3.04584	1		0	0	0	0	0.354324	0.510919	0.278129	0	0	0	0	0	0	0.635858	0.224347	0	0	0.818548	0	0	0	0	0	0	0.130181	0
RP3-467K16.4	ENSG00000228140	-2.27307	1		0.309497	0.167745	0.170334	0.188101	0.320867	0.205634	0	0.173161	0.100124	0.0412226	0.035495	0.0610079	0	0	0.0225737	0.0625882	0.250083	0.288267	0.121777	0.191166	0.195456	0.167684	0.337108	0.346888	0.130987	0.0861256
EFHD2	ENSG00000142634	-3.01529	6.00004e-10	EF-hand domain-containing protein D2	27.4137	25.0811	26.626	29.3558	27.5836	25.1963	37.6767	25.7451	28.0025	23.3704	22.5882	21.7519	24.1575	27.4128	18.7263	18.7294	30.2941	22.7618	21.0942	54.1406	37.398	45.6712	51.8827	108.944	37.7672	44.414
CTRC	ENSG00000162438	-3.27577	1	Chymotrypsin-C	0.388354	0.100231	0.366399	0.269746	0.660384	0.389089	0.969861	0.538028	0.538435	0.812834	0.381761	0.309854	0.78841	0.866528	0.202323	0.149591	0.112072	0.442916	0.418393	2.55864	0.500523	0.88505	0.478392	2.02489	1.06444	0.205847
CELA2A	ENSG00000142615	-2.04064	1	Chymotrypsin-like elastase family member 2A	0.195047	0.129206	0.200378	0.237085	0.509277	0.48957	0.493822	0.305556	0.448703	0.43298	0.119302	0.294765	0.355359	0.878092	0.123293	0.315548	0.0788021	0.553655	0.204652	0.915602	0.86811	0.634053	0.17704	0.347536	0.396236	0.205046
CELA2B	ENSG00000215704	-1.44703	1	Chymotrypsin-like elastase family member 2B	0.98746	0.814121	1.06966	0.971659	1.8597	2.04809	1.69364	1.56096	2.00289	1.87889	1.77961	1.69158	1.31075	2.36531	0.960294	1.19655	0.831144	2.14811	2.02746	5.49896	1.03228	3.80728	0.410801	0.729731	0.908808	0.617906
CASP9	ENSG00000132906	-1.1517	1	Caspase-9	3.07199	2.41612	3.76325	2.69344	3.74499	4.77738	3.33937	3.19331	4.81517	4.15128	4.59485	3.8164	2.60578	4.27221	2.57936	2.7667	3.28369	4.95864	4.46392	3.96083	2.22629	5.93703	1.68369	2.36393	1.96088	4.06929
DNAJC16	ENSG00000116138	2.09061	4.02214e-05	DnaJ homolog subfamily C member 16	3.20236	2.86248	3.64226	3.68515	4.02234	4.64273	3.37778	4.00616	5.06327	4.10297	4.03608	4.11722	3.92367	4.43012	2.74239	3.74326	3.17604	4.28937	4.11215	1.99493	1.48167	2.44048	0.678277	0.562175	1.14255	1.58557
SCARNA21_1	ENSG00000251866	#N/A	#N/A		0	0	0	0	0	0	0	0	0	0	0	0	0	0	0	0	0	0	0	0	0	0	0	0	0	0
RP4-680D5.8	ENSG00000272510	#N/A	#N/A		0	0	0	0	0	0	0	0	0	0	0	0	0	0	0	0	0	0	0	0	0	0	0	0	0	0
AGMAT	ENSG00000116771	#N/A	#N/A	Agmatinase, mitochondrial	0	0	0	0	0	0	0	0	0	0	0	0	0	0	0	0	0	0	0	0	0	0	0	0	0	0
RP4-680D5.2	ENSG00000237301	-1.36195	1		0.102797	0.165082	0.188583	0.0416509	0.578918	0.290906	0.185902	0.230056	0.184753	0.121705	0.366781	0.236405	0.274688	0.173151	0.116631	0.0808429	0.115366	0.0759887	0.033706	0.239867	0.103046	0.123766	0.233266	0.0787804	0.357719	0.127138
CHCHD2P6	ENSG00000235084	-1.34273	1		45.4046	67.1864	91.3873	64.1262	67.2467	78.0523	74.2912	78.3879	93.7277	77.7542	75.8774	83.1084	57.67	75.089	77.2721	87.8846	107.445	94.937	71.0354	58.7607	49.546	61.6952	77.1266	73.4458	96.2652	97.069
RNU7-179P	ENSG00000252417	#N/A	#N/A		0	0	0	0	0	0	0	0	0	0	0	0	0	0	0	0	0	0	0	0	0	0	0	0	0	0
RP4-680D5.4	ENSG00000236500	1.53099	1		0	1.60414	0	0	0	0	0	0	0	0	0	0	0	0	0	0	0	0	0	0	0	0	0	0	0	0
DDI2	ENSG00000197312	1.66456	1	Protein DDI1 homolog 2	10.8795	8.43773	13.5409	12.0559	16.7605	14.4681	10.8958	16.19	22.0386	14.8778	16.9267	13.2364	10.3803	12.6593	10.4992	16.1422	12.1436	16.5182	15.5018	12.0465	8.04595	10.4716	2.39049	3.51538	4.25837	4.83192
RSC1A1	ENSG00000215695	-1.59903	1	Regulatory solute carrier protein family 1 member 1	9.59032	12.2647	33.3291	40.4731	30.039	5.96623	1.94871	16.0368	49.8496	18.8015	20.7617	6.47847	7.5388	6.23717	43.934	79.1016	58.8815	14.0511	21.5173	49.1194	33.0534	34.1534	23.1805	32.3305	23.0763	23.589
RP4-680D5.9	ENSG00000271742	-8.97416	1		0	0	0.858987	0.948588	0	0	0	0	0	0	0	0.769152	0.853085	0	0	0.789076	0	0	0.767645	0	4.92839	0	1.06251	7.40109	0	1.44776
PLEKHM2	ENSG00000116786	-2.41786	1.23042e-06	Pleckstrin homology domain-containing family M member 2	2.00818	1.14495	1.80061	1.9451	1.85245	1.71498	1.977	1.93687	2.6311	2.26324	1.94878	1.14383	1.67999	2.76757	1.64093	2.0105	1.98834	2.29258	3.07411	3.92421	4.95997	4.0917	3.71296	3.20323	2.25303	2.08688
AL121992.1	ENSG00000264048	#N/A	#N/A		0	0	0	0	0	0	0	0	0	0	0	0	0	0	0	0	0	0	0	0	0	0	0	0	0	0
RP11-288I21.1	ENSG00000237938	-1.97556	0.0032074		37.3408	33.6671	35.1922	30.7959	39.4755	38.775	46.6966	40.5538	47.0435	48.7592	41.0309	34.4698	33.7797	42.2952	22.4048	29.9771	31.3823	41.8666	43.1345	56.9031	62.8508	44.8646	49.4203	85.7816	33.5752	34.4016
SLC25A34	ENSG00000162461	1.76928	1	Solute carrier family 25 member 34	14.007	2.85593	3.48	3.25925	8.15977	10.503	7.49069	6.76205	7.59542	9.64797	10.0515	7.4943	7.83088	7.66634	2.04325	3.35863	1.6573	6.60299	5.8656	4.10336	3.86328	4.04743	1.47117	3.03634	1.65988	1.03942
RP11-169K16.4	ENSG00000224459	-6.24533	1		0	0.109973	0	0	0.0467465	0	0.018347	0	0	0	0.0698111	0	0.0665417	0	0	0	0	0	0	0	0	0	0.165755	0.0349875	0.154575	0.188212
TMEM82	ENSG00000162460	3.26052	1	Transmembrane protein 82	0.143701	0	0.0395434	0	0	0	0	0.0401997	0	0	0	0	0	0	0	0	0	0.0478014	0	0	0	0	0	0	0	0
FBLIM1	ENSG00000162458	-2.53326	0.00367616	Filamin-binding LIM protein 1	16.2553	11.422	9.45951	14.8596	16.4304	16.2741	16.632	18.2416	10.9628	13.2123	13.9284	6.90093	18.3594	9.94326	9.92218	10.0638	11.6073	10.4333	9.82324	11.1925	48.4554	14.3656	27.8054	33.9053	8.30636	13.0698
RP11-169K16.6	ENSG00000224321	-2.80314	1		1.22314	0.368298	0.448777	0	0.46966	0.451486	0	0.456226	1.31898	0	2.80555	0.803686	0.891387	0	0.297374	0	0	0.542497	0.401055	0.503663	3.67833	0.368163	1.11022	1.75759	0	0.378191
RP11-169K16.7	ENSG00000233954	-1.69204	1		259.405	223.834	218.196	260.251	213.631	244.38	231.408	275.106	209.589	203.695	249.545	181.639	247.593	185.685	197.391	232.93	249.104	191.64	200.326	250.143	205.737	233.89	239.848	244.679	328.05	409.054
RP11-169K16.8	ENSG00000178715	-2.49336	0.928053		323.068	249.97	70.3286	182.129	64.2714	69.7566	166.812	261.816	187.291	71.9168	202.286	117.964	199.207	76.2729	263.859	169.701	159.975	146.083	73.03	341.288	161.971	152.771	206.147	349.142	503.886	323.881
RP11-169K16.9	ENSG00000179743	1.03455	1		3.06416	2.55007	3.77874	2.53478	3.46434	2.54484	2.48847	3.38112	4.81869	3.06092	3.30266	3.63522	2.07798	3.3822	2.88674	3.39947	3.99761	5.17188	3.68391	2.94408	1.5358	2.71567	2.26943	1.52882	3.18204	2.15802
SPEN	ENSG00000065526	-2.22044	0.000158006	Msx2-interacting protein	4.91916	4.08887	5.99641	6.33603	6.67806	6.83535	6.45154	6.95057	9.57152	8.61235	6.74268	5.47561	6.11794	7.95678	4.26138	7.2296	4.83561	6.60561	7.02264	17.5321	21.3373	12.2465	6.35822	6.87508	6.36446	4.60697
snoU13_4	ENSG00000238818	#N/A	#N/A		0	0	0	0	0	0	0	0	0	0	0	0	0	0	0	0	0	0	0	0	0	0	0	0	0	0
RP1-134O19.3	ENSG00000270620	#N/A	#N/A		0	0	0	0	0	0	0	0	0	0	0	0	0	0	0	0	0	0	0	0	0	0	0	0	0	0
ZBTB17	ENSG00000116809	-3.18994	4.83654e-11	Zinc finger and BTB domain-containing protein 17	3.84238	3.95019	4.37696	3.47985	5.28586	5.04904	5.64647	3.69279	5.67758	5.80892	4.7477	4.49387	3.56929	5.00608	2.83227	3.33096	2.87391	5.04277	5.08728	10.3431	9.91564	10.2457	14.575	15.1261	4.8317	3.53169
RP11-5P18.1	ENSG00000234607	#N/A	#N/A		0	0	0	0	0	0	0	0	0	0	0	0	0	0	0	0	0	0	0	0	0	0	0	0	0	0
RP11-5P18.3	ENSG00000231353	#N/A	#N/A		0	0	0	0	0	0	0	0	0	0	0	0	0	0	0	0	0	0	0	0	0	0	0	0	0	0
TBC1D3P6	ENSG00000224966	-11.2047	1		0	0	0	0	0	0	0	0	0	0	0	0	0	0	0	0	0.0413411	0	0	0	0.0738531	0	0.167181	0.0352886	0.0346455	0.0379663
C1orf64	ENSG00000183888	-16.0076	1		0	0	0	0	0	0	0	0	0	0	0	0	0	0	0	0	0	0	0	0	0.118267	0	0.208227	0.0376735	0	0
RP11-5P18.5	ENSG00000233078	-7.88984	1		0	0	0	0	0	0	0	0	0	0	0	0	0	0	0	0	0	0	0	0	0	0	0.796886	0	0.660565	0
HSPB7	ENSG00000173641	-4.06983	1	Heat shock protein beta-7	2.04553	0.615924	0.0395008	0.130863	0.0413388	0.357653	0.454289	0.0803128	0.116095	0.238991	0.0823136	0.106109	0.196147	0.544026	0.23557	0.0725717	0.10874	0.286499	0.211802	0.797972	0.582772	1.10178	0.7329	1.7017	0.850535	0.599182
CLCNKA	ENSG00000186510	-6.67137	1	Chloride channel protein ClC-Ka	0.0394927	0.0713492	0	0.0480044	0	0	0.0833233	0.0147305	0	0	0	0	0	0.0544267	0.0384062	0	0.0132964	0	0	0.14636	0.0356296	0.0594359	0.224041	0.124847	0.0111429	0.109899
RP11-5P18.10	ENSG00000232456	-1.66621	1		0	0.0743882	0.0906433	0	0.142292	0.136786	0.223386	0.0921478	0.044401	0.164525	0.0472218	0	0.0450102	0	0.0300316	0	0.0415882	0	0.0405023	0.152594	0	0.185903	0.0560601	0.141998	0.0348526	0
CLCNKB	ENSG00000184908	-2.32276	1	Chloride channel protein ClC-Kb	0.428143	0.253388	0.162504	0.161509	0.085033	0.261576	0.307038	0.181722	0.047761	0.0589918	0.118522	0.0727546	0.193665	0.712121	0.139985	0.0746391	0.0894706	0.235729	0.116179	0.401233	0.293027	0.573248	0.311562	0.330944	0.29992	0.12325
FAM131C	ENSG00000185519	-1.62768	1	Protein FAM131C	0.289646	0.716676	0.318817	0.658223	0.304639	0.292851	0.660452	0.563668	0.203701	0.285147	0.115542	0.0868836	0.220262	0.347109	0.459257	0.101868	0.139917	0.0670256	0.198202	0.155569	0.102253	0.500352	0.240044	1.10747	0.277151	0.245309
EPHA2	ENSG00000142627	-4.47621	3.62967e-21	Ephrin type-A receptor 2	32.4169	22.2122	22.8413	28.8414	27.6731	29.8979	36.7992	36.7316	25.6884	26.3067	27.9915	18.0959	24.6515	37.0357	12.7443	26.7908	19.0531	27.5611	27.3877	84.7782	132.112	96.6969	66.1227	101.764	56.3167	65.0065
RP11-276H7.2	ENSG00000227959	-7.67782	3.31714e-08		1.50849	0.76649	0.622654	0.573003	1.95488	0.730814	0.937751	1.37148	1.52501	0.753446	0.432506	0.464613	0.927564	1.94898	0.550121	1.23928	1.23795	0.752686	1.29837	3.72696	17.2668	5.10806	5.0062	4.06426	2.0749	2.27379
RP11-276H7.3	ENSG00000224621	-3.91477	0.0341143		2.213	1.30972	1.25994	1.48412	4.04359	1.60555	2.00103	2.04936	4.93737	2.84591	2.27545	1.27859	1.91863	3.4705	1.22448	1.69751	1.77276	3.04611	1.6514	3.67647	24.3714	3.51428	3.37667	1.6448	2.45454	3.25608
ARHGEF19-AS1	ENSG00000234166	22.615	0.0645028		11.8917	18.2614	6.98098	12.0456	12.3286	8.77889	13.6201	0	0	0	7.72825	16.7993	9.9662	13.6571	9.25163	2.8056	0	1.58228	0	0	0	0	0	1.36701	0	0
ARHGEF19	ENSG00000142632	1.49405	1	Rho guanine nucleotide exchange factor 19	17.9255	18.0026	21.7874	18.6786	31.7377	30.5245	27.2877	20.9825	32.499	33.1623	26.2721	28.3025	17.2865	31.1039	13.9235	14.9216	15.1381	36.5697	25.6767	18.2638	5.863	17.2258	5.17979	10.6689	12.0331	15.1205
ANO7P1	ENSG00000237276	1.39744	1		3.19807	5.30125	6.94958	4.92931	7.93759	6.53516	8.12373	4.15042	8.53273	8.84851	6.86282	5.83284	5.42415	7.11092	3.4748	2.95029	4.2958	9.98017	5.35116	3.31938	1.2939	4.83785	1.70577	3.62423	2.20468	5.19899
C1orf134	ENSG00000204377	2.3534	1	Putative uncharacterized protein C1orf134	13.6958	24.7435	19.6633	16.2857	16.4626	25.0571	21.5374	23.6544	28.8957	25.3799	19.8047	26.7037	19.5281	24.6194	9.3378	15.0524	17.442	30.1082	21.6725	6.62043	5.90945	10.7541	3.85102	7.9576	3.52826	7.18055
RSG1	ENSG00000132881	1.20033	1		2.63302	4.09624	3.78376	4.44515	3.20156	2.95619	4.19951	4.37853	5.79695	4.87081	3.18746	2.73927	2.6784	5.24143	2.3472	4.5851	3.54594	6.13102	4.13682	3.29783	1.48467	3.50034	1.81734	1.45034	2.10491	3.32431
MT1XP1	ENSG00000233929	-1.42981	1		553.155	989.651	1449.45	966.132	1174.17	852.798	768.227	1158.62	1444.33	525.031	1053.21	1327.51	553.019	1048.02	911.882	1283.7	1031.71	720.296	1287.93	1226.01	325.592	995.109	605.428	809.359	2069.26	1340.04
FBXO42	ENSG00000037637	1.07423	1	F-box only protein 42	2.66333	2.19226	2.78374	2.31995	3.03094	3.76617	2.9453	2.57595	4.1632	3.08378	3.05013	2.96988	2.73359	3.62875	2.46819	3.4408	2.35763	3.70989	3.31759	2.36943	1.22359	3.1958	1.73325	2.50335	1.66197	1.65809
SZRD1	ENSG00000055070	1.12788	1		18.0487	15.2226	15.9143	15.4801	17.8719	15.8065	16.7718	15.1336	20.952	15.4268	16.7927	10.1193	15.9775	17.3578	10.6285	15.0402	24.1279	18.7828	15.9944	9.98639	7.5068	13.1071	10.6722	13.7391	8.33816	9.73515
RP11-430L17.1	ENSG00000226457	-1.32601	1		2.09743	1.42099	0.577167	1.27474	3.02012	2.3226	0.948267	1.17349	2.26177	0.698405	0	1.03361	1.1464	1.44528	1.91225	0.530193	0.529622	0.6977	0.515793	1.29551	1.89227	0	1.07088	0	3.9946	0
SPATA21	ENSG00000187144	-2.48373	1	Spermatogenesis-associated protein 21	0.238269	0.0717444	0.454593	0.241352	0.914897	1.43797	0.362669	0.248844	0.368277	0.629422	0.560184	0.696683	1.16774	1.1876	0.304124	0.293119	0.15643	0.792588	0.402347	1.85925	0.985242	0.656221	0.732617	0.794317	1.46556	0.408877
NECAP2	ENSG00000157191	1.22779	1	Adaptin ear-binding coat-associated protein 2	16.6561	16.6545	14.617	17.1177	26.7285	25.4776	24.6296	23.7293	21.4357	18.6197	17.8507	13.8594	29.697	17.7479	14.3934	19.1626	20.3273	17.601	15.1081	10.4786	10.0117	16.3231	9.86709	10.535	10.6741	13.4447
RP4-798A10.2	ENSG00000226029	1.5112	1		3.63285	1.72465	2.91878	2.22403	9.37761	6.98862	6.21012	6.14215	7.17731	5.40378	7.99822	4.46913	6.43516	5.92021	2.92045	3.00297	2.65156	6.49211	3.78219	2.94817	2.96649	4.86079	0.974794	1.16597	2.7608	1.72179
CROCCP3	ENSG00000080947	2.40766	0.0101305		3.42154	1.65029	2.31496	2.65564	6.06756	5.79105	4.04751	4.81215	5.33473	5.19274	4.31283	4.49222	4.30301	3.19262	2.12924	2.4376	1.40138	4.90348	3.49534	1.76049	1.22908	2.53406	0.31199	0.460081	0.988419	1.18798
RNU1-1	ENSG00000206652	-14.1127	0.0918648		8.52721	1.1004	0	0	1.40325	2.6979	0	0	0	0	0	24.0126	0	0	8.88495	4.92691	4.92161	3.24175	0	0	0	6.59999	62.196	13.6534	53.6185	90.3968
RP4-798A10.7	ENSG00000261135	1.82502	1		2.69973	6.34069	16.2449	7.00075	18.0375	10.9617	8.62539	8.45867	19.7966	8.86974	19.1965	14.3686	7.27966	3.22454	11.4208	8.91727	8.54409	22.7507	10.0914	4.44675	1.29902	8.12612	3.30815	4.8104	4.5704	4.84152
RP4-798A10.4	ENSG00000224174	-2.73713	1		0.181125	0.163614	0.598098	0	0	0.401139	0	0	0.195316	0	0	0	0	0.249616	0	0	0	0	0	0	0.163407	0	0.493207	0	0.613253	0
U1_1	ENSG00000233421	-2.95718	1		0	0	0	0	0	0	0	0	0	0	0	0	0.123804	0	0.0826038	0.114514	0	0	2.6737	0	0	0.204535	0.53969	0	0.67105	0.840424
FAM231B	ENSG00000268674	#N/A	#N/A		0	0	0	0	0	0	0	0	0	0	0	0	0	0	0	0	0	0	0	0	0	0	0	0	0	0
RP5-875O13.6	ENSG00000225710	-1.78133	1		0.0514765	0.0464998	0.0566608	0	0.0592974	0	0.046546	0	0	0	0.0590363	0	0	0	0	0.0520493	0	0.0684936	0	0.0635905	0	0.0464828	0	0	0.130717	0
AL355149.1	ENSG00000266584	#N/A	#N/A		0	0	0	0	0	0	0	0	0	0	0	0	0	0	0	0	0	0	0	0	0	0	0	0	0	0
NBPF1	ENSG00000219481	1.80139	0.0977768	Neuroblastoma breakpoint family member 1	6.1676	4.4479	7.48823	6.14631	10.1585	7.7536	7.43111	9.25717	10.2706	14.9912	10.5743	6.26705	4.64532	7.14052	7.66896	8.03772	5.06788	10.3644	8.45602	5.56738	3.17608	3.61546	1.65345	2.45034	3.71249	2.89665
RP5-1182A14.5	ENSG00000271732	1.40126	1		0	0	0	0	0.678859	0	0.532876	0	0	0	0.67587	0	0	0	0.429832	0.59588	0	0	0.579697	0	0	0	0.401185	0	0	0
CROCCP2	ENSG00000215908	1.54429	1	Putative ciliary rootlet coiled-coil protein-like 1 protein	12.5713	6.19353	9.75192	7.26825	17.8861	14.6408	18.2299	13.0605	22.5966	29.1082	16.793	15.1693	7.86692	17.2209	9.1691	7.52124	4.7568	25.3472	25.0814	6.87305	7.85661	8.58722	3.7258	4.67302	7.00017	8.40039
MST1P2	ENSG00000186301	1.59802	1		10.6363	21.9345	34.2602	17.3886	36.8992	36.5213	37.3517	30.9077	37.6542	49.4736	36.8313	26.9797	13.0691	26.3054	10.5241	13.214	9.86861	35.5455	22.5472	19.0978	5.72776	16.1191	6.70748	7.32195	19.1229	11.6634
RNU1-3	ENSG00000207513	8.22599	1		3.65452	1.1004	0	0	1.40325	1.34895	0	2.72623	0	0	0	14.4075	0	0	0	0	1.2304	0	0	0	0	0	0	0	0	0
FAM231A	ENSG00000237847	#N/A	#N/A		0	0	0	0	0	0	0	0	0	0	0	0	0	0	0	0	0	0	0	0	0	0	0	0	0	0
AL021920.1	ENSG00000264742	#N/A	#N/A		0	0	0	0	0	0	0	0	0	0	0	0	0	0	0	0	0	0	0	0	0	0	0	0	0	0
EIF1AXP1	ENSG00000236698	-1.54532	1		361.901	192.082	306.344	557.133	329.593	220.211	342.187	225.606	496.736	296.066	345.524	151.638	263.072	291.783	425.415	577.219	368.317	362.376	332.498	541.814	350.118	588.477	549.322	296.576	243.355	164.013
ESPNP	ENSG00000268869	-2.31759	1		0.0121747	0.0109976	0.00670041	0.0147987	0.0841463	0.0134817	0.00550428	0.0204349	0.0065643	0.129726	0.0139626	0.0299983	0	0.0167785	0	0.0184652	0	0.0323987	0.0239516	0.0150398	0	0.0274841	0.029008	0.0524828	0.072137	0.0451723
FAM231C	ENSG00000268991	-2.54317	1		0	0	0	0	0	0	0	0	0	0	0	0	0	0	0	0	0	0	0	0	0	0	0	0	0	0.36336
CROCC	ENSG00000058453	1.32264	1	Rootletin	1.0903	0.899588	1.38816	1.06545	1.64955	1.69505	1.73731	1.90305	2.0043	2.45616	1.92585	2.3895	1.144	1.81613	0.70381	0.835073	0.578372	1.8414	2.15259	1.31931	0.660673	1.34346	0.362933	0.609903	0.864755	0.92216
RNU1-4	ENSG00000207389	10.9111	1		3.65452	0	0	0	0	2.6979	0	0	0	0	0	20.4107	0	0	0	0	6.15201	1.62088	0	0	0	0	0	0	0	0
CROCCP4	ENSG00000227684	1.17826	1		0	0	0	0	0	0	0	0	0	0	0	0	0	0	0	0.275961	0	0	0	0	0	0	0	0	0	0
MST1L	ENSG00000186715	2.78092	1	Putative macrophage stimulating 1-like protein	0.0391011	2.80212	4.38998	0.982254	3.09287	3.20411	4.82018	2.97523	0.0983844	7.93346	4.08075	1.88836	0	2.71231	1.27385	2.14813	0.631898	3.41644	0.97438	0.193211	0.540903	0	0	0.415776	2.16235	0.858381
RP11-108M9.1	ENSG00000223643	#N/A	#N/A		0	0	0	0	0	0	0	0	0	0	0	0	0	0	0	0	0	0	0	0	0	0	0	0	0	0
RP11-108M9.2	ENSG00000230239	#N/A	#N/A		0	0	0	0	0	0	0	0	0	0	0	0	0	0	0	0	0	0	0	0	0	0	0	0	0	0
MIR3675	ENSG00000263811	#N/A	#N/A		0	0	0	0	0	0	0	0	0	0	0	0	0	0	0	0	0	0	0	0	0	0	0	0	0	0
U1_2	ENSG00000228549	3.22798	1		0	0	0	0	0	0	0	0	0	0	0	0	0	0	0	0	0	0	3.99527	0	0	0	0.216013	0	0	0
RP11-108M9.4	ENSG00000238142	1.07461	1		10.2405	12.1717	19.973	18.7807	18.6259	16.3136	20.3063	20.7066	17.6299	15.0754	14.0109	11.3325	8.05214	14.113	18.2141	13.4427	16.5131	13.1477	11.4871	5.99232	2.1071	12.1673	6.4821	8.82903	14.751	21.3311
RP11-108M9.5	ENSG00000235241	-3.87504	1		0	0	0	0	0	0	0	0	0	0	0	0	0	0	0	0	0	0	0	0	0	0	0	0.678124	0	0
RNU1-2	ENSG00000207005	7.65968	1		1.21817	0	0	0	1.40325	0	0	0	0	0	0	18.0094	0	0	0	0	2.46081	0	0	0	0	0	0	0	0	0
RP11-108M9.6	ENSG00000272426	-1.5197	1		0	0	0	0	3.67793	0	1.23729	0	0	0	0	0	0	1.2572	2.66143	4.61195	0	0	1.79468	0	0.411503	0.411872	1.86304	0.7865	2.3165	0
MFAP2	ENSG00000117122	1.54203	1	Microfibrillar-associated protein 2	8.23219	18.5765	0.173588	0.34505	0.435996	2.75924	0.484838	0.458819	0.170061	0.420101	0	0.310867	1.75843	5.91165	0.667143	0.66973	1.72031	10.366	2.73027	1.24683	0.910582	1.42406	2.1257	1.27809	2.02904	0.497368
RP1-37C10.3	ENSG00000226526	2.46703	1		1.18344	2.13116	0.201698	0	0.307829	0.481923	0	0	0	0	0	0	0.100156	0.473503	0.083532	0	0.3933	1.28005	0.322947	0	0.0757709	0.103417	0.239092	0.138237	0.129255	0
ATP13A2	ENSG00000159363	1.031	1	Cation-transporting ATPase 13A2	5.77702	1.75108	4.08117	3.31003	4.79389	5.08541	5.72449	5.31095	5.78173	6.52654	5.66382	4.89774	5.03698	6.30778	2.37329	3.22788	2.92916	6.39712	5.53133	4.35224	3.28955	5.04294	1.47151	4.01908	2.96264	2.50453
SDHB	ENSG00000117118	-1.03941	1	Succinate dehydrogenase [ubiquinone] iron-sulfur subunit, mitochondrial	4.95379	4.54614	5.4527	5.11037	6.68671	6.09096	5.90616	6.38824	7.09219	6.12517	6.30179	5.58232	5.35979	6.2756	4.501	5.97195	4.86122	6.90636	6.05368	5.31895	4.06755	6.59534	3.0232	3.63446	4.59863	3.96776
PADI2	ENSG00000117115	-2.75009	1	Protein-arginine deiminase type-2	0.144073	0.0753468	0.0459057	0.0230428	0.0218372	0.029389	0.027426	0.01697	0.0327078	0.0504986	0.0260892	0	0.00828913	0.0261255	0.0165919	0.0230015	0.0382947	0.0958504	0.0186474	0.0843055	0.0923545	0.0718956	0.0774307	0.0555698	0.0673941	0.0703371
Y_RNA_6	ENSG00000252180	#N/A	#N/A		0	0	0	0	0	0	0	0	0	0	0	0	0	0	0	0	0	0	0	0	0	0	0	0	0	0
RP11-380J14.1	ENSG00000204362	2.32558	1		3.3148	0.2073	0.308731	0.0309941	0.146862	0.395302	0.806965	1.68341	0.219971	0.441506	0.350918	0.0753936	0.139368	0.210844	0.204575	0.0773465	0.23179	0.678554	0.175574	0.0944971	0.506094	0.0460497	0	0.329758	0.0215832	0.023652
PADI1	ENSG00000142623	1.84548	1	Protein-arginine deiminase type-1	5.21442	2.43682	1.73747	3.40378	0.698056	0.72516	3.77375	11.7189	1.15938	2.01782	0.829495	0.977772	2.13689	1.73089	0.33149	0.0938861	1.26363	0.500695	0.120179	1.02026	0.290991	0.710479	0.0964788	1.06599	0.748727	1.96284
PADI3	ENSG00000142619	2.1117	1	Protein-arginine deiminase type-3	0.869945	1.46382	1.58967	1.05053	1.72914	1.75668	1.28533	1.53335	2.25023	2.17351	1.53894	1.1096	1.26797	2.21759	0.580597	0.666905	0.907394	1.12727	1.08505	0.969311	0.353952	0.708538	0.131605	0.475513	0.211766	0.653998
MIR3972	ENSG00000266634	#N/A	#N/A		0	0	0	0	0	0	0	0	0	0	0	0	0	0	0	0	0	0	0	0	0	0	0	0	0	0
PADI4	ENSG00000159339	-2.52416	1	Protein-arginine deiminase type-4	0.0071593	0.0194015	0	0.0174047	0.00412351	0.0237837	0.00971035	0.028039	0.00386013	0.00953564	0	0	0.00391309	0	0.00783264	0.00723897	0	0	0.00352118	0.00442206	0.0096885	0.0129296	0.00243687	0.00925874	0.0484801	0.0132817
AC004824.2	ENSG00000269468	1.47433	1		0	0.00877581	0.0106935	0.0118089	0.0447643	0	0.00878452	0.010871	0	0.103518	0.0111418	0.00957513	0	0	0	0	0.00981259	0	0	0	0	0	0.0132272	0.00837597	0	0.00901155
PADI6	ENSG00000256049	-8.8064	1	Protein-arginine deiminase type-6	0.00677107	0	0	0	0	0	0	0	0	0.00901854	0	0	0	0	0	0	0	0	0	0	0	0	0.00460945	0.0233511	0.0171942	0.0188423
RP1-20B21.4	ENSG00000227751	1.86195	0.081056		293.738	417.707	377.326	250.634	457.681	495.011	438.709	415.166	454.036	457.012	423.302	506.322	326.708	318.194	251.197	265.555	231.584	303.798	276.007	154.891	116.012	164.474	120.939	149.02	135.447	156.758
RCC2	ENSG00000179051	1.56073	1	Protein RCC2	26.7929	21.761	24.2348	21.6577	29.9421	28.1862	28.2434	29.4654	38.7931	34.1525	29.1639	23.3428	24.3399	28.7646	19.0291	22.3972	20.0776	28.4572	25.1213	18.3795	12.8816	17.7855	6.36587	8.92437	10.788	13.9807
AC004824.1	ENSG00000266727	#N/A	#N/A		0	0	0	0	0	0	0	0	0	0	0	0	0	0	0	0	0	0	0	0	0	0	0	0	0	0
snoU13_5	ENSG00000239020	#N/A	#N/A		0	0	0	0	0	0	0	0	0	0	0	0	0	0	0	0	0	0	0	0	0	0	0	0	0	0
ARHGEF10L	ENSG00000074964	1.12877	1	Rho guanine nucleotide exchange factor 10-like protein	2.06682	1.28806	1.06444	1.10786	1.43142	1.33263	2.02774	1.27165	1.49539	1.4362	0.949593	1.01168	1.00185	1.30137	0.849164	0.838485	0.880994	1.45998	1.08057	1.16495	0.465308	1.37549	0.300333	0.902414	0.715838	0.960338
RP11-473A10.2	ENSG00000236648	-12.1656	1		0	0	0	0	0	0	0	0	0.00667143	0	0	0	0.00676297	0	0	0	0	0	0	0	0	0	0.00842325	0	0.0157102	0.0573868
ACTL8	ENSG00000117148	-18.3899	0.852558	Actin-like protein 8	0	0	0	0	0	0	0	0	0.00300252	0	0	0	0	0	0	0	0	0	0	0	0.002512	0.00251425	0.00189547	0.00480114	0.0117841	0.0206618
RP11-174G17.2	ENSG00000261781	-1.78184	1		0	0	0	0	0	0	0	0	0	0	0	0	0	0	0	0	0	0	0.0224437	0	0	0	0	0	0.019313	0
IGSF21	ENSG00000117154	-2.28362	1	Immunoglobulin superfamily member 21	0.0368955	0	0.00243668	0.0017939	0.000850022	0.00490278	0.00333616	0.00825709	0.00159146	0.00196568	0.00253884	0.000727282	0.00645317	0.00508474	0.00376745	0.000746121	0.00298127	0.0137459	0.00580686	0.00455782	0.00133146	0.000666326	0.00502337	0.0069982	0.0224858	0.0150585
RP11-174G17	ENSG00000230035	#N/A	#N/A		0	0	0	0	0	0	0	0	0	0	0	0	0	0	0	0	0	0	0	0	0	0	0	0	0	0
RP11-422P22.1	ENSG00000225387	-2.54317	1		0	0	0	0	0	0	0	0	0	0	0	0	0	0	0	0	0	0	0	0	0	0	0	0.0641264	0	0
KLHDC7A	ENSG00000179023	1.09423	1	Kelch domain-containing protein 7A	1.46229	1.71362	0.565521	2.30588	0.728414	0.306349	0.536038	3.71479	0.681887	0.89487	0.679881	0.233713	4.19066	0.163399	0.403558	0.479533	0.159672	0	0.660889	1.51348	0.213933	0.785123	0	0.477034	1.03704	1.24642
RP1-8B22.1	ENSG00000235282	#N/A	#N/A		0	0	0	0	0	0	0	0	0	0	0	0	0	0	0	0	0	0	0	0	0	0	0	0	0	0
RP1-8B22.2	ENSG00000225478	#N/A	#N/A		0	0	0	0	0	0	0	0	0	0	0	0	0	0	0	0	0	0	0	0	0	0	0	0	0	0
PAX7	ENSG00000009709	-3.93277	1	Paired box protein Pax-7	0.00508515	0.00153118	0	0	0.00195258	0.0187702	0.00306539	0	0.00913931	0	0.00194399	0.00167064	0.00185294	0.0186882	0	0.00171391	0.00342414	0.0157878	0.0116715	0.0188455	0.00152925	0.0137755	0.0219244	0.00730706	0.0215217	0.00943383
TAS1R2	ENSG00000179002	1.75193	1	Taste receptor type 1 member 2	0	0	0	0	0	0.638878	0	0.0111308	0	0	0.0114081	0	0	0	0	0	0	0	0	0.0491525	0.00897423	0.0269468	0.020315	0	0	0
RP13-279N23.2	ENSG00000255275	-1.27462	1		4.51841	1.91143	0.921239	1.84878	2.24211	1.70888	3.71352	2.15309	1.76607	1.75916	1.1512	0.767343	2.57147	1.47916	0.624639	0.629776	1.9238	1.87577	2.08691	2.80632	2.46843	3.55783	0.802583	1.72366	1.46159	0.149594
ALDH4A1	ENSG00000159423	1.58719	1	Delta-1-pyrroline-5-carboxylate dehydrogenase, mitochondrial	0	0	0.617265	0	0.337676	0.733898	0	0.777257	0.968936	0.220682	0.475049	0.672045	0	0.105388	0.325356	0.766775	0	0.686817	1.77398	0	0	0	0	0	0	1.27089
MIR4695	ENSG00000265606	#N/A	#N/A		0	0	0	0	0	0	0	0	0	0	0	0	0	0	0	0	0	0	0	0	0	0	0	0	0	0
MIR1290	ENSG00000221662	#N/A	#N/A		0	0	0	0	0	0	0	0	0	0	0	0	0	0	0	0	0	0	0	0	0	0	0	0	0	0
IFFO2	ENSG00000169991	-19.4765	2.52373e-39	Intermediate filament family orphan 2	1.94039	0.213504	0.289531	0.61166	0.206394	0.1773	0.837628	0.733708	0.300093	0.502674	0.253577	0.180348	0.554246	0.646208	0.275266	0.331494	0.662275	0.588397	0.74248	17.5609	6.61372	13.1085	4.0199	3.86517	7.33133	4.05239
RP5-1126H10.2	ENSG00000272084	-1.0214	1		13.0368	15.9671	13.057	7.49501	15.9646	20.5491	19.169	17.1507	13.3617	17.4423	13.4024	23.3251	14.5722	13.5964	7.06722	6.4128	1.06765	19.6906	12.9394	6.89169	9.80132	10.3404	14.1918	14.784	5.86548	6.26427
UBR4	ENSG00000127481	-1.05285	1	E3 ubiquitin-protein ligase UBR4	3.65214	3.09037	5.02414	4.9222	4.6867	3.79166	3.70814	4.88031	7.87659	7.32596	5.00358	3.80548	4.65022	4.56474	4.61488	6.55982	2.68263	5.98329	5.02977	4.7988	5.81984	5.26301	2.25683	2.39645	2.86468	3.09149
AL137127.1	ENSG00000266098	#N/A	#N/A		0	0	0	0	0	0	0	0	0	0	0	0	0	0	0	0	0	0	0	0	0	0	0	0	0	0
RP1-43E13.2	ENSG00000230424	2.0901	0.0002162		6.07199	6.41704	7.33876	5.45108	7.16976	9.22149	7.11719	8.85943	9.7075	7.99933	9.08773	9.08111	6.21822	7.53857	4.62168	5.89879	4.63646	11.098	6.59742	2.99873	2.45856	4.378	2.62062	2.41223	1.15894	2.07376
EMC1	ENSG00000127463	-1.40461	1	ER membrane protein complex subunit 1	4.2529	1.24203	2.87981	3.09223	1.9173	2.16364	1.92277	2.70336	4.98831	3.21781	2.86647	1.84345	1.89856	4.44954	2.52539	4.02442	2.47952	4.03672	4.09582	4.89615	3.72138	5.41868	1.20507	1.59338	2.70462	2.77797
MRTO4	ENSG00000053372	1.20206	1	mRNA turnover protein 4 homolog	16.9778	14.9583	16.9981	16.5662	18.2713	17.4098	19.4525	19.4143	20.2142	22.0866	20.4581	16.9167	19.3474	24.9044	12.0608	16.4142	15.1751	19.4339	18.3248	12.4403	6.79828	12.9577	9.8637	11.1086	13.8788	9.03916
AKR7L	ENSG00000211454	1.11837	1	Aflatoxin B1 aldehyde reductase member 4	1.02165	0.505384	0.428395	0.473081	1.14884	1.34682	1.67162	1.17042	1.023	1.03676	1.47855	1.65424	1.09022	2.78243	0.532253	1.57412	0.491382	1.61831	1.45958	1.11182	0.570583	0.593059	0.231831	0.71305	1.56483	0.496396
AKR7A3	ENSG00000162482	1.16278	1	Aflatoxin B1 aldehyde reductase member 3	1.04472	0.835865	0.591396	0.435389	1.20345	1.25604	1.32252	1.60323	1.70596	2.46492	1.23238	2.2947	0.913628	2.26251	0.326565	2.02215	0.422083	1.78725	1.1451	1.58556	0.350082	0.835559	0.46736	0.617637	1.36436	0.498378
RP4-657E11.10	ENSG00000270728	1.70517	1		7.0311	5.03728	7.20548	8.25179	10.0544	6.71201	3.7269	5.42599	10.9808	8.39611	5.28311	5.25712	4.50561	8.68749	4.77458	11.7672	7.83635	14.1945	9.53967	11.6808	3.0623	6.56795	0.165051	0.418067	3.48881	0.674685
AKR7A2	ENSG00000053371	1.10367	1	Aflatoxin B1 aldehyde reductase member 2	13.7712	14.5573	14.9431	13.059	12.2914	14.4385	12.4301	12.5136	17.22	17.4641	17.3898	14.4152	11.9311	13.8976	10.2402	8.19666	18.3487	15.3997	14.6271	9.32041	5.72745	11.9723	6.96465	8.73638	8.16381	14.3141
RNU6-1099P	ENSG00000200403	#N/A	#N/A		0	0	0	0	0	0	0	0	0	0	0	0	0	0	0	0	0	0	0	0	0	0	0	0	0	0
PQLC2	ENSG00000040487	1.1617	1		4.16626	4.50766	3.93813	3.37613	4.78569	6.81604	6.03391	4.56978	5.69837	6.97561	5.23703	5.09222	3.80815	6.3094	2.8928	4.40302	4.23186	7.03121	5.84631	2.95136	2.11296	2.90128	2.17122	3.98773	3.1978	4.02832
RN7SL85P	ENSG00000265192	#N/A	#N/A		0	0	0	0	0	0	0	0	0	0	0	0	0	0	0	0	0	0	0	0	0	0	0	0	0	0
CAPZB	ENSG00000077549	-1.28512	1	F-actin-capping protein subunit beta	4.05004	3.52572	3.27904	3.25549	4.26562	4.00109	4.13588	3.72026	3.74661	3.44216	3.59288	2.89855	3.97059	4.08301	2.18471	2.81126	3.03916	3.83706	3.27172	3.43966	2.95036	3.84763	2.93405	3.43548	2.80036	3.47905
RN7SL277P	ENSG00000240490	#N/A	#N/A		0	0	0	0	0	0	0	0	0	0	0	0	0	0	0	0	0	0	0	0	0	0	0	0	0	0
RNU4-28P	ENSG00000201609	#N/A	#N/A		0	0	0	0	0	0	0	0	0	0	0	0	0	0	0	0	0	0	0	0	0	0	0	0	0	0
snoU13_6	ENSG00000239027	#N/A	#N/A		0	0	0	0	0	0	0	0	0	0	0	0	0	0	0	0	0	0	0	0	0	0	0	0	0	0
RP5-1056L3.1	ENSG00000235185	-2.96508	1		0	0	0.0437091	0	0.045743	0.043973	0	0.0888693	0	0	0	0	0.0868176	0	0.0868892	0	0.0401085	0	0	0	0.107477	0.0717153	0.162197	0.0342364	0	0
MINOS1-NBL1	ENSG00000270136	-2.35636	1	MICOS complex subunit MIC10 (Fragment)	0.0457934	0.0295473	0.0144015	0.063615	0.00376792	0.0833087	0.00591532	0.0366014	0.0387997	0.02614	0.0375133	0.0193431	0.0214539	0.103681	0.00954292	0.0132294	0.033038	0.0391704	0.00965259	0.129303	0.032461	0.0767948	0.0334009	0.0169206	0.0941362	0.0333751
MINOS1	ENSG00000173436	-1.19867	1		5.87088	5.09446	5.10276	5.02124	6.889	7.39043	6.58481	5.90226	7.44617	6.58788	7.07496	5.55847	5.36697	7.92325	4.4684	5.87469	4.42432	7.82786	6.79833	7.29006	6.41631	9.33917	4.10847	3.65069	4.09913	3.87128
RPS14P3	ENSG00000226396	-2.21456	1		54.8847	45.2156	69.1117	43.2306	12.1389	40.8421	86.9478	69.7675	46.4011	40.9373	58.413	62.3165	86.8759	110.736	51.2398	46.1722	91.3581	35.6379	80.3345	114.448	60.6076	80.0896	43.3412	96.532	182.856	103.45
NBL1	ENSG00000158747	-1.12111	1	Neuroblastoma suppressor of tumorigenicity 1	42.8515	70.5105	33.9963	46.6736	36.5426	46.7474	57.1063	43.1663	48.3516	49.2697	38.5195	27.5695	30.9562	50.4873	35.5531	41.974	45.4802	72.0329	44.4134	44.4694	35.6791	36.6686	18.3509	38.5426	37.1599	49.8125
HTR6	ENSG00000158748	-2.15466	1	5-hydroxytryptamine receptor 6	0.0699707	0.0252824	0.030807	0	0.0483609	0.030993	0.0759225	0.0626368	0.0452719	0.0186391	0.0320986	0.0413778	0	0.0964298	0.0102069	0.0424496	0	0.0744812	0.0275311	0.155587	0.113627	0.0252732	0.0666862	0.0723915	0	0
TMCO4	ENSG00000162542	1.36813	1	Transmembrane and coiled-coil domain-containing protein 4	1.93276	2.62116	3.10053	2.33695	3.72371	3.9404	3.74231	3.36276	5.30291	4.84346	4.18606	3.74964	1.93658	3.74638	2.23521	3.01633	2.01044	3.78642	3.05626	2.68946	1.00734	3.24077	0.748551	1.16309	1.53545	2.42713
RNF186	ENSG00000178828	5.2523	1	E3 ubiquitin-protein ligase RNF186	0	0.144488	0.176061	0	1.10552	1.77124	0	0	0.172485	2.13044	1.10066	1.89178	0	0.661313	1.39997	0.970392	0	1.27697	0.786698	0.197594	0	0	0.217777	0	0.135392	0
RP11-91K11.2	ENSG00000235434	5.42013	1		0	0.0702749	0	0.0472816	0.492887	0.86148	0.0351723	0.130579	0.50335	0.155428	0.535327	0.421716	0.0425214	0.0536072	0.482306	0.157323	0.196443	0.362298	0	0.048052	0	0.105374	0.0264801	0.0335365	0	0
OTUD3	ENSG00000169914	1.14664	1	OTU domain-containing protein 3	5.80967	6.52293	9.73306	7.02989	12.447	10.9549	10.9338	9.49795	14.8446	15.2487	14.4852	10.1709	6.56612	10.9468	8.85301	10.1091	6.23267	15.1285	10.532	14.4348	8.19669	10.6878	3.67343	6.37855	2.15597	3.18467
PLA2G2E	ENSG00000188784	-1.43037	1	Group IIE secretory phospholipase A2	0	0	0	0	0	0	0.050054	0	0.0596935	0	0	0	0.0605125	0	0	0	0	0	0.054452	0	0.0499414	0	0.0376841	0	0	0
RN7SL304P	ENSG00000242688	#N/A	#N/A		0	0	0	0	0	0	0	0	0	0	0	0	0	0	0	0	0	0	0	0	0	0	0	0	0	0
PLA2G2A	ENSG00000188257	-14.4697	0.00821762	Phospholipase A2, membrane associated	4.90675	1.94592	0	0	0.0459531	0.530099	0.324641	0.0892774	0.0430179	0	0	0.0786354	0.0436082	0.549773	0.174576	0.322689	0.0805855	0.849277	1.56963	7.34274	1.29564	0.46829	1.49363	18.0223	3.64683	9.4729
PLA2G5	ENSG00000127472	-1.57937	1	Calcium-dependent phospholipase A2	0.881402	0.191887	0.0523473	0.0732231	0.0292177	0.31598	0.0946055	0.124171	0.0410272	0.0422288	0.0290891	0.0843709	0.270336	0.388879	0.184997	0.0801448	0.0288211	0.535764	1.07284	0.450413	0.0686492	0.409401	0.217993	0.322553	0.155654	0.273506
PLA2G2D	ENSG00000117215	-2.715	1	Group IID secretory phospholipase A2	0	0	0	0	0	0	0	0	0	0	0.0300722	0	0	0	0	0	0	0	0	0	0	0	0	0.0226071	0	0.0243226
PLA2G2F	ENSG00000158786	1.61669	1	Group IIF secretory phospholipase A2	0.126432	0.685251	0.695825	1.58072	0.936262	0.380014	1.6495	1.23285	0.720644	1.34718	0.497141	0.320428	0.256674	0.547616	0.32934	0.511355	0.164187	0.648878	0.177667	0.624741	0.0325899	0.179405	0.0983649	0.482736	0.489228	0.234553
RP3-340N1.2	ENSG00000227066	5.21468	0.948547		0.192374	1.44813	0.635245	0.58459	0.812539	1.02963	1.6815	2.43965	0.656916	2.00711	1.80178	0.410807	0.280391	0.662798	0.0935408	0.226934	0.194305	0.810568	0.189232	0.356468	0.0578521	0.173712	0.109133	0.027643	0	0.148703
PLA2G2C	ENSG00000187980	3.6512	1	Putative inactive group IIC secretory phospholipase A2	0.0123535	0	0	0.045048	0.0426911	0.0273594	0.0446809	0.0691166	0.0133214	0.0493616	0.0566708	0	0.0135042	0	0	0.0124909	0.0124775	0.0328745	0	0	0	0	0	0.0213014	0	0
UBXN10-AS1	ENSG00000225986	1.03817	1		0.177978	0.5627	0.293854	0.649012	0.410037	0.295628	0.724189	0.497886	0.191923	0.711159	0.306174	0.526244	0.194557	0.613199	0.389434	0.179958	0.0898824	0.236814	0.175071	0.109931	0.0802844	0	0	0.306893	0	1.32072
UBXN10	ENSG00000162543	1.41978	1	UBX domain-containing protein 10	3.40854	8.33142	6.02498	18.0593	5.52006	6.77183	8.48473	20.5064	5.708	11.51	9.74979	2.47018	6.46577	5.02905	3.15878	4.62232	5.54891	5.0689	5.44347	3.14562	0.940626	6.57217	0.477726	1.52122	1.3747	13.6884
RP3-340N1.6	ENSG00000228105	#N/A	#N/A		0	0	0	0	0	0	0	0	0	0	0	0	0	0	0	0	0	0	0	0	0	0	0	0	0	0
VWA5B1	ENSG00000158816	-2.25069	1	von Willebrand factor A domain-containing protein 5B1	0.00312274	0.0197459	0.0206234	0.00379577	0.0107915	0.00691597	0	0.0174714	0.0134697	0.0207962	0.00358134	0.00307776	0	0.00430359	0.00227762	0	0.00630818	0.00415505	0.00614346	0.0115729	0.00281728	0.00563961	0.0106291	0.00538463	0.0052865	0.0463458
RP4-745E8.2	ENSG00000226664	#N/A	#N/A		0	0	0	0	0	0	0	0	0	0	0	0	0	0	0	0	0	0	0	0	0	0	0	0	0	0
LINC01141	ENSG00000236963	-3.32843	1		0.0311026	0	0	0	0	0.00939317	0.00511336	0.00316393	0	0.00376602	0	0.00278678	0.00309089	0.0155869	0.00206229	0.00571794	0.00285589	0.0225733	0.00556265	0	0.0102037	0.00510643	0.00577453	0.0268155	0.0263269	0.0157365
RP4-749H3.2	ENSG00000226487	#N/A	#N/A		0	0	0	0	0	0	0	0	0	0	0	0	0	0	0	0	0	0	0	0	0	0	0	0	0	0
CAMK2N1	ENSG00000162545	1.01435	1	Calcium/calmodulin-dependent protein kinase II inhibitor 1	124.041	301.326	346.674	342.32	277.482	262.181	350.819	316.648	357.181	325.077	316.521	228.058	185.09	266.628	222.907	195.938	254.208	276.998	249.52	244.926	252.145	321.423	102.729	165.093	144.953	205.684
MUL1	ENSG00000090432	-1.68154	0.980657	Mitochondrial ubiquitin ligase activator of NFKB 1	22.7023	22.0197	22.818	21.686	18.3589	17.9786	26.2922	19.9635	25.2971	24.8316	23.196	16.2504	20.7811	24.1448	15.6384	23.2564	24.3199	26.0881	23.5496	25.0987	31.4052	29.0106	25.3052	36.6551	17.3918	21.1222
RPS4XP4	ENSG00000215520	-1.92193	1		0	0	0.288205	0	0.301616	0	0	0	0	0.348745	0	0	0	0	0	0	0	0.348393	0	0	0.236223	0	0.356492	0	0	0
FAM43B	ENSG00000183114	-4.47935	1		0.774042	0.839051	0.425999	0.094087	0.0891644	0.771426	0.139981	0	0	0.30929	0.177544	0	0.169229	3.09356	0.338737	1.09572	0.234544	2.36883	0.913679	1.72116	1.88548	1.88717	3.53046	3.00308	0.131038	0.646192
CDA	ENSG00000158825	-10.3472	3.04424e-07	Cytidine deaminase	0.0600121	0.00602336	0.0220187	0	0.0153622	0.0369193	0.00602934	0.00746139	0.0215714	0.0177626	0	0.013144	0.00728913	0.0275685	0.00486343	0.00674221	0.00673496	0.0443616	0	0.131795	0.0541419	0.150529	0.1271	0.0862338	0.152392	0.136073
PINK1	ENSG00000158828	-1.29234	1	Serine/threonine-protein kinase PINK1, mitochondrial	8.79578	9.19469	10.5341	10.6108	8.42433	7.55926	10.3843	10.6594	14.3408	12.2605	10.6331	5.72487	8.59916	11.4357	7.92437	13.2789	12.2701	15.0599	12.668	9.8133	9.14318	12.7779	4.67725	8.42283	12.5117	12.3666
PINK1-AS	ENSG00000117242	1.08348	1		32.4274	43.3519	41.5729	32.2359	38.7778	36.2102	41.9743	40.4815	47.2341	44.0836	43.2678	35.0366	30.1812	44.1989	25.9585	39.312	39.0792	50.6729	36.3074	28.2842	26.4017	29.1681	13.9467	22.4312	33.8316	29.9432
AL391357.1	ENSG00000257033	-1.12263	1		63.5665	114.842	108.701	77.9567	98.0681	87.3599	88.2697	82.5613	119.345	78.6181	82.0146	62.6509	81.2757	94.6435	75.3403	84.3594	91.1477	119.319	87.6511	68.0088	70.1496	97.3749	35.5459	44.5288	108.573	94.2361
DDOST	ENSG00000244038	-1.03404	1	Dolichyl-diphosphooligosaccharide--protein glycosyltransferase 48 kDa subunit	83.8663	72.2717	73.353	75.9385	70.3336	71.0676	63.9339	70.0907	75.2502	76.6748	67.8342	47.1062	71.7044	80.4391	48.8755	64.9956	71.8517	82.9896	66.6636	56.3791	40.656	61.7894	42.0822	47.986	61.1356	58.5782
KIF17	ENSG00000117245	-8.33279	0.00826021	Kinesin-like protein KIF17	0.0258955	0.00668343	0	0.00449668	0.00852282	0.0204826	0.0167251	0	0	0.00492727	0.0169706	0.00364608	0	0.0305896	0.00539639	0.00374053	0.0037365	0.00492229	0.00727787	0.00456994	0.0801	0.0233834	0.118363	0.0542208	0.0250507	0.0274518
RP5-930J4.5	ENSG00000235432	#N/A	#N/A		0	0	0	0	0	0	0	0	0	0	0	0	0	0	0	0	0	0	0	0	0	0	0	0	0	0
SH2D5	ENSG00000189410	-64.8417	3.50613e-15	SH2 domain-containing protein 5	0.289625	0.0275394	0	0.0185288	0.0702375	0.185679	0.12405	0.1194	0.0164378	0.0406062	0.0874104	0.0150239	0.09998	0.105038	0	0.0308261	0.0153965	0.0405652	0.0599778	0.056492	10.8094	0.330352	7.2847	1.8005	0.154834	0.070698
RP5-930J4.2	ENSG00000233069	-10.0835	1		0.186189	0	0	0	0	0.206177	0	0.208342	0.200777	0	0	0	0	0	0	0	0	0	0.183147	0	1.67976	0	0.887244	0.160525	0.630399	0
HP1BP3	ENSG00000127483	1.30563	1	Heterochromatin protein 1-binding protein 3	24.4676	13.0552	15.6717	19.3671	18.6372	18.8175	14.3665	20.837	23.235	24.0694	20.6328	15.7741	22.258	20.2813	13.0272	17.7928	15.2436	26.5984	19.9848	19.0582	13.2728	18.3457	5.49939	5.41454	7.23928	10.0907
RP5-930J4.4	ENSG00000203394	1.44533	1		216.565	170.296	165.827	196.062	217.4	220.548	183.051	234.774	229.34	239.101	237.571	196.096	223.312	209.598	112.719	150.468	142.656	271.271	186.651	137.558	106.186	174.115	60.8943	83.2981	59.949	104.808
EIF4G3	ENSG00000075151	-1.25128	1	Eukaryotic translation initiation factor 4 gamma 3	1.00857	0.772211	0.71358	0.936175	1.0711	0.846294	0.714455	0.794828	1.05386	0.946801	1.01628	0.78673	0.655025	0.986348	0.833962	0.833285	0.752854	1.21065	0.940634	1.38184	0.919646	1.44109	0.494565	0.498481	0.48255	0.774943
RNU7-200P	ENSG00000251914	#N/A	#N/A		0	0	0	0	0	0	0	0	0	0	0	0	0	0	0	0	0	0	0	0	0	0	0	0	0	0
MIR1256	ENSG00000221808	#N/A	#N/A		0	0	0	0	0	0	0	0	0	0	0	0	0	0	0	0	0	0	0	0	0	0	0	0	0	0
RPS15AP6	ENSG00000233072	-2.54312	1		0	0	0	0	0	0	0	0	0	0	0	0	0	0	0	0	0	0	0	0	0	0	0.353252	0	0	0
RP11-487E1.2	ENSG00000236073	#N/A	#N/A		0	0	0	0	0	0	0	0	0	0	0	0	0	0	0	0	0	0	0	0	0	0	0	0	0	0
HSPE1P27	ENSG00000235112	#N/A	#N/A		0	0	0	0	0	0	0	0	0	0	0	0	0	0	0	0	0	0	0	0	0	0	0	0	0	0
AL031005.1	ENSG00000266867	#N/A	#N/A		0	0	0	0	0	0	0	0	0	0	0	0	0	0	0	0	0	0	0	0	0	0	0	0	0	0
ECE1	ENSG00000117298	-1.0496	1	Endothelin-converting enzyme 1	2.81311	2.61853	2.76895	2.97825	2.85652	3.27897	5.52957	3.85372	3.12926	2.23441	2.22407	1.70255	2.90828	2.71338	1.88932	1.93722	2.30643	2.39382	2.40862	3.38468	1.67228	3.0536	1.08477	2.16886	1.56107	2.51837
RP3-329E20.2	ENSG00000236936	#N/A	#N/A		0	0	0	0	0	0	0	0	0	0	0	0	0	0	0	0	0	0	0	0	0	0	0	0	0	0
RP5-1071N3.1	ENSG00000231105	#N/A	#N/A		0	0	0	0	0	0	0	0	0	0	0	0	0	0	0	0	0	0	0	0	0	0	0	0	0	0
PPP1R11P1	ENSG00000236216	-1.11147	1		3.18798	2.87977	4.0939	5.16678	8.56879	2.94186	1.44132	5.9455	4.5837	1.41538	3.04681	2.09471	4.06577	4.39351	1.93768	1.61173	3.21999	4.24187	3.65856	3.93822	2.87614	2.87872	1.80854	4.12285	1.79899	2.95713
RP11-293F5.8	ENSG00000228823	2.86115	1		0.108931	0	0	0.132409	0.125482	0	0.295493	0	0	0	0	0	0.238157	0	0.556157	0	0	0	0	0.134566	0	0	0	0	0	0
RP11-293F5.1	ENSG00000236009	-1.6982	1		0	0	0	0.15225	0	0.138701	0	0	0	0.166829	0	0	0	0	0	0	0	0	0	0	0	0	0	0	0	0.232368
NBPF2P	ENSG00000227001	1.88144	1		2.68924	1.56551	1.64449	4.43109	6.05795	3.57353	7.72726	3.47731	4.96213	5.57178	0	2.7094	6.40209	2.96493	2.7896	0.0604258	0	3.57824	2.52774	3.39592	0.323491	2.8061	0	0.927425	1.92222	0.554333
HS6ST1P1	ENSG00000187952	2.25915	1		55.3238	33.3168	42.3776	38.1463	27.9514	19.5254	35.9827	32.9443	59.6586	37.059	39.3307	15.7841	30.5922	64.6516	33.1542	46.1255	63.0683	53.5952	52.0333	26.5779	8.02681	25.7088	3.19357	3.90511	15.7466	17.7061
CROCCP5	ENSG00000186543	-1.12496	1		0.0616416	0.111364	0.203549	0	0.142014	0.0682592	0.22295	0.344879	0.265886	0.164204	0.141388	0.0607538	0.539067	0.424755	0.134878	0.186982	0.124521	0.164038	0.545713	0.380739	0.111224	0.166985	0	0	0.260883	0.343067
NBPF3	ENSG00000142794	2.12609	0.193469	Neuroblastoma breakpoint family member 3	3.52124	3.16473	4.04737	3.90139	6.18946	2.39576	3.6509	7.04854	7.7575	4.20383	7.57641	2.89137	3.60593	4.55217	6.51647	7.67899	3.88033	5.96471	5.18026	5.14729	0.903642	1.85714	0.818229	0.875073	1.44318	1.84579
PFN1P10	ENSG00000176378	#N/A	#N/A		0	0	0	0	0	0	0	0	0	0	0	0	0	0	0	0	0	0	0	0	0	0	0	0	0	0
ALPL	ENSG00000162551	-1.4957	1	Alkaline phosphatase, tissue-nonspecific isozyme	0.208322	0.0261363	0	0.00351695	0	0.00961192	0.023546	0.391751	0.00312006	0.00385373	0.00331827	0.00570337	0.00632574	0.0677869	0.0105516	0.0204788	0	0.0423482	0.0569219	0.0750593	0.0261033	0.0104507	0.0472721	0.0748364	0.0244909	0.0617282
RP11-63N8.3	ENSG00000233431	-6.30761	1		0.0423622	0.0382667	0	0	0	0	0.0383047	0	0	0	0	0	0	0	0	0	0	0	0	0.261657	0	0.114758	0.0288384	0	0	0.0392946
AL359815.1	ENSG00000221781	#N/A	#N/A		0	0	0	0	0	0	0	0	0	0	0	0	0	0	0	0	0	0	0	0	0	0	0	0	0	0
RAP1GAP	ENSG00000076864	-1.26001	1	Rap1 GTPase-activating protein 1	1.64265	3.21458	3.24312	2.75417	4.24097	4.05567	4.88844	3.14709	3.17725	3.28365	3.52328	2.11735	4.53547	3.2394	1.30176	2.19431	1.4935	2.46207	3.01656	3.1772	1.26251	4.47951	1.82529	2.33997	3.31528	3.37445
USP48	ENSG00000090686	1.19992	1	Ubiquitin carboxyl-terminal hydrolase 48	3.08466	1.87819	2.37214	2.77177	3.93575	3.14482	2.48387	3.64274	4.32876	3.75479	3.34622	2.96732	2.71253	3.19487	2.10595	2.92717	1.88164	4.10691	3.25635	3.79652	1.5746	3.66422	1.01379	0.866868	1.39062	1.53095
RP11-132G19.3	ENSG00000231978	#N/A	#N/A		0	0	0	0	0	0	0	0	0	0	0	0	0	0	0	0	0	0	0	0	0	0	0	0	0	0
LDLRAD2	ENSG00000187942	1.30273	1	Low-density lipoprotein receptor class A domain-containing protein 2	17.824	11.7831	5.85519	4.66673	5.55929	7.61501	10.1776	9.66183	6.05216	5.46272	3.64272	5.72914	3.43841	5.58855	1.29328	2.05792	1.059	6.05217	3.24571	3.31422	2.19786	2.39475	2.54013	6.1017	3.17145	3.13218
HSPG2	ENSG00000142798	-1.36239	1	Basement membrane-specific heparan sulfate proteoglycan core protein	8.12124	1.59364	1.96864	2.46315	1.50218	1.50558	2.5577	3.15936	2.77313	2.1	1.10126	1.16376	1.36288	3.01523	0.990393	1.22375	0.959358	2.19492	3.92682	4.28153	3.06264	3.69571	0.634777	0.826388	2.16942	2.04878
RP11-26H16.1	ENSG00000232037	#N/A	#N/A		0	0	0	0	0	0	0	0	0	0	0	0	0	0	0	0	0	0	0	0	0	0	0	0	0	0
CELA3B	ENSG00000219073	-8.5421	1	Chymotrypsin-like elastase family member 3B	0	0	0.0101702	0	0.0106435	0	0.00835468	0	0	0	0	0	0	0	0	0.00934249	0.00933244	0	0	0	0.00833588	0	0.0125799	0.0955934	0	0.0257118
RN7SL421P	ENSG00000264385	#N/A	#N/A		0	0	0	0	0	0	0	0	0	0	0	0	0	0	0	0	0	0	0	0	0	0	0	0	0	0
RN7SL386P	ENSG00000263991	#N/A	#N/A		0	0	0	0	0	0	0	0	0	0	0	0	0	0	0	0	0	0	0	0	0	0	0	0	0	0
RNU6-1022P	ENSG00000201919	#N/A	#N/A		0	0	0	0	0	0	0	0	0	0	0	0	0	0	0	0	0	0	0	0	0	0	0	0	0	0
CELA3A	ENSG00000142789	-7.6001	1	Chymotrypsin-like elastase family member 3A	0	0	0	0	0.0211442	0	0	0.0205394	0.0197936	0	0	0	0	0	0.0133878	0	0	0	0	0	0.0165599	0	0.0374867	0.0791269	0.077685	0
RN7SL768P	ENSG00000263582	#N/A	#N/A		0	0	0	0	0	0	0	0	0	0	0	0	0	0	0	0	0	0	0	0	0	0	0	0	0	0
RN7SL186P	ENSG00000263929	#N/A	#N/A		0	0	0	0	0	0	0	0	0	0	0	0	0	0	0	0	0	0	0	0	0	0	0	0	0	0
RNU6-776P	ENSG00000201273	#N/A	#N/A		0	0	0	0	0	0	0	0	0	0	0	0	0	0	0	0	0	0	0	0	0	0	0	0	0	0
RP1-224A6.3	ENSG00000228397	-1.93568	1		0.204903	0	0.451078	0	0.944136	0.453801	0.370554	0.229283	0	0.272915	0	0	0	0.282386	0.149449	0.621549	0.62088	0.817919	0.201556	0.506246	0.36972	0.185025	0.697445	0.70664	0	0.38013
LINC00339	ENSG00000218510	1.61958	1		13.2724	11.3912	13.2246	11.5465	16.6614	15.9434	16.2808	14.2589	20.594	22.9238	16.2085	18.4637	11.1438	13.0912	9.60799	17.8711	12.6701	25.5871	14.5532	7.973	3.19508	9.38462	5.24991	4.67991	8.4048	9.64023
CDC42	ENSG00000070831	1.01578	1	Cell division control protein 42 homolog	29.6762	27.8098	28.5252	32.2837	32.9805	29.1419	30.8124	32.2701	33.6578	30.3328	33.0797	25.4834	31.303	32.2528	25.9131	32.0205	31.6207	31.1066	25.7405	32.3506	21.5295	31.227	18.2019	18.8828	15.7872	19.2723
CDC42-IT1	ENSG00000230068	#N/A	#N/A		0	0	0	0	0	0	0	0	0	0	0	0	0	0	0	0	0	0	0	0	0	0	0	0	0	0
RP1-224A6.8	ENSG00000271428	#N/A	#N/A		0	0	0	0	0	0	0	0	0	0	0	0	0	0	0	0	0	0	0	0	0	0	0	0	0	0
RP1-224A6.9	ENSG00000271840	-2.3826	1		0.801258	0.482529	0.293985	0.973951	0.922994	2.36607	2.17354	0.298865	1.15205	0.355738	1.53155	2.36915	1.75179	2.2085	1.55843	0.810174	0	0.355379	1.83906	6.59879	0.722881	0.964705	1.81821	3.45408	0.904303	0.990981
WNT4	ENSG00000162552	1.20552	1	Protein Wnt-4	14.2277	19.5254	15.2401	17.2123	25.4601	21.3803	15.6426	13.2378	27.1221	24.4687	22.7874	21.8428	13.7348	26.4846	12.4647	23.0601	18.2224	21.0944	26.9516	12.5596	6.5701	14.0315	5.47272	12.693	16.7297	15.8592
MIR4418	ENSG00000266564	#N/A	#N/A		0	0	0	0	0	0	0	0	0	0	0	0	0	0	0	0	0	0	0	0	0	0	0	0	0	0
RP11-415K20.1	ENSG00000234397	1.17826	1		0	0	0	0	0	0.44965	0	0	0	0	0	0	0	0	0	0	0	0	0	0	0	0	0	0	0	0
ZBTB40	ENSG00000184677	1.28933	1	Zinc finger and BTB domain-containing protein 40	3.35793	2.09804	2.51768	2.53534	3.56631	3.73795	2.53974	4.27894	5.15854	5.13684	3.48128	3.64474	3.56332	5.38106	2.4804	3.082	2.15762	4.20319	3.35512	2.83493	2.6772	2.23603	1.24157	1.42691	1.79325	1.59828
ZBTB40-IT1	ENSG00000237200	-3.07145	1		0	0	0	0	2.36826	0	0	0	1.54225	0	0	0	0	0	2.60784	0.180764	0	0	0	1.21465	2.25802	1.77575	0	0	0.075662	1.32663
EPHA8	ENSG00000070886	-1.17848	1	Ephrin type-A receptor 8	0.264504	1.56433	0.439461	2.23238	1.69017	2.27136	4.83754	4.22742	1.16782	2.64557	0.749787	0.122969	1.04746	2.26281	0.371281	0.47434	0.524237	0.424988	0.554731	4.85809	1.05358	0.748079	0.166473	0.615293	1.21239	1.11102
C1QA	ENSG00000173372	-1.99565	1	Complement C1q subcomponent subunit A	22.2121	1.10501	0.354336	3.13037	0.519153	0.285179	2.8526	3.8183	0.763703	0.943285	0.369191	0.380734	1.26684	0.532375	0.37567	1.43219	0.650293	1.285	1.64661	2.94277	0.522767	1.04647	0.262975	7.49367	2.23438	6.92761
C1QC	ENSG00000159189	1.17372	1	Complement C1q subcomponent subunit C	16.0502	1.28875	0.049074	1.84256	0.821721	0.148111	1.29003	3.99109	0.480772	0.534441	0.306789	0.219709	0.389895	0.368659	0.32518	0.49588	0.945661	0.830513	0.920969	1.10152	0.241337	0.885694	0.151754	1.80662	0.60381	1.98506
C1QB	ENSG00000173369	-1.77739	1	Complement C1q subcomponent subunit B	8.17149	0.411224	0.0501084	0.80236	0.10488	0.0252054	0.452796	1.32444	0.0736358	0.181902	0.104418	0.022434	0.522523	0.156845	0.0664068	0.184121	0.344855	0.33315	0.51497	0.787314	0.164282	0.55495	0.0154953	2.21756	0.48167	1.83688
EPHB2	ENSG00000133216	1.09629	1	Ephrin type-B receptor 2	0.239361	0.0794277	0.0645227	0.105692	0.0123796	0.0432747	0.023852	0.400121	0.0874432	0.0858836	0.0526617	0.0625893	0.16981	0.152146	0.136103	0.114591	0.0463792	0.054598	0.259477	0.0543104	0.0352567	0.0361705	0.0771502	0.115398	0.115776	0.0634365
MIR4684	ENSG00000265422	#N/A	#N/A		0	0	0	0	0	0	0	0	0	0	0	0	0	0	0	0	0	0	0	0	0	0	0	0	0	0
AL611946.1	ENSG00000216157	#N/A	#N/A		0	0	0	0	0	0	0	0	0	0	0	0	0	0	0	0	0	0	0	0	0	0	0	0	0	0
RP11-69E9.1	ENSG00000225952	#N/A	#N/A		0	0	0	0	0	0	0	0	0	0	0	0	0	0	0	0	0	0	0	0	0	0	0	0	0	0
MIR4253	ENSG00000264014	#N/A	#N/A		0	0	0	0	0	0	0	0	0	0	0	0	0	0	0	0	0	0	0	0	0	0	0	0	0	0
RP1-74M1.3	ENSG00000272796	4.73036	1		1.16079	0.486835	0.319424	0.957446	0.0477554	0.137722	0.074972	2.69059	0.402346	0.110435	0.142635	0.245158	0.770414	0.285668	0.332609	0.125754	0.460603	0.0551616	0.489356	0	0.112205	0	0.056444	0.14297	0.0350912	0.115364
LACTBL1	ENSG00000215906	#N/A	#N/A		0	0	0	0	0	0	0	0	0	0	0	0	0	0	0	0	0	0	0	0	0	0	0	0	0	0
C1orf234	ENSG00000227868	1.51402	1		0.199103	0.287767	0.219156	0.338822	0.229353	0.176383	0.396072	0.133676	0.729993	0.26519	0.137006	0.235483	0.21765	0.164636	0.174263	0.201319	0	0.423877	0.195851	0.147575	0.107777	0.143831	0.135541	0	0.202238	0.0738742
KDM1A	ENSG00000004487	-1.3122	1	Lysine-specific histone demethylase 1A	0.845868	1.09276	1.36236	1.56116	1.81264	1.3568	1.71529	1.52416	2.21329	2.37752	1.56927	0.597679	1.04704	1.47431	1.92569	1.55334	1.5234	2.03168	1.87823	1.88625	1.30742	1.90953	0.480564	1.27892	2.02424	1.70481
RP1-184J9.2	ENSG00000240553	-1.6954	0.933432		8.81055	7.50701	7.91697	8.328	9.94583	9.26127	9.49083	10.4942	8.72368	10.7946	9.56466	8.22265	8.35458	9.11376	6.25662	8.48919	5.79104	8.76789	7.6278	16.9455	8.80066	12.9525	10.6639	14.297	6.71817	4.61428
MIR3115	ENSG00000263793	#N/A	#N/A		0	0	0	0	0	0	0	0	0	0	0	0	0	0	0	0	0	0	0	0	0	0	0	0	0	0
MIR4419A	ENSG00000266802	#N/A	#N/A		0	0	0	0	0	0	0	0	0	0	0	0	0	0	0	0	0	0	0	0	0	0	0	0	0	0
LUZP1	ENSG00000169641	-2.67672	0.00115217	Leucine zipper protein 1	1.57207	0.627299	1.15594	1.57169	0.88828	0.592074	0.448791	1.38489	1.5689	1.2654	0.960102	0.472386	1.1643	0.845478	1.2243	2.38434	1.83098	1.39167	1.17551	6.09448	3.24785	2.89106	1.47623	1.05051	1.74179	1.16777
RP5-979D14.1	ENSG00000229010	#N/A	#N/A		0	0	0	0	0	0	0	0	0	0	0	0	0	0	0	0	0	0	0	0	0	0	0	0	0	0
RNU6-514P	ENSG00000206935	#N/A	#N/A		0	0	0	0	0	0	0	0	0	0	0	0	0	0	0	0	0	0	0	0	0	0	0	0	0	0
RNU6-135P	ENSG00000252578	#N/A	#N/A		0	0	0	0	0	0	0	0	0	0	0	0	0	0	0	0	0	0	0	0	0	0	0	0	0	0
HTR1D	ENSG00000179546	-6.04598	0.149766	5-hydroxytryptamine receptor 1D	0.283376	0.341307	0	0.287043	0	0.470698	0.128117	0	0	0	0.162496	0.0930983	0.103258	0.195267	0.206685	0.0955099	0.143111	0.125685	0	0.175032	0.596534	0.810306	0.578731	0.81439	0.359797	1.09523
RP5-1057J7.1	ENSG00000215381	-2.54314	1		0	0	0	0	0	0	0	0	0	0	0	0	0	0	0	0	0	0	0	0	0.391823	0	0	0	0	0
RP5-1057J7.6	ENSG00000261326	5.82014	1.50937e-07		15.8533	9.48076	14.9051	14.5864	46.9228	37.4267	28.9682	24.1865	32.6475	25.9542	36.5733	30.8158	20.0177	20.9883	17.6387	16.8089	3.00233	43.897	24.4744	6.61867	4.07225	10.7365	1.19913	0.474587	1.08719	0.1702
HNRNPR	ENSG00000125944	-1.09319	1	Heterogeneous nuclear ribonucleoprotein R	18.6306	12.4119	13.5683	14.6544	15.3399	13.4157	12.5934	16.0199	15.2683	14.726	16.5771	10.9941	16.4037	17.2325	10.0648	17.4187	13.3857	18.407	14.7802	18.2879	15.2798	18.1307	7.95574	7.84662	7.72447	10.6485
ZNF436	ENSG00000125945	1.69136	1	Zinc finger protein 436	33.6798	22.4792	28.8874	34.1116	25.6957	23.2184	18.9049	32.0732	35.5212	34.0502	37.6403	42.6902	22.7894	26.7476	26.6643	49.1316	35.2091	61.4892	35.3711	28.7907	7.682	22.3808	8.28666	14.5446	11.3018	11.7733
C1orf213	ENSG00000249087	2.46679	1		9.55685	6.9825	9.35912	5.38123	18.9417	15.4074	10.1664	11.9521	14.0187	12.4482	12.814	24.0328	8.7571	9.9749	9.43061	5.82634	5.53616	23.5623	8.01829	2.77785	2.91627	4.6956	4.01834	2.90808	3.74731	2.15102
Y_RNA_7	ENSG00000201405	#N/A	#N/A		0	0	0	0	0	0	0	0	0	0	0	0	0	0	0	0	0	0	0	0	0	0	0	0	0	0
RP5-1057J7.7	ENSG00000271420	2.88005	1		3.99561	6.66335	4.73632	2.61518	4.24861	4.76491	11.3945	8.94203	3.97724	3.27498	6.34486	11.2083	2.35189	4.65937	3.13844	1.86465	0.93132	3.27167	4.53501	3.41716	0.27729	1.11015	0.627701	1.32495	1.04064	1.42549
TCEA3	ENSG00000204219	1.46377	1	Transcription elongation factor A protein 3	4.9442	4.40423	4.49568	4.9535	8.38237	4.88241	9.04465	7.16509	8.65089	6.76196	6.39417	6.53639	2.78487	8.3077	3.48271	4.5645	3.46473	5.67188	4.16609	5.84782	1.9435	3.58074	1.27657	1.90067	3.12038	3.10553
RP4-654C18.1	ENSG00000232482	#N/A	#N/A		0	0	0	0	0	0	0	0	0	0	0	0	0	0	0	0	0	0	0	0	0	0	0	0	0	0
ASAP3	ENSG00000088280	1.44611	1	Arf-GAP with SH3 domain, ANK repeat and PH domain-containing protein 3	7.81557	5.13628	4.7038	4.69582	8.23049	7.18519	8.15073	5.9035	7.74324	7.69684	7.8547	7.02446	6.59388	6.51372	3.35365	3.96389	4.21904	8.39153	5.24925	5.4245	2.10148	6.04275	1.07333	2.14974	3.02846	3.73565
E2F2	ENSG00000007968	2.27255	1	Transcription factor E2F2	13.6351	2.69341	2.37721	4.08469	4.51151	5.74688	4.69264	3.65205	4.67522	4.4329	11.2106	3.59796	10.0161	4.62006	0.828751	2.38744	3.25579	6.14404	2.95675	1.91136	0.319894	2.37225	1.0917	0.951852	1.73941	2.76576
RP1-150O5.3	ENSG00000235052	1.05432	1		0.224851	0.203113	0.123748	0.273313	0.129507	0.373486	0.406629	0.503209	0.363704	0.449227	0.257873	0.332419	0.245796	0.929634	0.0819995	0.568383	0	0.149591	0.552946	0.833297	0.304285	0.101519	0.0765345	0.290788	0.095163	0
ID3	ENSG00000117318	-4.95305	4.57928e-12	DNA-binding protein inhibitor ID-3	143.901	83.2624	53.1886	52.1385	41.0733	51.9774	62.8456	41.4468	42.8113	34.7323	48.4607	31.5758	48.2854	163.846	53.8758	62.3122	39.8842	114.572	72.346	154.23	88.4388	113.315	362.937	308.423	323.344	140.589
MDS2	ENSG00000197880	-5.63734	0.00130602	Myelodysplastic syndrome 2 translocation-associated protein	0.0101456	0.0183295	0.0111674	0.0082215	0.00779135	0.0149797	0.00305794	0.015137	0.0182342	0.0135132	0.0193926	0.00666632	0.00369688	0.0139821	0.00493324	0.00683899	0	0.0179994	0.0166331	0.0250663	0.0274595	0.0396993	0.0483468	0.0379044	0.0830151	0.0439176
RP11-223J15.2	ENSG00000229239	-10.5345	1		0	0	0	0	0	0	0	0	0	0	0	0	0	0	0	0	0	0	0	0	0.0180853	0	0.0409397	0.0172831	0	0.0371891
RPL11	ENSG00000142676	-1.73425	1	60S ribosomal protein L11	291.438	378.64	343.692	400.55	239.493	225.893	369.453	326.595	210.149	383.363	255.547	209.276	432.503	233.971	220.937	383.967	333.531	293.682	300.379	302.187	257.461	202.644	393.665	481.555	510.298	460.791
RP5-886K2.1	ENSG00000203589	1.90506	1		0	0	0	0	0.202939	0.585259	0	0.197135	0.189977	0.234649	0	0	0	0	0.25699	0	0	0	0	0.217632	0	0	0	0	0	0
RN7SL532P	ENSG00000244609	-1.30456	1		0	0	0	1.72839	0.818979	0	0	0	0	1.89389	0	0	0	0	0.518552	0.718873	0	0	0	0	0.641418	0.641992	0.483992	0	0	0
TCEB3	ENSG00000011007	1.05387	1		18.8314	13.0016	14.9237	16.9171	14.1695	17.4361	17.0373	16.9806	19.5321	16.7777	17.4521	13.9254	19.8809	20.8261	12.3322	16.7864	15.9145	21.3306	16.6216	15.5479	11.6695	19.667	9.27302	10.6508	8.13992	8.95935
RP5-886K2.3	ENSG00000236810	2.41855	0.948002		1.82978	1.25981	1.71932	1.04426	4.06133	3.52116	2.80461	2.97135	3.95832	3.6854	3.90269	3.7608	2.19536	2.10654	1.39968	1.53426	0.755035	4.12705	3.22663	0.606443	0.563685	1.1989	0.638007	0.644494	0.67997	1.00388
PITHD1	ENSG00000057757	-1.63458	0.677565	PITH domain-containing protein 1	22.6247	20.8964	24.3887	22.4356	28.9891	28.0024	26.56	27.8642	30.9297	31.813	30.913	25.6847	23.7544	31.0961	19.2446	23.5342	24.3301	30.158	29.6135	45.4265	22.9791	36.9684	31.3297	38.9949	23.9169	20.647
LYPLA2	ENSG00000011009	-1.17873	1	Acyl-protein thioesterase 2	55.1691	56.825	62.9388	59.9923	61.6878	63.9479	81.7448	73.0331	61.6131	73.5975	62.0178	51.2723	68.7187	61.8129	42.5661	42.0803	50.3803	51.187	48.8068	49.899	36.4421	60.7912	33.4797	53.1053	54.1357	68.7323
GALE	ENSG00000117308	1.31765	1	UDP-glucose 4-epimerase	40.8195	49.3034	50.4461	56.9263	61.807	53.6103	81.4523	69.1398	46.0545	60.5292	58.9267	38.712	57.9367	44.1967	47.2029	34.4922	45.8622	43.2354	43.3756	27.2365	19.2653	34.2144	18.6041	23.4288	22.3167	56.706
HMGCL	ENSG00000117305	1.07915	1	Hydroxymethylglutaryl-CoA lyase, mitochondrial	3.68171	3.52718	4.48349	4.03232	4.59189	4.64304	4.81903	4.69787	5.06096	4.93997	4.5093	3.45717	4.35162	4.06964	3.26839	3.79416	3.47149	4.74685	4.20466	2.96939	1.7908	3.45714	1.83256	2.35372	3.09338	4.44922
FUCA1	ENSG00000179163	1.58259	1	Tissue alpha-L-fucosidase	8.88849	7.07313	7.11282	7.87567	7.92948	5.97424	5.99868	10.0712	7.71063	6.79613	7.16432	5.47848	6.14215	7.4826	5.32194	6.15111	7.03965	7.80824	5.53546	5.11277	2.76358	5.38449	1.05437	1.67659	3.41589	4.54943
CNR2	ENSG00000188822	-2.13374	1	Cannabinoid receptor 2	0.00451308	0.0183454	0.024838	0.0164573	0.0129969	0.0149927	0.00816161	0.00757508	0.0267668	0.0150277	0.0129397	0.0155683	0.00986693	0.00621968	0.0148126	0.0205348	0.0250711	0.02402	0.0133181	0.0139379	0.0244297	0.0101882	0.0337954	0.011673	0.0286508	0.0376764
RN7SL24P	ENSG00000264347	#N/A	#N/A		0	0	0	0	0	0	0	0	0	0	0	0	0	0	0	0	0	0	0	0	0	0	0	0	0	0
snoU13_7	ENSG00000238538	#N/A	#N/A		0	0	0	0	0	0	0	0	0	0	0	0	0	0	0	0	0	0	0	0	0	0	0	0	0	0
RP11-4M23.2	ENSG00000229106	1.33457	1		1.10376	1.42436	0.694241	0.958321	1.27145	0.523823	1.8535	3.17594	2.21045	1.68014	1.9892	1.39868	1.03421	3.47689	1.61009	1.75378	1.75189	3.56669	1.24083	0.779147	0.853536	1.99337	0.322025	0.271892	0.800811	1.60888
RP11-4M23.3	ENSG00000232557	#N/A	#N/A		0	0	0	0	0	0	0	0	0	0	0	0	0	0	0	0	0	0	0	0	0	0	0	0	0	0
MIR378F	ENSG00000264926	#N/A	#N/A		0	0	0	0	0	0	0	0	0	0	0	0	0	0	0	0	0	0	0	0	0	0	0	0	0	0
RP11-4M23.4	ENSG00000230228	-3.87504	1		0	0	0	0	0	0	0	0	0	0	0	0	0	0	0	0	0	0	0	0	0	0	0	0	0	1.00714
PNRC2	ENSG00000189266	-1.10325	1	Proline-rich nuclear receptor coactivator 2	126.641	129.153	145.405	146.183	165.597	151.11	121.191	145.251	155.959	155.536	151.028	120.34	144.657	145.125	128.913	152.918	151.594	164.659	145.154	165.002	204.621	167.017	109.92	78.4867	53.7919	62.7785
SRSF10	ENSG00000188529	1.04326	1	Serine/arginine-rich splicing factor 10	36.7247	23.213	27.1807	33.8865	45.3016	37.5391	25.8464	39.9851	46.1758	41.5542	38.3809	35.1944	33.1567	35.0561	24.644	34.4899	25.4798	47.9254	35.4789	59.6171	32.607	39.0471	14.5837	16.4723	11.9036	10.1483
RP11-4M23.7	ENSG00000215905	-2.54317	1		0	0	0	0	0	0	0	0	0	0	0	0	0	0	0	0	0	0	0	0	0	0	0	0.269552	0	0
RP11-293P20.2	ENSG00000225315	1.74429	1		0.0521563	0.0863755	0.0191364	0.0211325	0.0150201	0.0481297	0.00393005	0.0243175	0	0.0521011	0.014954	0	0.00950244	0.00598992	0	0.00439472	0.01756	0	0	0.00536919	0.0117636	0	0.00295881	0.0262309	0.00367899	0.00403162
MYOM3	ENSG00000142661	-5.32754	1	Myomesin-3	0.0213513	0.0353596	0	0.00432551	0.0163968	0.0512275	0.0193062	0.0119458	0.00383737	0.0616162	0.00408115	0.0105219	0	0.00980839	0.00778646	0.00719629	0.0215656	0.0615541	0.00350042	0.0175839	0.105945	0.0160667	0.157463	0.0859054	0.0331336	0.0198052
RP11-293P20.4	ENSG00000230703	#N/A	#N/A		0	0	0	0	0	0	0	0	0	0	0	0	0	0	0	0	0	0	0	0	0	0	0	0	0	0
IL22RA1	ENSG00000142677	-2.23358	1	Interleukin-22 receptor subunit alpha-1	1.63411	2.33398	1.08298	1.74711	2.29631	1.75269	2.65347	2.34551	2.42641	2.48418	0.677028	0.843231	1.46834	0.75461	1.1357	1.30626	0.553052	1.84418	0.774253	3.38206	4.56173	1.44468	2.32387	2.41204	1.40492	2.15859
IFNLR1	ENSG00000185436	-4.57606	4.7065e-10	Interferon lambda receptor 1	3.32741	2.15152	1.78247	2.00432	2.46452	2.46732	2.61858	3.45878	2.70862	4.57354	2.16221	2.41738	2.02865	2.27246	1.21561	1.92424	0.931238	2.97256	1.55805	2.55534	13.0155	6.62297	13.2811	10.8025	1.92602	1.90779
RP11-10N16.2	ENSG00000230023	-3.8578	1		0.017442	0.0157557	0	0.0636036	0.120552	0	0.0630854	0.0195173	0.13166	0.116157	0.080014	0.0515723	0.0381334	0.120188	0.0127216	0	0.0176171	0.11604	0.0343142	0.0861864	0.157358	0.0787497	0.273096	0.225568	0.103347	0
AL590683.1	ENSG00000221032	#N/A	#N/A		0	0	0	0	0	0	0	0	0	0	0	0	0	0	0	0	0	0	0	0	0	0	0	0	0	0
AL590683.2	ENSG00000266511	#N/A	#N/A		0	0	0	0	0	0	0	0	0	0	0	0	0	0	0	0	0	0	0	0	0	0	0	0	0	0
RP11-10N16.3	ENSG00000232298	1.07607	1		0.863403	0.125795	0.505836	0.270836	0.481249	0.277576	0.365168	0.638894	0.525595	0.667734	0.702724	0.192154	0.50236	0.191919	0.528167	0.732202	0.239116	1.42677	0.575333	0.189234	0.603056	0.515572	0.464526	0.204108	0.259327	0.0775046
GRHL3	ENSG00000158055	-3.37619	5.43945e-10	Grainyhead-like protein 3 homolog	6.52059	4.33572	4.78648	5.64065	5.35573	4.95743	8.04804	5.60349	7.40358	6.92908	6.26565	4.29898	5.77878	4.43829	4.38808	5.51069	3.65048	5.74486	4.94763	6.18067	22.9643	14.8479	11.5069	23.0899	9.03544	3.21706
STPG1	ENSG00000001460	-2.5641	0.5414	O(6)-methylguanine-induced apoptosis 2	0.479985	0.255933	0.319197	0.514557	0.476117	0.302668	0.394829	0.555744	0.513999	0.55939	0.38992	0.223395	0.368015	0.477742	0.289306	0.478585	0.299636	0.505604	0.383618	0.358235	0.793896	0.746449	0.939415	1.38804	0.434499	0.309186
NIPAL3	ENSG00000001461	1.3894	1	NIPA-like protein 3	6.18735	4.10587	5.32995	5.23192	5.24795	5.06422	3.62977	7.23628	8.45414	7.21268	6.63123	4.32489	4.19341	4.94002	3.44006	6.29505	7.07873	7.60519	5.51924	2.92617	4.77837	3.54597	2.28323	2.95793	1.41357	2.70923
RCAN3	ENSG00000117602	1.67091	1	Calcipressin-3	6.21171	4.72171	7.78853	8.83014	6.47974	5.9738	5.00108	7.39621	10.2735	8.22469	8.07903	4.4807	7.38577	4.1504	4.81712	7.28174	8.91384	10.1747	7.8104	5.87484	1.80976	5.63276	1.76491	2.32102	2.38513	3.15301
RN7SL857P	ENSG00000266551	#N/A	#N/A		0	0	0	0	0	0	0	0	0	0	0	0	0	0	0	0	0	0	0	0	0	0	0	0	0	0
RP4-594I10.3	ENSG00000264443	16.9636	2.6079e-16		2.71415	5.42739	3.16624	1.1702	7.68269	8.46431	6.22986	5.8795	3.227	4.35659	5.72002	6.98489	5.31266	8.72784	0.905208	1.14935	0.480331	4.167	3.89064	0.186271	0	0.33516	0.157921	0	0.284721	0.376566
NCMAP	ENSG00000184454	1.74811	1	Noncompact myelin-associated protein	1.73059	0.359453	0.611547	0.547571	0.246488	0.868816	0.271555	0.747717	0.639606	0.695006	0.770651	0.151697	0.993091	0.579439	0.175235	0.189789	0.883463	0.509489	0.280644	0.190135	0.0778962	0.247457	0.263223	0.226559	0.114393	0.529288
RP11-496D1.2	ENSG00000227312	-3.87498	1		0	0	0	0	0	0	0	0	0	0	0	0	0	0	0	0	0	0	0	0	0	0	0	0	0.971866	0
Y_RNA_8	ENSG00000239106	#N/A	#N/A		0	0	0	0	0	0	0	0	0	0	0	0	0	0	0	0	0	0	0	0	0	0	0	0	0	0
SRRM1	ENSG00000133226	-1.29927	1	Serine/arginine repetitive matrix protein 1	11.2218	6.94033	8.83265	8.9241	11.304	12.352	11.0425	12.444	12.3914	12.6092	12.357	11.444	11.074	12.8811	7.19939	10.0243	7.00268	14.65	11.6486	18.3469	10.0243	15.5992	8.74559	8.89571	6.37724	6.08316
snoU13_8	ENSG00000238986	#N/A	#N/A		0	0	0	0	0	0	0	0	0	0	0	0	0	0	0	0	0	0	0	0	0	0	0	0	0	0
CLIC4	ENSG00000169504	-1.37696	1	Chloride intracellular channel protein 4	8.05839	1.33479	0.142204	0.780279	0.14417	1.03497	0.268317	0.621175	0.232918	0.36297	0.270866	0.268591	0.889288	2.89325	1.14841	0.851138	0.456714	3.70393	2.64888	2.06477	2.55329	2.17097	1.23815	0.664831	0.661259	0.239675
RNU6-1208P	ENSG00000238482	#N/A	#N/A		0	0	0	0	0	0	0	0	0	0	0	0	0	0	0	0	0	0	0	0	0	0	0	0	0	0
RUNX3	ENSG00000020633	1.29068	1	Runt-related transcription factor 3	4.38164	0.066013	0.0167579	0.0481154	0.0911961	0.0370899	0.060572	0.119252	0.059103	0.0648896	0.0244447	0.0180064	0.0565854	0.0461598	0.0866137	0.0769701	0.0338304	0.0486181	0.0658941	0.165505	0.238996	0.0494916	0.147172	0.17589	0.0979405	0.118626
RP11-84D1.1	ENSG00000229162	1.17825	1		0	0	0	0	0	0	0.103049	0	0	0	0	0	0	0	0	0	0	0	0	0	0	0	0	0	0	0
RP11-84D1.2	ENSG00000261025	1.88372	1		0.0817766	0	0.0900126	0	0	0	0	0	0	0	0	0	0	0	0	0	0.0825976	0	0	0	0	0	0	0	0	0
MIR4425	ENSG00000264371	#N/A	#N/A		0	0	0	0	0	0	0	0	0	0	0	0	0	0	0	0	0	0	0	0	0	0	0	0	0	0
RP4-799D16.1	ENSG00000233755	-5.19811	1		0.0086343	0	0.00316796	0	0	0	0.00520486	0	0.00310361	0	0.00330078	0	0.00314619	0	0.00209919	0.00291012	0.00290699	0.00382954	0.00283109	0.0106662	0.00778971	0.0025989	0.00979643	0.00992557	0.00487235	0.0213575
RP4-781L3.1	ENSG00000233419	#N/A	#N/A		0	0	0	0	0	0	0	0	0	0	0	0	0	0	0	0	0	0	0	0	0	0	0	0	0	0
RP4-706G24.1	ENSG00000231953	-2.50937	1		0	0	0	0	0.629639	0	0	0.305815	0.294711	0	0.313434	0	0	0	0	0	0	0	0	1.01284	0	0.246785	0	0.235627	0	0
SYF2	ENSG00000117614	-1.11629	1	Pre-mRNA-splicing factor SYF2	20.0512	20.3538	20.75	20.9122	24.5969	20.6726	20.5028	21.2309	24.6486	21.2895	23.5557	20.6243	17.8286	20.0946	17.695	23.3793	25.6135	22.5939	19.6237	25.2472	17.3744	21.7236	16.3911	15.4465	12.8929	15.2227
C1orf63	ENSG00000117616	1.65217	1		9.83738	5.27425	6.86667	7.47919	12.8762	12.2811	10.3124	11.1313	12.5857	13.2856	10.0383	13.1464	8.99481	10.0834	5.91646	7.1581	3.90003	13.2944	10.9114	7.1742	4.42441	7.52786	2.89215	2.44249	2.63937	4.06243
RP3-465N24.6	ENSG00000272432	#N/A	#N/A		0	0	0	0	0	0	0	0	0	0	0	0	0	0	0	0	0	0	0	0	0	0	0	0	0	0
RP3-465N24.5	ENSG00000261349	1.53767	1		0	0	0.212464	0	0	0	0	0	0	0	0	0	0	0	1.83021	4.87931	0.584887	0.770503	0	0	0	0	0	0	0.163386	1.25333
RHD	ENSG00000187010	#N/A	#N/A	Blood group Rh(D) polypeptide	0	0	0	0	0	0	0	0	0	0	0	0	0	0	0	0	0	0	0	0	0	0	0	0	0	0
SDHDP6	ENSG00000224183	-1.64632	1		49.9451	50.756	79.2559	57.1682	44.5883	50.6981	60.215	56.3534	69.1183	50.4466	53.9387	28.715	68.7018	61.3749	55.5531	74.9096	73.9882	70.3325	67.1434	69.9252	52.5695	86.4416	67.1509	78.9449	47.5607	93.4289
RP11-335G20.7	ENSG00000259984	1.61888	1		0	1.21819	0	0	0	0	0	0	0	0.256598	4.63985	4.55706	0	0	1.9672	6.03867	2.9188	3.58875	20.6561	4.04582	0	0	0	0	0.652284	3.57403
TMEM50A	ENSG00000183726	1.16948	1	Transmembrane protein 50A	19.075	19.7113	17.5777	20.0668	20.0525	18.2358	16.8415	19.7442	19.4503	19.1364	20.1611	17.012	15.813	19.0797	13.1258	18.7583	19.737	19.3237	16.9305	15.4771	12.1879	18.0806	8.51228	8.49767	10.1068	10.2796
RNU6-1171P	ENSG00000252515	#N/A	#N/A		0	0	0	0	0	0	0	0	0	0	0	0	0	0	0	0	0	0	0	0	0	0	0	0	0	0
snoU13_9	ENSG00000238889	#N/A	#N/A		0	0	0	0	0	0	0	0	0	0	0	0	0	0	0	0	0	0	0	0	0	0	0	0	0	0
RHCE	ENSG00000188672	-1.40331	1	Blood group Rh(CE) polypeptide	0.567491	0.0398415	0.0679665	0.0643338	0.0880646	0.117217	0.0824207	0.0921261	0.101464	0.0939923	0.104538	0.144901	0.0835708	0.117515	0.0664828	0.101085	0.0683074	0.532085	0.150402	0.159822	0.0716242	0.148687	0.130109	0.233227	0.1344	0.0518215
RP3-469D22.1	ENSG00000238084	-1.35399	1		35.1108	21.8843	30.1446	26.8872	21.436	22.9393	23.8108	23.9659	26.8819	34.1384	23.3549	21.1091	28.0184	30.9682	22.2795	31.2413	33.3355	20.5558	35.5734	24.2891	19.9561	32.6559	21.2727	34.2065	21.9925	31.5912
AL031284.1	ENSG00000266468	#N/A	#N/A		0	0	0	0	0	0	0	0	0	0	0	0	0	0	0	0	0	0	0	0	0	0	0	0	0	0
TMEM57	ENSG00000204178	-1.39128	1		2.97164	2.22611	2.5793	2.46997	3.47293	3.8939	2.65053	3.44132	3.67381	3.45509	3.68573	3.19872	2.4261	3.6465	1.84577	3.1038	2.01748	4.03071	3.03368	6.09572	2.62376	4.47141	2.79016	3.07147	1.97862	1.20846
LDLRAP1	ENSG00000157978	1.53334	1	Low density lipoprotein receptor adapter protein 1	18.1963	30.5851	43.2815	26.4074	56.3989	69.2086	41.8152	33.9827	57.1635	44.75	44.2903	29.6518	40.378	46.3139	23.6877	42.0099	37.2762	44.0326	48.9449	28.593	15.0703	33.5394	9.92593	11.8495	18.5028	24.15
RP11-70P17.1	ENSG00000225643	-1.39749	1		0.472507	0.264225	0.346729	0.437596	1.39962	0.622897	1.22071	0.906389	0.436739	0.659312	0.619313	0.576583	1.40198	1.14732	0.557974	0.432263	0.159083	0.508954	0.464789	1.47315	0.487186	0.650163	0.321662	0.446176	1.33318	0.187839
MAN1C1	ENSG00000117643	1.29358	1	Mannosyl-oligosaccharide 1,2-alpha-mannosidase IC	0.322035	0.346515	0.619016	0.149669	0.668278	0.933473	0.296543	0.26099	0.79412	0.384772	0.445368	0.334901	0.18637	0.750564	0.177889	0.584198	0.351577	0.751439	0.531065	0.504588	0.136722	0.502477	0.113644	0.172509	0.292631	0.207563
RP1-187B23.1	ENSG00000233478	#N/A	#N/A		0	0	0	0	0	0	0	0	0	0	0	0	0	0	0	0	0	0	0	0	0	0	0	0	0	0
SEPN1	ENSG00000162430	1.05411	1		6.61986	2.58994	2.57101	2.5028	4.27188	4.10658	5.01486	3.77808	5.10919	4.52653	3.41515	2.21484	4.36852	5.66001	1.64712	3.24602	3.23135	5.31735	5.16147	5.68885	2.04737	4.13839	0.723454	1.19302	2.97973	3.36803
RP1-317E23.6	ENSG00000255054	1.70894	1		13.5574	5.51321	5.58933	4.96558	6.01815	7.26313	6.00433	8.06786	6.49373	6.5683	7.27958	4.52356	6.15583	7.80559	2.95581	4.65719	5.7207	11.759	8.11684	5.52901	1.96757	3.29202	1.34063	3.49398	2.70016	2.23433
RP1-317E23.3	ENSG00000228172	1.18507	1		14.9967	19.2759	8.79894	7.62885	9.20837	15.802	14.2174	12.4195	9.68882	10.8232	9.62243	11.8506	11.0495	2.73141	1.92742	6.012	5.53844	7.12027	3.83416	5.87607	1.60927	1.84934	10.1192	8.25903	5.03288	5.69913
MTFR1L	ENSG00000117640	1.04769	1	Mitochondrial fission regulator 1-like	22.2242	14.9905	17.4051	14.0589	23.4446	22.0578	19.2998	24.509	25.6978	24.0194	22.8768	24.3823	18.7667	27.394	13.3263	16.61	13.6433	27.2106	21.2016	20.2585	14.6061	22.7676	9.58536	10.7788	12.3914	12.2834
AL020996.1	ENSG00000223474	#N/A	#N/A		0	0	0	0	0	0	0	0	0	0	0	0	0	0	0	0	0	0	0	0	0	0	0	0	0	0
RP1-317E23.7	ENSG00000272478	-1.0875	1		49.4951	20.3227	43.5839	36.0976	50.7952	31.8887	41.4995	58.4051	41.7282	33.5612	35.0905	51.4431	35.4145	49.6084	26.911	38.2169	36.3578	61.0676	40.7198	35.574	32.4754	45.5063	17.766	29.4831	32.7545	35.8941
AUNIP	ENSG00000127423	1.24853	1	Aurora kinase A and ninein-interacting protein	0.835749	0.702432	0.671941	0.450519	0.736694	1.08642	0.670272	0.764415	0.681802	0.735649	0.708447	0.436925	1.02482	1.07166	0.413446	0.764218	0.484463	0.918634	0.550448	0.359105	0.327825	0.538115	0.568942	0.200502	0.510574	0.337056
RP1-125I3.2	ENSG00000236528	1.85982	0.731425		54.9291	86.9155	99.0362	74.1652	95.5464	116.191	139.231	85.534	104.605	97.1292	104.091	100.416	60.103	70.4946	49.7063	68.0594	68.6221	92.0749	69.8751	58.3286	15.0987	42.3996	15.4288	28.6319	35.5706	49.4916
PAQR7	ENSG00000182749	1.90624	0.741144	Membrane progestin receptor alpha	24.167	15.2365	23.7766	24.927	32.0546	28.105	36.0247	26.5305	33.4604	34.5464	35.2668	22.0153	23.2653	32.1543	13.9272	22.4649	18.3223	42.8748	29.9745	18.5022	3.10446	14.5304	3.37161	5.79632	10.9268	18.8745
Y_RNA_9	ENSG00000207302	#N/A	#N/A		0	0	0	0	0	0	0	0	0	0	0	0	0	0	0	0	0	0	0	0	0	0	0	0	0	0
STMN1	ENSG00000117632	-1.23844	1	Stathmin	11.5869	7.57908	4.38625	6.36611	5.4479	7.75864	4.76736	6.73269	4.35382	6.01918	5.60471	2.37378	7.64953	3.88651	2.80426	4.78198	5.36067	5.72177	3.45462	4.40338	4.14822	3.9305	6.34369	2.9222	3.10617	9.28558
SNRPFP2	ENSG00000229786	#N/A	#N/A		0	0	0	0	0	0	0	0	0	0	0	0	0	0	0	0	0	0	0	0	0	0	0	0	0	0
RP1-125I3.4	ENSG00000223624	#N/A	#N/A		0	0	0	0	0	0	0	0	0	0	0	0	0	0	0	0	0	0	0	0	0	0	0	0	0	0
MIR3917	ENSG00000264021	#N/A	#N/A		0	0	0	0	0	0	0	0	0	0	0	0	0	0	0	0	0	0	0	0	0	0	0	0	0	0
AL033528.1	ENSG00000266763	#N/A	#N/A		0	0	0	0	0	0	0	0	0	0	0	0	0	0	0	0	0	0	0	0	0	0	0	0	0	0
PAFAH2	ENSG00000158006	1.5367	1	Platelet-activating factor acetylhydrolase 2, cytoplasmic	3.88206	3.45974	3.8148	3.77626	3.23101	3.30767	3.78314	4.04116	5.26365	4.13787	3.86134	3.5338	2.74189	4.08066	2.69481	3.88842	4.24165	4.72917	4.11554	2.62281	1.1737	3.51956	0.928147	1.37737	1.33025	2.39419
RNU6-110P	ENSG00000207237	#N/A	#N/A		0	0	0	0	0	0	0	0	0	0	0	0	0	0	0	0	0	0	0	0	0	0	0	0	0	0
SCARNA17_1	ENSG00000252190	#N/A	#N/A		0	0	0	0	0	0	0	0	0	0	0	0	0	0	0	0	0	0	0	0	0	0	0	0	0	0
SCARNA18_1	ENSG00000252691	#N/A	#N/A		0	0	0	0	0	0	0	0	0	0	0	0	0	0	0	0	0	0	0	0	0	0	0	0	0	0
EXTL1	ENSG00000158008	2.4419	1	Exostosin-like 1	3.86765	0.816292	0.0132622	0.0585823	0	0.0933958	0.0108947	0	0.0129928	0.0802401	0	0.0118752	0.0658554	0.464938	0.0703037	0.0487313	0.0365091	0.272541	0.177779	0.074421	0.0326105	0.0761594	0.155843	0.186984	0.0305961	0.0335288
SLC30A2	ENSG00000158014	-4.70071	1	Zinc transporter 2	0.0224927	0.0406363	0	0	0	0.0249074	0	0.100676	0	0	0	0	0	0	0	0	0	0	0	0.0833579	0	0	0.0153121	0.0775697	0.0380781	0.0834558
TRIM63	ENSG00000158022	-2.35787	1	E3 ubiquitin-protein ligase TRIM63	0.361477	0	0	0	0	0.0129124	0.0105437	0.195719	0.138316	0	0	0.126419	0	0.0803498	0.0680386	0.0117903	0	0.0155153	0	0.230474	0.0525998	0	0.127008	0.140746	0.0592207	0.0108162
AL391650.1	ENSG00000265320	#N/A	#N/A		0	0	0	0	0	0	0	0	0	0	0	0	0	0	0	0	0	0	0	0	0	0	0	0	0	0
PDIK1L	ENSG00000175087	3.05525	8.1687e-10	Serine/threonine-protein kinase PDIK1L	7.59029	6.80624	8.56895	9.90212	10.3609	6.51168	5.65655	9.24007	8.70969	7.86926	8.91226	6.56298	7.67426	7.37601	6.16475	9.30528	9.3374	10.4324	7.60306	3.91547	0.953178	3.94166	1.53311	1.10266	1.67092	1.49582
FAM110D	ENSG00000197245	-10.1486	0.170703		0.110712	0	0	0.0672869	0	0	0.050054	0	0	0	0.0634857	0.0545589	0	0	0	0	0	0	0.054452	0.957365	0.0998827	0.149958	0.0753682	0.23863	0.0937127	0.0513476
ZNF593	ENSG00000142684	1.27307	1	Zinc finger protein 593	145.958	692.033	670.848	539.456	906.031	618.63	893.739	510.39	871.572	686.979	583.262	530.379	452.436	476.604	409.926	352.814	639.081	453.842	443.913	352.838	227.15	361.788	218.907	315.937	338.904	492.054
RP11-96L14.7	ENSG00000236782	-2.17565	1		45.3901	0.0962485	55.3563	64.3684	102.731	48.8471	80.8326	4.29217	0.344694	0	53.4002	9.45134	1.98007	146.4	39.634	39.4311	43.0477	64.0812	53.1382	57.388	79.0165	106.797	39.6763	47.9526	83.9661	80.3519
CNKSR1	ENSG00000142675	-1.34592	1	Connector enhancer of kinase suppressor of ras 1	36.7587	20.1369	23.2865	39.8182	37.7165	37.1076	56.6071	35.7781	32.7361	37.258	33.6045	34.5732	36.9289	28.6486	13.7496	13.7053	19.2831	44.9924	32.522	35.5049	30.3622	40.6059	21.4396	29.3327	28.3376	35.0023
CATSPER4	ENSG00000188782	-1.01063	1	Cation channel sperm-associated protein 4	0.193211	0.189076	0.194947	0.215282	0.222566	0.820155	0.93176	0.252233	0.2778	0.407459	0.36931	0.301512	0.176007	0.355031	0.0704609	0.0488403	0.0487877	0.278506	0.665193	0.33813	0.130734	0.348936	0.252099	0.0971715	0.340717	0.11948
RP11-231P20.2	ENSG00000236155	-1.70664	1		0.218665	0.0808056	0.109403	0.289956	0.114494	0.165095	0.512277	0.433755	0.17149	0.0926689	0.102591	0.117554	0.152112	0.123281	0.0942424	0.0301498	0.0702737	0.1058	0.0879928	0.245567	0.0717367	0.341054	0.243585	0.162817	0.201916	0.156733
CEP85	ENSG00000130695	-1.49693	1	Centrosomal protein of 85 kDa	4.15155	3.67736	3.6577	4.62171	5.16406	5.14772	5.59643	4.33481	6.48586	5.11199	5.61898	4.79799	4.45503	4.6722	3.37425	6.10416	3.6278	5.42862	5.76217	7.20872	5.19596	7.16196	5.39629	4.59867	3.54821	4.03786
RP11-231P20.5	ENSG00000270733	#N/A	#N/A		0	0	0	0	0	0	0	0	0	0	0	0	0	0	0	0	0	0	0	0	0	0	0	0	0	0
SH3BGRL3	ENSG00000142669	-1.54769	1	SH3 domain-binding glutamic acid-rich-like protein 3	560.426	718.394	696.055	671.359	886.126	925.925	733.923	625.197	486.359	577.537	604.755	443.011	476.894	327.898	399.046	492.54	616.736	505.19	522.815	376.465	549.954	566.707	741.765	857.612	515.26	883.98
UBXN11	ENSG00000158062	-1.81044	1	UBX domain-containing protein 11	2.79421	1.41796	1.11031	1.47529	1.41053	2.16234	1.66324	1.86514	1.22154	1.57345	1.49093	1.48331	1.76901	2.1187	0.755398	0.981764	0.67015	1.19863	1.24163	1.21278	2.37489	1.43692	1.99031	2.90204	1.53416	1.49107
CD52	ENSG00000169442	2.57097	1	CAMPATH-1 antigen	4.04697	1.19514	0.685316	0.473001	1.97231	1.80981	0.492604	0.95795	1.17494	1.55488	0.535536	0.690349	1.70152	0.429025	0.681168	1.49516	0.628862	0.621325	0.535886	0.576848	0.140427	0.21083	0.158943	0.201297	0.329382	0.649716
AIM1L	ENSG00000176092	-1.39618	1		19.1844	16.9159	21.6685	19.2332	27.3333	22.2722	37.7556	21.5501	28.4312	21.4955	18.0615	17.218	16.9247	22.796	15.6495	16.2306	13.1869	24.0025	27.1953	28.0887	13.3648	35.9547	10.7842	24.2471	21.6673	22.0847
RP11-569G9.7	ENSG00000225854	#N/A	#N/A		0	0	0	0	0	0	0	0	0	0	0	0	0	0	0	0	0	0	0	0	0	0	0	0	0	0
RN7SL490P	ENSG00000265143	#N/A	#N/A		0	0	0	0	0	0	0	0	0	0	0	0	0	0	0	0	0	0	0	0	0	0	0	0	0	0
ZNF683	ENSG00000176083	2.52527	1	Tissue-resident T-cell transcription regulator protein ZNF683	0.0930004	0.0980108	0.0170611	0.0376815	0.46423	0.137313	0.0560617	0.208132	0.18386	0.289029	0.0711056	0.106938	0.389709	0.0213614	0.169579	0.156725	0.0626227	0.0412481	0.0762344	0	0	0.0139964	0.0316553	0	0.0262401	0.186909
LIN28A	ENSG00000131914	1.82378	1	Protein lin-28 homolog A	0.0105453	0	0.0232146	0.0256362	0.0607372	0.0233548	0.0476762	0.0236	0.0682292	0.0421365	0.0483758	0.051967	0.0461103	0.0145329	0.0384569	0.0106626	0.0106511	0.042094	0.0207461	0.0130269	0	0	0.00717877	0.00909176	0.0178522	0.0391266
DHDDS	ENSG00000117682	1.09709	1	Dehydrodolichyl diphosphate synthase complex subunit DHDDS	5.37179	3.72376	4.56565	4.21402	5.49776	4.76332	4.94061	5.90206	6.06879	5.96803	5.28562	4.285	4.23199	5.68113	3.21956	4.9552	4.40161	6.69107	5.01707	3.96005	2.32384	5.36857	2.18576	2.15012	3.72773	3.78579
RP3-476K8.4	ENSG00000223583	#N/A	#N/A		0	0	0	0	0	0	0	0	0	0	0	0	0	0	0	0	0	0	0	0	0	0	0	0	0	0
RP3-476K8.3	ENSG00000225891	#N/A	#N/A		0	0	0	0	0	0	0	0	0	0	0	0	0	0	0	0	0	0	0	0	0	0	0	0	0	0
HMGN2	ENSG00000198830	1.43709	1	Non-histone chromosomal protein HMG-17	213.333	207.769	213.596	213.337	244.112	256.017	220.538	241.064	232.739	237.315	214.097	199.362	197.747	229.295	156.591	172.302	167.649	219.57	162.1	164.974	54.9975	147.73	102.262	88.0529	93.3124	110.778
DPPA2P2	ENSG00000224129	1.17825	1		0	0	0	0	0	0	0	0	0	0	0	0	0	0	0.162445	0	0	0	0	0	0	0	0	0	0	0
RPS6KA1	ENSG00000117676	-1.46822	1	Ribosomal protein S6 kinase alpha-1	4.26304	3.63961	3.95404	3.8837	5.08357	5.14586	6.32078	3.63943	5.21571	4.64941	4.44372	3.47962	3.21289	3.5579	2.83894	3.50728	3.01765	4.31589	3.6421	6.79272	3.73456	6.05318	2.9802	4.5163	3.98201	3.37306
MIR1976	ENSG00000238705	#N/A	#N/A		0	0	0	0	0	0	0	0	0	0	0	0	0	0	0	0	0	0	0	0	0	0	0	0	0	0
RN7SL679P	ENSG00000243905	#N/A	#N/A		0	0	0	0	0	0	0	0	0	0	0	0	0	0	0	0	0	0	0	0	0	0	0	0	0	0
Y_RNA_10	ENSG00000252802	#N/A	#N/A		0	0	0	0	0	0	0	0	0	0	0	0	0	0	0	0	0	0	0	0	0	0	0	0	0	0
RP11-492M19.3	ENSG00000229247	#N/A	#N/A		0	0	0	0	0	0	0	0	0	0	0	0	0	0	0	0	0	0	0	0	0	0	0	0	0	0
snoU13_10	ENSG00000238316	#N/A	#N/A		0	0	0	0	0	0	0	0	0	0	0	0	0	0	0	0	0	0	0	0	0	0	0	0	0	0
RP4-785J1.1	ENSG00000235069	#N/A	#N/A		0	0	0	0	0	0	0	0	0	0	0	0	0	0	0	0	0	0	0	0	0	0	0	0	0	0
RP5-968P14.2	ENSG00000260063	1.81433	1		4.69484	3.15815	5.60747	3.1569	4.94786	2.21228	3.6129	6.14764	7.97105	6.9184	6.41536	3.83961	1.96551	4.81821	2.91426	5.65609	5.65001	7.44306	5.01119	3.70192	0.360477	2.8864	1.02001	1.46407	2.28291	2.31642
ARID1A	ENSG00000117713	1.38424	1	AT-rich interactive domain-containing protein 1A	7.94739	4.52255	6.1674	6.5568	6.86614	7.2096	7.77593	8.22809	9.12074	8.60985	8.21746	7.03682	7.96709	7.4116	4.17475	7.65797	4.54811	9.36399	7.92261	7.57829	2.88559	6.18715	1.89769	1.9031	3.13761	4.48686
RN7SL501P	ENSG00000266138	#N/A	#N/A		0	0	0	0	0	0	0	0	0	0	0	0	0	0	0	0	0	0	0	0	0	0	0	0	0	0
PIGV	ENSG00000060642	1.52734	1	GPI mannosyltransferase 2	13.1273	11.6435	16.7637	13.9343	14.0477	14.5974	10.5639	14.1982	19.3608	17.095	14.9923	13.0103	11.3322	10.5575	9.36127	14.9372	13.9424	21.116	14.3876	8.06313	5.09688	11.6557	4.3189	3.79891	5.71059	9.87027
RN7SL165P	ENSG00000241188	2.2435	1		0.691281	0	0	0.840272	0.796309	1.53099	0.625069	0	1.49089	3.68294	0	1.36265	0	2.85806	0	0	0	0	0.67999	0	0	0	0.470595	0	0.585137	0
ZDHHC18	ENSG00000204160	-2.28453	3.03964e-05	Palmitoyltransferase ZDHHC18	5.8719	4.48054	4.21394	5.19588	5.8701	6.33042	6.92922	6.48371	5.59976	6.9079	6.05192	4.74204	4.1355	6.6842	4.30635	4.7014	3.30508	7.45163	5.36887	7.19782	15.8926	10.4118	7.4928	11.5468	5.98843	3.90506
SFN	ENSG00000175793	-5.28144	1.36814e-12	14-3-3 protein sigma	3492.89	3209.41	2641.15	4730.09	2940.46	2599.72	5345.99	3206.72	1887.46	3263.73	2450.63	1417.55	3781.71	2914.9	2091.29	2843.87	1972.29	2036.23	2216.09	4559.23	15244.1	6555.58	14204.1	20164.4	6441.79	5822.51
RP1-50O24.6	ENSG00000226698	1.22583	1		32.3355	36.8106	39.2345	28.1569	42.3672	48.0566	46.6787	41.6843	45.5745	43.698	46.518	53.5822	38.7582	46.1266	22.3431	32.3129	28.5537	52.8376	33.0164	34.8059	18.8512	24.4176	22.9137	35.8671	16.0061	11.5766
GPN2	ENSG00000142751	-1.30177	1	GPN-loop GTPase 2	13.2153	7.98815	10.8514	10.9376	12.6724	12.9629	13.8497	12.594	18.0834	17.3575	13.2959	8.77132	12.5961	16.0162	9.09357	13.8187	10.3279	19.348	17.3973	18.3811	18.5264	18.1864	8.18027	9.4968	8.76264	7.90183
GPATCH3	ENSG00000198746	-1.45772	1	G patch domain-containing protein 3	6.56658	4.79241	4.20894	4.33162	5.90381	5.09895	5.7385	6.45181	6.00166	6.42632	6.4059	5.20918	5.49312	6.89765	4.78945	5.26314	5.54057	7.72511	6.16393	6.77641	5.00311	5.31492	5.28798	9.80402	4.40597	4.86543
NUDC	ENSG00000090273	-1.47159	1	Nuclear migration protein nudC	4.75188	4.55567	4.207	4.48437	4.64462	5.05325	5.64503	4.9337	5.53081	5.75273	4.97799	4.66232	4.70738	6.17676	3.65963	3.70863	3.56615	5.57018	4.72906	4.59449	4.59632	5.19242	6.47267	5.45638	3.90981	4.52702
NR0B2	ENSG00000131910	#N/A	#N/A	Nuclear receptor subfamily 0 group B member 2	0	0	0	0	0	0	0	0	0	0	0	0	0	0	0	0	0	0	0	0	0	0	0	0	0	0
C1orf172	ENSG00000175707	1.02323	1		9.43177	11.6982	12.8351	10.4122	11.2467	11.0155	14.275	12.203	15.4349	16.6599	12.6761	10.6758	11.8609	10.7389	9.45893	11.3994	12.4477	11.03	12.1951	7.71447	5.56753	10.646	5.63069	10.1964	8.5293	11.2606
RP11-344H11.4	ENSG00000172746	2.9136	1		0.246338	0	0.542295	0.598862	0	0	0	0.275648	0.26564	0.984311	0	0	0.538569	0	0.359342	0	0	0.327773	0	0	0	0.222441	0	0	0	0
RP11-344H11.5	ENSG00000224064	3.9999	1		1.00645	0	0	0	0.579681	0	0.91005	0	0.542654	0.670257	0.577129	0	0	0	0	0	0	0	0.495005	0	0	0	0	0	0	0
OSTCP2	ENSG00000225294	2.32655	1		0	0.406455	0.495272	0.546934	0.518318	0	1.62743	1.00698	0.485211	1.79792	0	1.7739	1.47561	0.620105	0.656366	0.454963	0	0.598702	0	0	0.405942	0.406306	0	0.387936	0	0
TRNP1	ENSG00000253368	-1.48123	1	TMF-regulated nuclear protein 1	34.9449	8.73222	9.35618	14.3502	10.1115	12.8578	12.835	13.0239	8.92648	13.8374	7.13611	7.83012	17.7639	14.9684	7.90158	6.79711	4.99415	13.3799	11.5856	13.1084	9.9492	21.1704	12.5753	14.3217	10.8865	8.99255
FAM46B	ENSG00000158246	-7.24661	1.49019e-10		31.8953	17.2686	19.0447	20.3479	15.3677	11.8864	24.3109	12.6689	14.5791	4.18694	4.57243	2.41815	20.5622	15.2861	6.31915	2.97178	11.4871	3.63862	22.6509	54.6819	31.4962	51.9483	74.8297	159.772	75.9749	34.8485
SLC9A1	ENSG00000090020	-2.69205	1.30791e-06	Sodium/hydrogen exchanger 1	6.7671	6.03609	6.86474	6.40877	8.11258	8.03881	9.90053	5.86367	8.57412	6.34324	5.73413	4.07284	5.27977	6.97535	4.32435	3.46417	5.24838	5.83379	6.86413	10.1843	13.2653	14.3807	12.4137	22.1043	5.50972	6.78543
RP11-40H20.5	ENSG00000229985	-1.78184	1		0	0	0	0	0	0.419787	0	0	0	0	0	0	0	0	0	0	0	0	0	0	0	0	0	0	0	0.351639
CHCHD3P3	ENSG00000214973	-1.57329	1		14.9835	12.407	14.0874	12.1419	12.5854	11.0614	9.59676	10.4789	19.1871	12.4731	16.11	11.6911	14.6731	18.0683	13.8883	16.0971	16.3951	20.7675	15.967	15.8103	14.926	20.8587	11.9002	18.0317	18.76	14.4776
NPM1P39	ENSG00000225159	-1.63448	1		117.287	40.5892	38.2987	42.5738	41.9389	40.5712	38.5459	51.8266	40.5025	29.1566	40.6972	29.9783	62.9728	71.7691	39.1594	47.9962	39.1004	49.6695	41.2527	75.7179	42.2011	46.4004	61.0204	65.9571	51.4921	44.8856
SNRPEP7	ENSG00000225990	#N/A	#N/A		0	0	0	0	0	0	0	0	0	0	0	0	0	0	0	0	0	0	0	0	0	0	0	0	0	0
RP11-40H20.4	ENSG00000224311	-2.71496	1		0	0	0	0	0	0	0	0	0	0	0	0	0	0	0	0	0	0	0.0374532	0	0.0687015	0	0	0	0	0
WDTC1	ENSG00000142784	-1.03667	1	WD and tetratricopeptide repeats protein 1	6.09284	6.19055	7.10113	5.88548	6.69245	6.56185	7.496	5.90371	8.57037	7.99311	6.24867	4.93958	5.34304	7.79492	4.36723	5.24472	7.10978	8.64866	7.83109	4.90899	5.91033	7.65623	3.3292	4.55805	4.11215	4.91892
Y_RNA_11	ENSG00000252098	#N/A	#N/A		0	0	0	0	0	0	0	0	0	0	0	0	0	0	0	0	0	0	0	0	0	0	0	0	0	0
RP11-4K3__A.3	ENSG00000243659	2.32256	1		1.00057	0.602557	2.20268	0	1.53678	4.80127	6.03155	1.86603	5.39483	2.66536	1.91252	6.57439	2.91672	4.13679	2.18935	1.0117	0.336872	2.66267	1.64038	0.412012	0	0.602337	0.908193	1.43776	0	1.85623
TMEM222	ENSG00000186501	-1.18528	1	Transmembrane protein 222	14.1688	12.7737	13.2178	12.2093	18.8101	18.7036	18.837	14.0808	17.3817	17.9749	15.1395	12.195	12.0995	18.9467	10.191	12.1704	11.7606	19.4687	16.1453	19.6001	12.555	14.1624	8.75737	13.4616	11.4114	11.5813
RNU6-48P	ENSG00000206888	#N/A	#N/A		0	0	0	0	0	0	0	0	0	0	0	0	0	0	0	0	0	0	0	0	0	0	0	0	0	0
RP11-4K3__A.5	ENSG00000241547	-1.93782	1		83.2418	37.7899	49.3367	62.7852	67.3681	51.0526	69.0928	26.272	41.4296	28.4286	29.8639	16.8293	46.1978	48.241	29.5785	30.2142	45.2725	38.0559	41.9908	61.1714	58.9241	59.7478	53.7614	54.8382	59.9816	84.3414
SYTL1	ENSG00000142765	1.54782	1	Synaptotagmin-like protein 1	83.2069	102.348	120.374	101.161	156.836	159.907	144.331	150.83	171.33	199.172	162.341	159.47	105.353	130.785	81.5377	77.6362	72.4017	154.686	146.699	93.6076	25.8046	80.5581	22.7146	44.9375	64.3106	106.187
MAP3K6	ENSG00000142733	1.0209	1	Mitogen-activated protein kinase kinase kinase 6	39.7206	24.1977	23.1188	34.552	34.2379	30.967	68.6232	27.8937	28.408	42.1557	27.8255	23.9465	29.5252	41.1967	16.7379	17.2002	15.8203	32.5554	35.7151	38.2976	8.45084	27.8866	10.8369	21.5654	23.1365	29.4375
FCN3	ENSG00000142748	-1.57008	1	Ficolin-3	0.454603	0.284298	0.115474	0.34005	0.0805648	0.116171	0.06324	0.156521	0.150838	0.0931532	0.0802101	0.103397	0.152907	0.192772	0.0510111	0.353585	0.070641	0.465296	0.206389	0.388789	0.0315488	0.315771	0.0952227	0.301494	0.2664	0.129749
CD164L2	ENSG00000174950	-1.47139	1	CD164 sialomucin-like 2 protein	5.36865	0.600838	0.41836	2.02125	1.42294	0.946992	4.98331	2.28601	0.768491	0.822639	0.326925	0.327781	1.50614	0.785712	0.866309	0.480388	0.191949	0.379296	0.56081	1.87811	0.428629	0.858025	0.873258	3.195	0.804303	1.54244
RP1-144C9.2	ENSG00000231207	-3.64818	1		0	0	0	0	0	0	0.266438	0	0	0	0	0	0	0	0	0	0	0	0	0	0.265838	0	0	0.508093	0	0
GPR3	ENSG00000181773	-14.4625	8.50528e-18	G-protein coupled receptor 3	2.8351	0.284557	0.138695	0.459486	0.653169	1.53485	0.968453	0.845982	0.271755	0.419571	0.505784	0.496759	0.75758	1.99701	0.367614	0.891847	0.381809	1.17361	1.11552	11.9078	4.43349	9.78517	9.43564	11.2439	6.82605	6.77905
WASF2	ENSG00000158195	-1.1038	1	Wiskott-Aldrich syndrome protein family member 2	12.846	8.48152	9.37533	8.63809	8.24238	9.02777	9.86884	8.813	12.3635	10.4591	8.77129	6.77269	8.11147	12.5617	5.46806	8.22446	11.0895	15.0141	12.7528	7.69044	12.9778	11.6019	7.07545	6.26121	4.77562	4.92502
RP4-752I6.1	ENSG00000241169	#N/A	#N/A		0	0	0	0	0	0	0	0	0	0	0	0	0	0	0	0	0	0	0	0	0	0	0	0	0	0
RP1-159A19.4	ENSG00000237429	-2.08316	1		0.629957	0.0379369	0.13868	0.0510487	0.145133	0.279035	0.265822	0.140982	0.226439	0.111874	0.144494	0.0413923	0.0459091	0.578782	0.091894	0.127393	0.169675	0.279403	0.3718	0.311282	0	0.227538	0.200129	0.144834	0.639875	0.545384
AHDC1	ENSG00000126705	-2.30108	3.42816e-06	AT-hook DNA-binding motif-containing protein 1	5.60203	4.27856	3.53918	3.82556	4.48844	4.81757	5.9251	3.84562	4.58734	4.13897	3.59643	2.59565	4.50138	6.04258	1.7863	2.83792	2.86067	5.12789	4.8936	8.71532	6.48271	13.9611	3.97784	7.07354	6.87017	3.45898
FGR	ENSG00000000938	-1.87833	1	Tyrosine-protein kinase Fgr	1.00691	0.147706	0.0378911	0.115069	0.0297407	0.0476497	0.155634	0.22149	0.0649624	0.114626	0.0690893	0.0254462	0.0752614	0.237207	0.106708	0.130527	0.0260773	0.549648	0.18624	0.403989	0.170813	0.248677	0.128889	0.222594	0.276815	0.183605
RP1-159A19.3	ENSG00000235912	-1.21543	1		142.552	116.551	142.019	102.447	215.75	157.855	155.242	125.747	118.937	123.345	133.653	123.064	117.157	157.739	108.526	105.21	128.218	145.372	104.4	122.112	77.9155	117.448	93.5013	104.064	151.49	146.707
RP11-288L9.1	ENSG00000233975	-11.2646	0.0852768		0	0.0753511	0	0	0	0	0	0	0	0	0	0	0	0	0	0.0843438	0	0.110991	0.0820531	0.309138	0.225768	0.0753235	0.113571	0.35959	0.282429	0.309501
IFI6	ENSG00000126709	-4.66681	0.13682	Interferon alpha-inducible protein 6	52.2972	20.1332	2.10688	3.78572	2.72811	21.16	3.13885	6.06251	4.478	4.53713	2.6789	7.41823	10.1074	28.3017	8.96806	11.7764	2.81806	18.9504	11.1694	12.9449	5.18061	10.8392	29.1306	18.0131	26.1428	149.172
RP11-288L9.4	ENSG00000225886	#N/A	#N/A		0	0	0	0	0	0	0	0	0	0	0	0	0	0	0	0	0	0	0	0	0	0	0	0	0	0
RNU6-949P	ENSG00000206767	#N/A	#N/A		0	0	0	0	0	0	0	0	0	0	0	0	0	0	0	0	0	0	0	0	0	0	0	0	0	0
CHMP1AP1	ENSG00000226662	#N/A	#N/A		0	0	0	0	0	0	0	0	0	0	0	0	0	0	0	0	0	0	0	0	0	0	0	0	0	0
RNU6-424P	ENSG00000207095	#N/A	#N/A		0	0	0	0	0	0	0	0	0	0	0	0	0	0	0	0	0	0	0	0	0	0	0	0	0	0
FAM76A	ENSG00000009780	1.53785	1	Protein FAM76A	3.45302	2.96371	4.38096	3.36695	5.17341	6.34309	4.77583	4.18285	6.02616	4.12635	4.27472	3.59413	3.48657	5.18127	3.18149	3.37724	2.81405	4.91656	4.95737	4.7573	1.10635	4.11368	0.842139	1.67866	1.47051	1.36201
RP3-426I6.2	ENSG00000231344	-1.30989	1		16.6007	8.27351	8.19114	13.2204	27.6951	15.8473	11.3874	17.2947	20.9878	9.1493	14.4431	18.6183	12.5152	11.8335	14.1956	16.2066	14.4546	11.4251	9.00938	11.3144	7.23019	12.4057	9.35256	11.3513	11.629	30.7971
RPEP3	ENSG00000230833	#N/A	#N/A		0	0	0	0	0	0	0	0	0	0	0	0	0	0	0	0	0	0	0	0	0	0	0	0	0	0
STX12	ENSG00000117758	-1.08471	1	Syntaxin-12	6.19564	3.35448	3.79154	4.56121	5.20235	4.97515	4.06249	5.05354	6.13484	4.95128	5.00963	4.04022	3.38212	5.49901	3.20302	4.14881	3.16435	5.9936	4.80273	5.17465	4.30294	7.94153	2.68184	2.50957	2.23296	1.83253
RP3-426I6.5	ENSG00000269971	#N/A	#N/A		0	0	0	0	0	0	0	0	0	0	0	0	0	0	0	0	0	0	0	0	0	0	0	0	0	0
RP3-426I6.6	ENSG00000270031	#N/A	#N/A		0	0	0	0	0	0	0	0	0	0	0	0	0	0	0	0	0	0	0	0	0	0	0	0	0	0
RNU6-1245P	ENSG00000223062	#N/A	#N/A		0	0	0	0	0	0	0	0	0	0	0	0	0	0	0	0	0	0	0	0	0	0	0	0	0	0
PPP1R8	ENSG00000117751	1.28695	1	Nuclear inhibitor of protein phosphatase 1	12.0639	10.4831	10.3327	11.3988	11.298	10.7549	10.5021	10.7609	12.7308	11.8028	11.1057	9.47818	10.92	12.4627	8.17148	12.0725	9.83875	13.2028	11.0864	8.65595	5.57989	9.21033	4.6399	5.29118	6.1091	5.37346
SCARNA1	ENSG00000252947	#N/A	#N/A		0	0	0	0	0	0	0	0	0	0	0	0	0	0	0	0	0	0	0	0	0	0	0	0	0	0
AL109927.1	ENSG00000268552	1.46949	1		3.50492	6.33214	5.14388	2.84022	0	7.76238	8.45123	15.6878	10.0788	0	0	9.21184	3.8314	4.83029	4.26062	7.08784	8.26025	0	1.14922	4.32974	7.37818	0	0.795332	0	3.95566	2.16741
THEMIS2	ENSG00000130775	1.06483	1	Protein THEMIS2	4.11088	2.06728	0.684177	1.13331	0.976382	1.83027	2.59305	1.2488	0.71598	0.771445	0.826271	0.348082	0.957443	1.63537	0.999447	0.442802	0.856114	0.958634	0.667008	0.698048	0.688225	1.19909	1.00977	1.1936	0.478305	0.642085
RPA2	ENSG00000117748	1.16334	1	Replication protein A 32 kDa subunit	7.52736	9.9935	10.9557	10.0072	16.0438	10.174	8.85217	13.6789	19.444	10.4956	11.7209	8.66533	7.86177	12.8872	8.57099	11.5776	11.6955	13.0834	10.2646	8.19355	4.81971	10.4404	5.68065	5.84454	7.25265	7.33338
SMPDL3B	ENSG00000130768	-1.44608	1	Acid sphingomyelinase-like phosphodiesterase 3b	0.12401	0.119489	0.0363999	0.291426	0.380936	0.741546	0.194362	0.397793	0.329859	0.220229	0.151704	0.0488896	0.0903744	0.136723	0.223107	0.192265	0.141956	0.165005	0.130117	0.377878	0.246136	0.186633	0.135073	0.149684	0.0419875	0.475458
RP11-460I13.2	ENSG00000227050	-1.3742	1		0.309243	0.423251	0.247555	0.125298	0.323842	0.300934	0.254203	0.304093	0.293052	0.262111	0.150461	0	0.297073	0.16789	0.170872	0.0473764	0.123046	0.274315	0.184359	0	0.380446	0.169239	0.0574143	0.274698	0.285556	0.321619
XKR8	ENSG00000158156	2.08694	0.088362	XK-related protein 8	6.89456	9.6137	12.1474	8.9711	10.3673	13.8348	9.24668	9.34589	13.3976	11.5558	10.985	11.8803	7.89086	8.95967	7.77924	9.35742	8.78651	13.2065	8.48881	4.40144	1.46111	4.82598	2.44126	3.1317	3.62297	5.1935
EYA3	ENSG00000158161	1.35622	1	Eyes absent homolog 3	1.73358	1.31439	1.80412	1.74404	1.98919	1.96268	1.76138	1.85107	2.60662	2.21007	1.98817	1.85668	2.18107	2.11927	1.48603	1.77164	1.86863	3.08604	1.70194	0.93836	1.59903	1.69954	0.749226	0.785882	0.592959	1.02871
RP11-460I13.6	ENSG00000238231	-2.54317	1		0	0	0	0	0	0	0	0	0	0	0	0	0	0	0	0	0	0	0	0	0	0	0	0.469328	0	0
RN7SL559P	ENSG00000240750	#N/A	#N/A		0	0	0	0	0	0	0	0	0	0	0	0	0	0	0	0	0	0	0	0	0	0	0	0	0	0
SPCS2P4	ENSG00000228589	1.05528	1		258.148	228.519	213.069	265.29	236.431	249.7	200.553	258.108	254.154	239.325	251.32	196.175	203.69	229.71	196.368	249.217	257.158	268.969	216.867	189.66	182.105	221.63	153.002	148.42	125.453	130.213
RP5-1053E7.2	ENSG00000228943	#N/A	#N/A		0	0	0	0	0	0	0	0	0	0	0	0	0	0	0	0	0	0	0	0	0	0	0	0	0	0
RP5-1053E7.3	ENSG00000214812	-1.34122	1		18.3075	11.783	14.6097	20.0279	12.3898	10.3899	12.2085	13.0597	15.0532	12.8017	14.1724	8.79635	13.2585	12.2998	14.5212	24.0645	26.5812	23.7506	25.4369	12.7214	22.2975	22.5241	18.3828	16.5733	11.2349	5.3068
RNU6-176P	ENSG00000253005	#N/A	#N/A		0	0	0	0	0	0	0	0	0	0	0	0	0	0	0	0	0	0	0	0	0	0	0	0	0	0
RNU7-29P	ENSG00000252429	#N/A	#N/A		0	0	0	0	0	0	0	0	0	0	0	0	0	0	0	0	0	0	0	0	0	0	0	0	0	0
PTAFR	ENSG00000169403	-1.01376	1	Platelet-activating factor receptor	10.0764	11.5562	14.7303	21.4744	16.8967	15.1503	19.0838	20.5383	20.9764	18.9452	21.4713	10.4491	19.9007	11.2083	10.6985	20.6664	10.6737	18.9488	19.6219	11.3976	16.351	16.651	4.53911	19.5441	5.8681	11.0267
DNAJC8	ENSG00000126698	-1.24594	1	DnaJ homolog subfamily C member 8	6.46296	4.41891	4.15958	4.51389	5.402	5.05457	5.21971	5.1143	5.86555	4.92235	5.37139	4.44601	4.90515	6.00354	4.27547	5.60218	4.65244	5.34498	5.15148	5.352	4.34892	5.12664	5.15729	4.06878	4.10042	3.88071
AL353354.1	ENSG00000215902	#N/A	#N/A		0	0	0	0	0	0	0	0	0	0	0	0	0	0	0	0	0	0	0	0	0	0	0	0	0	0
AL353354.2	ENSG00000269804	-1.58123	1		102.744	129.935	91.1017	83.9527	124.929	108.718	109.935	106.027	97.2529	111.759	108.014	113.079	101.083	99.9042	106.579	105.042	106.658	105.57	80.8528	114.936	85.4845	97.9313	139.11	116.141	157.026	115.424
ATPIF1	ENSG00000130770	1.09612	1		34.1725	34.8965	42.7664	35.1956	53.4093	44.2948	42.7606	45.795	49.6387	44.283	46.5539	48.4872	39.2568	39.2668	28.028	30.6241	47.7275	40.2748	32.1583	27.5639	12.5356	29.6044	20.5426	27.58	31.0239	40.1244
RP5-1092A3.4	ENSG00000270605	#N/A	#N/A		0	0	0	0	0	0	0	0	0	0	0	0	0	0	0	0	0	0	0	0	0	0	0	0	0	0
RP5-1092A3.5	ENSG00000271398	-2.30586	1		0	0	0	0	0	0.520536	0	0.526002	0	0.626099	0	0	0.513858	0	0.685709	0	0	0	0.462393	0.580694	0.42409	0	0.320004	0	1.19368	0
SESN2	ENSG00000130766	-2.07014	0.0145593	Sestrin-2	5.15001	5.61083	6.19533	6.57721	5.98256	5.69326	8.94375	7.82646	7.28901	5.95564	7.08361	5.31591	5.19228	7.0615	4.53034	7.44153	4.78874	9.14438	5.36539	13.7556	5.5959	7.91827	11.6074	15.428	5.81723	5.34194
MED18	ENSG00000130772	1.81665	1	Mediator of RNA polymerase II transcription subunit 18	14.5159	14.3564	17.2093	17.4004	13.6481	15.153	18.9361	14.4775	18.159	17.5382	16.9438	12.978	17.4047	15.2212	11.4872	14.5614	18.4864	16.1464	13.9966	3.82738	8.17854	7.48644	7.22583	4.99615	3.98236	7.53069
PHACTR4	ENSG00000204138	-2.27167	0.00403416	Phosphatase and actin regulator 4	2.53606	1.08334	1.30997	1.35562	1.54164	1.60886	1.40352	1.9027	2.34762	1.87409	1.86249	1.56447	1.83873	1.88649	1.08866	1.588	1.20823	2.41292	2.12946	2.39872	4.40507	2.56871	4.60835	2.77264	0.962115	0.922543
Y_RNA_12	ENSG00000206779	#N/A	#N/A		0	0	0	0	0	0	0	0	0	0	0	0	0	0	0	0	0	0	0	0	0	0	0	0	0	0
RP1-308E4.1	ENSG00000229820	-1.6806	1		3.04234	1.83214	3.34874	4.31439	1.75228	3.93045	2.75094	3.97171	3.28072	4.05216	3.48914	4.49778	2.77144	9.08438	4.43796	3.07619	2.56074	8.09615	6.98284	7.5166	4.11712	7.78375	5.17773	3.49733	1.7168	5.17373
RNU6ATAC27P	ENSG00000221216	#N/A	#N/A		0	0	0	0	0	0	0	0	0	0	0	0	0	0	0	0	0	0	0	0	0	0	0	0	0	0
RCC1	ENSG00000180198	1.09522	1	Regulator of chromosome condensation	7.35446	4.81488	5.43852	5.48894	3.78749	5.0668	6.36844	6.4402	5.57991	7.03559	4.61564	4.1319	8.21629	6.73501	3.26739	4.30555	4.28277	4.55816	4.81307	2.42667	4.31712	4.27772	4.28904	2.83992	2.43838	3.78871
SNHG3	ENSG00000242125	-2.02878	1		47.3324	8.5219	10.4736	13.3455	18.5025	17.6964	39.3793	19.2473	15.9175	22.0976	20.7528	20.8405	26.6264	60.1874	16.9351	16.7342	4.68219	33.2212	34.9195	27.7789	51.2504	24.6384	41.1909	44.7349	22.9924	12.2964
SNORA73B	ENSG00000200087	#N/A	#N/A		0	0	0	0	0	0	0	0	0	0	0	0	0	0	0	0	0	0	0	0	0	0	0	0	0	0
snoU13_11	ENSG00000238821	#N/A	#N/A		0	0	0	0	0	0	0	0	0	0	0	0	0	0	0	0	0	0	0	0	0	0	0	0	0	0
PRDX3P2	ENSG00000231468	1.1844	1		0.658616	0.198314	0.483298	0.533711	0.758681	0.243108	0.595533	0.49132	0.946962	0.584818	0.755341	0.649131	1.19994	0.605113	0.480373	0.443963	0.221743	1.46057	0.431906	0.542406	0.396128	1.18945	0.149453	0	0.371659	0
TRNAU1AP	ENSG00000180098	-1.16816	1	tRNA selenocysteine 1-associated protein 1	3.02947	2.21196	2.02148	2.58532	3.31797	2.95492	4.07347	3.3548	3.66462	3.9723	3.03333	3.89861	2.80548	3.68833	1.68868	2.222	1.72812	3.57147	2.84875	2.22023	2.5632	4.0892	2.29742	1.90818	2.15907	2.38057
SNHG12	ENSG00000197989	-1.50407	1		38.1047	23.0149	27.0548	31.0785	37.1133	33.0399	49.6916	43.795	32.7076	51.1716	33.3425	41.4533	33.1072	52.2662	29.9882	18.2194	12.935	33.0037	41.6814	43.8524	23.7967	33.2315	51.5131	60.2813	28.3362	13.7964
SNORD99	ENSG00000221539	#N/A	#N/A		0	0	0	0	0	0	0	0	0	0	0	0	0	0	0	0	0	0	0	0	0	0	0	0	0	0
TAF12	ENSG00000120656	1.26229	1	Transcription initiation factor TFIID subunit 12	1.6536	1.51723	1.30477	1.50411	1.5367	1.49781	1.48513	1.4179	1.71504	1.56895	1.51715	1.67739	1.40548	1.87945	1.12206	1.50667	1.25359	1.86402	1.64486	0.936446	0.834763	1.42272	0.607117	0.669585	0.924739	0.875502
RAB42	ENSG00000188060	#N/A	#N/A	Ras-related protein Rab-42	0	0	0	0	0	0	0	0	0	0	0	0	0	0	0	0	0	0	0	0	0	0	0	0	0	0
RP11-442N24__B.1	ENSG00000229388	1.49249	1		0.634342	0.606721	0.616083	0.952486	1.20354	0.743762	0.742284	0.668063	2.0119	1.59039	0.984266	1.1033	0.57106	1.13134	0.762041	1.09415	0.64071	1.53914	1.06444	0.414859	0.168321	0.774971	0.381029	0.225197	0.979127	0.311509
RNU11	ENSG00000270103	-2.80475	1		1.4909	2.69352	3.2821	5.43668	0	1.65095	2.69619	0	1.60771	0	0	2.93885	1.62977	2.05468	3.26224	4.52246	1.50587	1.98376	1.46655	0	1.34506	0	4.05976	2.5708	13.8817	6.91468
GMEB1	ENSG00000162419	-1.50024	1	Glucocorticoid modulatory element-binding protein 1	1.62991	1.09088	1.0469	1.07935	1.10016	1.28921	1.11337	1.10844	1.62143	1.18796	1.40309	1.03854	1.22521	1.79483	0.823238	1.02953	1.15996	1.63311	1.46353	1.48208	1.84789	2.04911	1.69525	1.33039	0.581253	0.541788
SCARNA24_1	ENSG00000252777	#N/A	#N/A		0	0	0	0	0	0	0	0	0	0	0	0	0	0	0	0	0	0	0	0	0	0	0	0	0	0
YTHDF2	ENSG00000198492	-1.29814	1	YTH domain-containing family protein 2	18.1553	13.9452	16.8996	16.6116	17.1724	15.6137	17.2499	16.8363	20.1171	18.3628	17.7049	15.4351	16.2039	18.6928	12.1827	16.9621	14.2903	18.3844	15.4049	22.7255	18.5647	21.9004	14.2339	16.2347	9.63981	8.99879
OPRD1	ENSG00000116329	-13.858	0.0165375	Delta-type opioid receptor	0.00387509	0	0	0	0.00446384	0	0	0	0.00417872	0	0	0	0	0	0	0.00783642	0	0	0.0038118	0.0143611	0	0.00699834	0.0263799	0.0100229	0.0328008	0.0251614
RP1-212P9.2	ENSG00000226852	1.25071	1		0.919649	0.48867	0.476362	0.131513	0.436212	0.89857	0.782648	0.423735	0.466686	0.576425	0.37225	0.586497	0.709633	0.298214	0.355109	0.109398	0.546401	0.431882	0.319281	0.334139	0.292832	0.0488491	0.515577	0.093281	0.412115	0.200719
RP1-212P9.3	ENSG00000233427	1.84366	1		0.087444	0.05266	0.0320836	0.0708604	0.100729	0.161386	0.210849	0.0978483	0.0942955	0.194114	0.234001	0.201097	0.127452	0.160681	0	0.0294723	0.117762	0.0387837	0.0860157	0.0720149	0	0.0526407	0.0198427	0	0.0740172	0.0811118
Y_RNA_13	ENSG00000199756	1.17825	1		0	0	0	0	0	0	0	0	0	0	0	0	0	0	1.32467	0	0	0	0	0	0	0	0	0	0	0
EPB41	ENSG00000159023	1.09986	1	Protein 4.1	1.3979	1.36269	1.60854	1.70335	2.16055	1.85757	2.12865	2.30699	3.18502	2.29481	2.2189	1.6736	2.06436	1.83196	1.44305	2.04561	1.53407	2.07454	1.80868	1.68131	1.66891	1.69209	0.801587	0.856223	1.00177	1.40327
RP4-604A21.1	ENSG00000225616	-1.79509	1		0.603566	1.09043	2.65741	4.40191	3.47633	0	2.18302	0.67538	0.650857	0	0.692205	0.594873	1.31958	2.49541	1.76088	3.05141	1.82888	0.803092	0.593707	2.98242	1.63358	0	1.64353	2.08149	4.08712	1.67958
Y_RNA_14	ENSG00000206704	#N/A	#N/A		0	0	0	0	0	0	0	0	0	0	0	0	0	0	0	0	0	0	0	0	0	0	0	0	0	0
TMEM200B	ENSG00000253304	1.41047	1	Transmembrane protein 200B	21.5823	14.4116	8.43896	7.70317	13.7835	17.5687	13.3039	13.5876	13.142	10.9199	11.6898	15.4622	12.741	26.9952	7.14344	7.75213	5.59522	19.695	15.214	8.2119	11.4748	8.08358	4.64603	6.45722	5.17667	4.23409
RP11-242O24.3	ENSG00000225750	1.39411	1		0	0.216472	0.0879251	0	0.368066	0.176912	0.0722291	0	0	0.212789	0.0916114	0	0.087321	0	0	0.080769	0	0.212574	0.0785754	0.197357	0.0720665	0	0.054379	0	0	0
SRSF4	ENSG00000116350	-1.18395	1	Serine/arginine-rich splicing factor 4	19.3684	12.5475	13.7739	16.0616	26.78	25.0848	23.5954	25.8704	28.001	27.934	24.8623	23.7008	24.4632	22.1258	14.5181	15.8323	8.35546	24.1333	22.8969	30.2971	20.9318	22.4413	14.9326	15.1144	11.1848	13.5664
RP11-242O24.5	ENSG00000227637	#N/A	#N/A		0	0	0	0	0	0	0	0	0	0	0	0	0	0	0	0	0	0	0	0	0	0	0	0	0	0
MECR	ENSG00000116353	1.16822	1	Enoyl-[acyl-carrier-protein] reductase, mitochondrial	3.15387	1.50744	1.62312	1.7988	2.66585	2.3593	2.60505	3.07111	2.73324	3.23616	2.67818	1.86714	2.90268	3.85472	1.15591	1.97387	1.42051	3.0304	2.77199	1.48453	1.38244	2.28876	0.810938	1.15824	1.91448	1.50899
RP11-467D18.2	ENSG00000237934	#N/A	#N/A		0	0	0	0	0	0	0	0	0	0	0	0	0	0	0	0	0	0	0	0	0	0	0	0	0	0
PTPRU	ENSG00000060656	1.23308	1	Receptor-type tyrosine-protein phosphatase U	8.87416	5.21624	5.02398	4.75468	3.6343	4.47121	7.27397	7.66476	4.71436	3.81024	5.01132	3.17276	7.46121	7.54649	2.39311	2.29971	3.86598	5.33425	5.19269	3.26061	1.88027	6.67874	0.844947	2.28328	3.6069	3.73303
AL645859.1	ENSG00000221550	#N/A	#N/A		0	0	0	0	0	0	0	0	0	0	0	0	0	0	0	0	0	0	0	0	0	0	0	0	0	0
RP3-437I16.1	ENSG00000230523	-4.28877	1		0.0877298	0.0264161	0.0536474	0.0473947	0.0561437	0.043177	0.114583	0.109076	0.0630692	0.0389498	0.0335379	0	0.085246	0.0940369	0.0284388	0.00985623	0.00984562	0.0259403	0.0767083	0.469627	0.0967369	0.0704171	0.0597227	0.0336167	0.478559	0.00904189
AL139151.1	ENSG00000266678	#N/A	#N/A		0	0	0	0	0	0	0	0	0	0	0	0	0	0	0	0	0	0	0	0	0	0	0	0	0	0
RP11-810H18.1	ENSG00000225011	-2.54315	1		0	0	0	0	0	0	0	0	0	0	0	0	0	0	0	0	0	0	0	0	0	0	0	0	0.0194351	0
AC092265.1	ENSG00000221126	#N/A	#N/A		0	0	0	0	0	0	0	0	0	0	0	0	0	0	0	0	0	0	0	0	0	0	0	0	0	0
RP4-656G21.1	ENSG00000228176	-16.2108	1		0	0	0	0	0	0	0	0	0	0	0	0	0	0	0	0	0	0	0.281947	0.354082	0.258592	0	1.561	0.741363	0	0.797619
AL645944.1	ENSG00000222787	#N/A	#N/A		0	0	0	0	0	0	0	0	0	0	0	0	0	0	0	0	0	0	0	0	0	0	0	0	0	0
RP11-179G8.1	ENSG00000270927	#N/A	#N/A		0	0	0	0	0	0	0	0	0	0	0	0	0	0	0	0	0	0	0	0	0	0	0	0	0	0
RP11-111I12.1	ENSG00000233399	-12.2484	1		0	0	0	0	0	0	0	0	0	0.011246	0	0	0	0	0	0	0	0	0	0	0.00761753	0	0.0114959	0.0291185	0.0285879	0.00783202
RP5-893G23.1	ENSG00000233372	#N/A	#N/A		0	0	0	0	0	0	0	0	0	0	0	0	0	0	0	0	0	0	0	0	0	0	0	0	0	0
RP3-357I16.1	ENSG00000231251	#N/A	#N/A		0	0	0	0	0	0	0	0	0	0	0	0	0	0	0	0	0	0	0	0	0	0	0	0	0	0
RP4-591L5.1	ENSG00000236335	#N/A	#N/A		0	0	0	0	0	0	0	0	0	0	0	0	0	0	0	0	0	0	0	0	0	0	0	0	0	0
RP4-591L5.2	ENSG00000231949	#N/A	#N/A		0	0	0	0	0	0	0	0	0	0	0	0	0	0	0	0	0	0	0	0	0	0	0	0	0	0
MATN1	ENSG00000162510	-6.64796	0.449297	Cartilage matrix protein	0.113595	0.117271	0	0.059176	0.0186933	0.0718798	0.0586938	0.0181586	0.0174993	0	0	0	0.0177394	0.223643	0	0	0	0.107962	0.0319255	0.260607	0.204966	0.0439606	0.441887	0.167892	0.151097	0.135474
MATN1-AS1	ENSG00000186056	1.18718	1		2.80806	1.36585	1.55864	1.25445	2.40528	2.15275	2.23528	3.08846	2.12224	2.78112	2.31212	2.34183	1.62664	4.92836	1.50545	2.83931	0.82421	3.76828	3.18715	2.22364	0.649586	0.650168	1.33976	1.86232	1.4627	1.46933
LAPTM5	ENSG00000162511	-1.10155	1	Lysosomal-associated transmembrane protein 5	7.17104	1.19589	0.173478	0.65135	0.816977	1.15187	0.741049	1.05814	0.484369	0.608762	0.234976	0.217469	1.0854	1.52042	0.965597	1.01193	0.541237	2.87297	1.72859	1.22658	0.824694	0.633306	0.643745	1.54226	0.680367	1.15492
MIR4420	ENSG00000264773	#N/A	#N/A		0	0	0	0	0	0	0	0	0	0	0	0	0	0	0	0	0	0	0	0	0	0	0	0	0	0
RP5-1125N11.1	ENSG00000229607	#N/A	#N/A		0	0	0	0	0	0	0	0	0	0	0	0	0	0	0	0	0	0	0	0	0	0	0	0	0	0
RP1-65J11.1	ENSG00000223382	-1.97292	1		0.0595944	0	0	0.0482924	0	0	0	0	0	0	0	0	0	0	0.0289775	0	0	0.0264317	0.0195403	0.0245396	0.0179217	0	0	0	0	0.0737053
RN7SKP91	ENSG00000222784	#N/A	#N/A		0	0	0	0	0	0	0	0	0	0	0	0	0	0	0	0	0	0	0	0	0	0	0	0	0	0
RP1-65J11.5	ENSG00000235143	-7.99817	1		0	0	0	0	0	0	0	0	0	0	0	0	0	0	0	0	0	0	0	0	0	0	0	0	0.322565	0.0883708
SDC3	ENSG00000162512	1.22804	1	Syndecan-3	10.5038	1.88296	0.408519	1.74891	0.52709	1.73402	1.03896	1.29141	0.416668	0.731339	0.594738	0.240523	1.30606	3.87468	0.693431	0.951027	0.790814	4.73537	2.3455	1.73344	1.46778	1.47827	0.640294	1.0783	0.628306	0.669666
PUM1	ENSG00000134644	-1.90233	0.00604354	Pumilio homolog 1	3.75537	2.18997	2.58185	3.27731	3.55417	2.91985	2.81271	3.55557	3.91986	3.63071	3.30342	2.69544	3.35982	3.28174	2.50718	3.6845	2.16511	4.11131	3.24104	9.42873	5.17988	7.32942	3.30585	2.78564	2.41675	2.40726
SNORD103A	ENSG00000200154	#N/A	#N/A		0	0	0	0	0	0	0	0	0	0	0	0	0	0	0	0	0	0	0	0	0	0	0	0	0	0
SNORD103B	ENSG00000202107	#N/A	#N/A		0	0	0	0	0	0	0	0	0	0	0	0	0	0	0	0	0	0	0	0	0	0	0	0	0	0
SNORD85	ENSG00000200181	#N/A	#N/A		0	0	0	0	0	0	0	0	0	0	0	0	0	0	0	0	0	0	0	0	0	0	0	0	0	0
RP11-201O14.1	ENSG00000237329	#N/A	#N/A		0	0	0	0	0	0	0	0	0	0	0	0	0	0	0	0	0	0	0	0	0	0	0	0	0	0
RP11-201O14.2	ENSG00000232768	#N/A	#N/A		0	0	0	0	0	0	0	0	0	0	0	0	0	0	0	0	0	0	0	0	0	0	0	0	0	0
SEPW1P	ENSG00000215900	-1.33765	1		13.6214	9.78049	15.7621	22.0762	14.0816	8.12201	17.6855	16.8054	9.79244	17.2123	12.8179	9.98284	12.5994	8.66412	13.2467	13.4198	15.522	10.6887	13.7425	11.2179	11.9739	11.0384	6.41967	12.6472	24.5379	13.6069
RP11-490K7.1	ENSG00000225142	#N/A	#N/A		0	0	0	0	0	0	0	0	0	0	0	0	0	0	0	0	0	0	0	0	0	0	0	0	0	0
NKAIN1	ENSG00000084628	-11.1199	0.000297484	Sodium/potassium-transporting ATPase subunit beta-1-interacting protein 1	0.0167012	0.00603464	0	0.00812033	0.00384774	0	0.00906094	0.00747536	0	0.00889791	0	0.00329214	0.00365139	0	0.00243627	0.00337742	0.00674757	0.0222223	0.00328569	0.00412632	0.0150676	0.0271459	0.125064	0.037438	0.0367557	0.0402788
SNRNP40	ENSG00000060688	-1.06727	1	U5 small nuclear ribonucleoprotein 40 kDa protein	3.44356	2.02047	2.55644	2.32107	3.12644	2.94012	3.11858	3.57119	3.58613	3.22203	3.52483	2.71729	2.74995	3.85868	2.28472	3.56866	2.58422	3.44716	3.16572	3.06125	2.0034	3.49698	1.5044	1.95616	2.53798	2.24888
RP11-490K7.4	ENSG00000229447	-2.54301	1		0	0	0	0	0	0	0	0	0	0	0	0	0	0	0	0	0	0	0	0	0	0.412814	0	0	0	0
ZCCHC17	ENSG00000121766	-1.17151	1	Nucleolar protein of 40 kDa	1.56726	1.57246	1.91283	1.60839	2.10006	1.92112	1.88244	1.734	2.32423	1.93473	2.03686	1.60555	1.45932	2.13965	1.43264	1.95337	1.61567	2.05798	1.55902	1.60554	1.06909	2.00733	1.14699	1.31828	1.84681	1.80562
RP11-266K22.2	ENSG00000229044	-2.6667	1		0.11638	0.013141	0.0480377	0.0176828	0	0	0.0789245	0.0488351	0.0156873	0.174385	0	0	0.0636102	0.0601456	0.0318313	0.0735467	0.0734676	0.193566	0.186028	0.0898547	0.0524979	0.275861	0.0495164	0.0501692	0.147765	0.20241
FABP3	ENSG00000121769	2.69137	0.0258457	Fatty acid-binding protein, heart	2.47367	1.97731	2.17433	1.92523	2.993	2.89689	2.01146	2.60869	3.08969	4.24287	2.95942	2.50821	3.32662	3.01667	1.2331	1.81742	2.78611	3.90708	2.5383	0.901353	0.706439	1.22131	0.5694	0.398925	0.768247	0.495226
SERINC2	ENSG00000168528	-1.0193	1	Serine incorporator 2	22.3772	24.4607	25.7167	36.8309	40.6953	32.7517	44.7476	39.5491	47.6263	61.0823	51.9931	34.8583	33.2359	32.3849	20.8468	19.8352	23.8312	41.9894	36.981	28.1445	15.8536	33.9623	14.1233	24.9511	26.476	38.6285
AC114494.1	ENSG00000268950	-1.20297	1		37.7835	40.1035	43.1484	57.9827	46.7883	36.0868	59.7879	59.7192	61.6253	64.7931	69.8735	34.4464	37.689	29.9409	36.8589	34.8611	46.2724	62.214	60.8599	35.5898	29.4006	51.1773	17.0404	35.8332	47.9729	78.8568
RP11-439L8.2	ENSG00000215899	-5.23189	1		0	0	0	0	0	0	0	0	0	0	0	0	0	0	0	0	0	0	0	0	0	0	0	0	0.378028	0
RNU6-40P	ENSG00000206981	#N/A	#N/A		0	0	0	0	0	0	0	0	0	0	0	0	0	0	0	0	0	0	0	0	0	0	0	0	0	0
RP11-439L8.3	ENSG00000228682	-5.63815	1		0	0	0	0	0	0	0	0	0	0	0	0	0.0938503	0	0	0	0	0	0	0	0.0774553	0	0	0.296078	0	0
RP11-439L8.4	ENSG00000223907	-4.14064	1		0.0343797	0	0	0.0835789	0.039603	0	0	0.0769405	0.0370734	0	0	0	0.638896	0	0	0	0.0347248	0	0	0.0849406	0.0620335	0	0.210638	0.592819	0.0291008	0.0318901
RP11-73M7.1	ENSG00000229167	4.34855	1		0.100166	0	0.0551268	0	0	0	0.0905715	0.168125	0	0	0	0	0.054748	0	0	0	0.0505856	0	0	0	0	0	0	0	0	0
TINAGL1	ENSG00000142910	1.17456	1	Tubulointerstitial nephritis antigen-like	12.6058	0.952966	1.81069	2.34732	0.391348	0.514806	1.18026	8.22333	0.443478	1.11934	0.594691	0.581563	1.60279	1.55245	0.352122	0.253114	1.04749	0.309291	0.826663	1.17069	1.82287	0.339067	0.365171	2.77489	0.105946	1.22735
HCRTR1	ENSG00000121764	-3.22755	1	Orexin receptor type 1	0.175092	0.158165	0.0148251	0.229201	0.325814	0.178975	0.377536	0.0602847	0.0726197	0.0358784	0.13902	0.0132747	0.132509	0.389797	0.0392943	0.108948	0	0.143369	0.172232	1.18131	0	0.267565	0.265897	0.185795	0.467423	0.1874
PEF1	ENSG00000162517	-1.07419	1	Peflin	21.845	19.4089	20.1691	19.7856	22.5465	21.1149	22.1436	23.2546	23.27	23.1846	22.2948	17.3526	19.2462	21.1874	15.4193	21.3625	19.8364	21.8529	18.7041	11.7529	16.903	19.9658	11.488	14.1713	16.7249	21.1998
RP11-73M7.6	ENSG00000235790	1.64916	1		5.30568	5.5991	1.30086	0.336214	3.50486	3.45277	6.73013	1.58976	2.00656	1.77506	1.64378	3.91575	1.16823	1.59409	0.632738	0.648343	0.482559	1.82346	1.01412	1.0872	0.340286	1.14666	1.21537	2.25467	0.202202	0.804697
RP11-73M7.9	ENSG00000264078	#N/A	#N/A		0	0	0	0	0	0	0	0	0	0	0	0	0	0	0	0	0	0	0	0	0	0	0	0	0	0
COL16A1	ENSG00000084636	1.99408	1	Collagen alpha-1(XVI) chain	27.7766	5.08408	4.27361	4.10381	9.69624	13.7181	9.25548	5.50795	7.12417	9.92359	5.35037	2.90025	4.45813	7.43397	2.66953	3.3633	1.30977	6.28404	4.55507	6.42663	3.35396	2.63292	1.04992	0.88978	1.89976	2.52314
BAI2	ENSG00000121753	-1.92747	1		0.978356	1.81053	2.34587	1.16993	3.47238	4.61465	2.33356	0.970493	2.29822	1.62006	1.70428	0.849596	0.693723	1.71273	0.605579	0.561462	0.60359	1.64658	0.520203	2.92676	3.16802	4.07341	1.74966	1.46815	1.7637	1.03015
MIR4254	ENSG00000266580	#N/A	#N/A		0	0	0	0	0	0	0	0	0	0	0	0	0	0	0	0	0	0	0	0	0	0	0	0	0	0
RP11-84A19.3	ENSG00000254545	-2.10106	1		0.0910991	0.411459	0	0.442934	0.20988	0.504396	0.0823734	0.203877	0.491185	0.364011	0.104478	0	0	0.627739	0.265779	0.276338	0.184027	1.45457	0	0	0.41094	0.0822617	0.992261	0.471254	0.694	0
SPOCD1	ENSG00000134668	-2.80302	1	SPOC domain-containing protein 1	0.132511	0.126742	0.0171596	0.0284243	0.0808115	0.181264	0.0281927	0.0436111	0.0336221	0.0415282	0.0268186	0.00768252	0.0937295	0.461921	0.0397968	0.0236446	0.0314922	0.311147	0.222357	0.0770331	0.30239	0.0915021	0.477572	0.134408	0.0593813	0.086764
RP11-84A19.2	ENSG00000203620	-14.7764	0.141369		0	0	0.0162288	0	0.050952	0.0163268	0	0.0329964	0	0	0	0.0145316	0.0644693	0	0.0107537	0	0	0.0392359	0	0.0182136	0.891216	0.0665682	0.0702592	0.0127117	0	0
RP11-84A19.4	ENSG00000269967	-5.89775	0.00421435		0.0628519	0.0103228	0.0125785	0.0138906	0.0263276	0.0474541	0.0774979	0.0447555	0.0277267	0.0418569	0.0622529	0.0309733	0.0405993	0.0433095	0.031256	0.0462191	0.0115423	0.0646227	0.0421536	0.215282	0.703643	0.085132	0.0758494	0.0344837	0.0217641	0.0397504
PTP4A2	ENSG00000184007	-2.23998	0.000110448	Protein tyrosine phosphatase type IVA 2	14.9383	10.9305	9.66886	10.033	11.5857	10.0841	10.7157	9.61414	12.062	9.23527	9.78809	8.05829	10.824	15.0643	7.55937	10.0802	11.2296	12.4488	10.3791	29.4592	26.7666	24.3171	16.1952	15.8728	8.15254	6.33526
AL136115.1	ENSG00000212673	#N/A	#N/A		0	0	0	0	0	0	0	0	0	0	0	0	0	0	0	0	0	0	0	0	0	0	0	0	0	0
RP4-534N18.2	ENSG00000228634	#N/A	#N/A		0	0	0	0	0	0	0	0	0	0	0	0	0	0	0	0	0	0	0	0	0	0	0	0	0	0
KHDRBS1	ENSG00000121774	-1.19398	1	KH domain-containing, RNA-binding, signal transduction-associated protein 1	14.4242	11.0033	10.5784	11.9245	10.8895	10.8445	11.867	11.0344	10.7529	10.1124	10.1302	8.87743	12.0012	12.5069	7.20478	9.78613	9.16195	12.567	9.82544	13.6304	9.66316	13.2091	8.97481	8.66675	6.35104	6.71546
RP11-277A4.4	ENSG00000203325	-2.85015	1		0.66015	0.110747	0.124566	0.13756	0.325906	0.240193	0.434899	0.358795	0.264411	0.163293	0.205499	0.158013	0.278348	0.740824	0.0894199	0.0953566	0.0381016	0.288611	0.269024	0.733954	0.842315	0.723847	0.455822	0.504111	0.279393	0.2012
TMEM39B	ENSG00000121775	1.34577	1	Transmembrane protein 39B	3.49207	2.2883	2.08947	1.92941	2.94048	4.18264	3.54424	3.24785	3.3465	3.64155	3.46251	3.40985	2.85417	3.66078	1.79094	2.07663	1.55744	3.59477	3.35856	1.64871	0.847534	1.98325	1.37607	1.53609	1.90843	1.6827
MIR5585	ENSG00000266203	#N/A	#N/A		0	0	0	0	0	0	0	0	0	0	0	0	0	0	0	0	0	0	0	0	0	0	0	0	0	0
KPNA6	ENSG00000025800	-1.7567	1	Importin subunit alpha-7	0.463514	0.342335	0.583997	0.733501	0.493639	0.413202	0.316315	0.554546	0.983945	0.799857	0.504839	0.330418	0.573611	0.630755	0.62724	1.01398	0.742001	0.799049	0.76564	1.15959	0.99941	1.29513	0.642988	0.394598	0.619359	0.613827
RP4-622L5.2	ENSG00000250135	-1.08506	1		83.6982	61.8457	71.479	72.4022	79.892	84.9127	91.7773	84.272	104.358	94.4271	85.39	68.1535	81.4284	95.6755	45.5416	73.8648	63.7583	102.075	91.1872	82.124	62.8796	99.2261	60.497	67.2328	38.6541	39.5014
TXLNA	ENSG00000084652	1.70344	0.0138731	Alpha-taxilin	31.6426	22.9851	23.8108	23.6702	26.4406	29.1402	26.7568	26.6819	33.4154	32.9325	28.4552	21.3523	24.3399	39.4191	18.6842	24.8703	26.894	37.544	34.2109	13.8391	12.9462	18.7189	9.1326	8.71404	10.519	10.9694
CCDC28B	ENSG00000160050	-1.40708	1	Coiled-coil domain-containing protein 28B	4.71293	3.31924	2.50587	2.67016	4.60082	4.51125	5.23661	4.55861	3.57477	3.88339	4.25993	3.38538	2.88159	5.44928	1.42742	2.78653	1.3716	4.25148	3.37874	3.74978	3.56729	4.97704	3.15398	3.03027	3.68501	3.29726
RP4-622L5.7	ENSG00000224066	-1.22019	1		3.12462	1.14666	0.537392	0.474758	1.68719	1.1894	2.64875	2.51303	0.105295	2.47104	2.1277	2.11724	2.34828	1.48025	0.854623	1.08604	2.36699	0.779541	1.82494	1.80935	1.14521	1.41075	1.06355	0.505113	1.15712	3.17008
IQCC	ENSG00000160051	-1.30781	1		8.83405	5.14266	5.04194	6.36328	7.3118	6.52162	7.39621	10.3977	7.12703	10.1974	7.65484	5.0306	5.07883	9.10841	4.05687	5.5579	4.6927	10.3613	7.40238	6.46695	3.60123	9.04067	7.66208	5.30327	6.36981	6.73757
DCDC2B	ENSG00000222046	1.31073	1	Doublecortin domain-containing protein 2B	0.815659	0.457326	0.309589	0.37607	0.842385	0.622914	1.09358	1.16449	0.515609	0.824163	0.90319	0.803912	0.55343	0.77524	0.75903	0.597222	0.0852257	0.523938	0.608669	0.277961	0.482124	0.812726	0.229765	0.145496	0.333305	0.365253
TMEM234	ENSG00000160055	-1.04764	1	Transmembrane protein 234	7.46015	4.75151	4.34234	5.01046	7.13704	7.44894	8.36912	8.43267	6.49028	8.72378	7.04762	6.48035	5.83294	5.8899	3.87339	5.36971	3.65258	6.83066	6.46765	3.81126	4.01544	6.64511	4.88918	5.03649	3.10382	5.25446
EIF3I	ENSG00000084623	-1.56879	1	Eukaryotic translation initiation factor 3 subunit I	46.038	38.4355	35.2223	39.1724	34.9588	38.2011	36.3269	37.6781	35.0634	34.7567	35.6335	27.0826	37.869	37.4139	29.3926	31.6667	35.5112	37.8806	32.6953	38.8669	42.9875	42.0193	46.2803	40.2975	32.8353	38.453
MTMR9LP	ENSG00000220785	1.16366	1		12.2118	3.93065	1.28016	1.99867	2.44847	6.55046	2.37524	3.54522	1.79474	3.60558	1.74778	2.74712	2.17009	11.275	1.46254	2.49387	0.607606	16.5956	9.34951	3.78998	3.87143	2.67983	2.73014	2.24748	1.59549	2.00882
FAM167B	ENSG00000183615	-1.80454	1		3.56751	5.22284	3.24976	1.9439	3.11757	6.53876	4.56062	3.57901	4.37766	9.66714	3.38601	12.852	1.34476	6.95098	1.97395	5.22422	0.869767	9.4937	6.41343	4.55902	10.2105	4.99876	8.12326	7.21216	4.58165	2.85273
LCK	ENSG00000182866	2.12936	1	Tyrosine-protein kinase Lck	0.268837	0.0516694	0.03148	0.0139055	0.296504	0.03167	0.0155162	0.0320026	0.104858	0.121896	0.0196799	0.0338253	0.0875385	0.0551804	0.0792668	0.0925374	0.0288868	0.0304433	0.0168795	0.00706602	0.036123	0.0154952	0.0467267	0.0246576	0	0.0265287
Y_RNA_15	ENSG00000252450	#N/A	#N/A		0	0	0	0	0	0	0	0	0	0	0	0	0	0	0	0	0	0	0	0	0	0	0	0	0	0
HDAC1	ENSG00000116478	1.09105	1	Histone deacetylase 1	8.88073	6.05896	6.17098	6.45231	8.01451	7.89605	7.73013	7.51087	8.38403	8.03079	7.10244	5.53982	7.82629	7.79926	5.38315	6.33965	5.45381	6.46166	7.12286	5.01905	4.78467	6.17397	3.78056	4.7797	3.46756	4.97291
MARCKSL1	ENSG00000175130	-13.7606	2.32288e-10	MARCKS-related protein	29.7161	35.6257	5.00559	8.29158	2.89021	2.69155	5.60084	6.31697	2.3674	8.8767	3.41702	2.55016	2.4856	8.21225	3.6028	6.42161	4.75163	9.4937	6.94134	24.602	28.0827	31.0814	229.677	154.059	25.2861	15.6367
RP4-811H24.9	ENSG00000233775	-2.31538	1		0	0	0.149592	0	0.156553	0.150495	0	0.304151	0.146554	0	0	0	0	0	0.198249	0	0	0.180832	0.26737	0.335775	0.367833	0.122721	0.277555	0	0	0
TSSK3	ENSG00000162526	2.02553	1	Testis-specific serine/threonine-protein kinase 3	1.54614	0.578416	0.997048	0.778328	1.61914	1.62566	1.87819	2.00972	1.58308	2.72499	1.86276	1.8933	1.2975	1.48511	0.432857	0.489533	0.425909	2.68068	1.18291	0.59808	1.254	0.817948	0.233899	0.175044	0.30405	0.2173
FAM229A	ENSG00000225828	-1.03944	1		20.7814	16.0134	15.6393	8.63533	31.0515	31.9086	22.8733	22.734	34.0083	25.0263	31.6763	31.4102	26.3461	41.2669	13.4624	12.0839	7.64493	37.4574	29.716	31.2492	18.3293	16.4272	9.49165	18.8901	19.8947	12.6252
BSDC1	ENSG00000160058	-1.20962	1	BSD domain-containing protein 1	14.2744	12.803	17.5897	13.925	18.8198	18.2932	13.3278	15.8068	24.6925	21.3653	18.5127	14.8995	15.2207	19.7186	11.2227	18.6261	17.1623	23.6046	18.6243	15.6262	14.7274	22.4488	12.9075	13.0742	12.5163	14.9982
GAPDHP20	ENSG00000224333	-1.08738	1		0	0	0.218372	0	0.457067	0.21969	0.179389	0	0	0	0	0	0.216872	0	0	0	0	0	0	0	0	0	0	0.171046	0	0.184025
RP11-395N6.4	ENSG00000270850	1.23328	1		0	0	0.64487	0	0.674878	0.648762	0	0	0	0	0	0	0	0.807409	0	0	0	0	0.576297	0	0	0	0.398832	0	0	0
LRRC37A12P	ENSG00000229259	2.03433	1		0.279335	0.555124	2.95169	0.679079	1.67323	1.11356	0.555675	0.937712	1.32538	1.71144	1.21736	0.991122	1.09928	0.615943	0.651961	1.0168	1.12856	1.0407	1.09909	0.966199	0.151207	0.454026	0.304255	0.385332	0.331021	0.259107
RN7SL122P	ENSG00000263529	#N/A	#N/A		0	0	0	0	0	0	0	0	0	0	0	0	0	0	0	0	0	0	0	0	0	0	0	0	0	0
RP1-27O5.3	ENSG00000254553	1.50701	1		0.0353239	0.0186135	0.00972037	0.00894525	0.064427	0.0374863	0.0332714	0.0296451	0.0428531	0.0940975	0.0624554	0.0464202	0.0418322	0.0567951	0.0150291	0.0104175	0.0148661	0.086169	0.0405381	0.00909099	0.0225736	0.0252519	0.0330646	0.00507584	0.0037375	0.021844
ZBTB8B	ENSG00000273274	1.67868	1	Zinc finger and BTB domain-containing protein 8B	0.0442299	0.262554	0.47989	0.161288	0.407599	0.482786	0.165687	0.226252	0.327055	0.185149	0.362325	0.205509	0.103607	0.130619	0.110605	0.332221	0.121258	0.420367	0.130522	0.195138	0.091208	0.136935	0.111837	0.0272382	0.0855739	0.111359
ZBTB8A	ENSG00000160062	1.15396	1	Zinc finger and BTB domain-containing protein 8A	0.285345	0.124809	0.158694	0.120483	0.235278	0.292696	0.244434	0.29913	0.307702	0.160024	0.182571	0.145058	0.216705	0.182135	0.138017	0.182223	0.166858	0.311732	0.159547	0.259733	0.15175	0.233253	0.0531633	0.0932263	0.124579	0.0473641
ZBTB8OS	ENSG00000176261	1.49632	1	Protein archease	3.32363	1.78573	2.1196	1.92425	4.02819	3.69353	3.17977	3.21234	3.81761	3.41978	3.23366	3.22919	2.63452	3.40278	1.76641	2.12627	1.44781	4.90966	3.42042	2.3545	1.78348	2.2189	0.887341	1.04571	1.14999	0.92781
Y_RNA_16	ENSG00000200591	#N/A	#N/A		0	0	0	0	0	0	0	0	0	0	0	0	0	0	0	0	0	0	0	0	0	0	0	0	0	0
RBBP4	ENSG00000162521	1.42434	1	Histone-binding protein RBBP4	16.0417	13.3433	16.7857	15.5176	18.5117	18.6659	15.4839	16.3822	21.4389	18.7865	18.5086	17.1132	14.7337	17.7035	12.0077	16.7098	14.9139	21.7919	17.4943	12.0758	9.50787	15.9618	6.96103	5.96246	6.42279	6.03445
SYNC	ENSG00000162520	1.18306	1	Syncoilin	10.1615	4.95898	4.36256	4.54086	9.1894	6.27518	4.67415	5.60504	7.04745	5.17785	5.37718	5.61013	6.90447	13.2951	3.7334	5.12448	4.45461	14.5641	7.08394	7.84418	3.75829	7.95736	1.66479	1.63584	5.04651	2.57347
RP11-114B7.6	ENSG00000224409	-1.29316	1		0.0266232	0.0480986	0.146522	0.0323612	0.214677	0.176888	0.240732	0.238327	0.315801	0.21276	0.122132	0.183678	0.0582062	0.0733813	0.271853	0.188436	0.0806714	0.24797	0.15713	0.263108	0.168133	0.168283	0.126867	0.137721	0.135212	0.0987812
KIAA1522	ENSG00000162522	1.08801	1	Uncharacterized protein KIAA1522	53.3959	44.5247	52.2734	45.1827	57.6272	50.7301	66.6267	52.4924	64.384	54.4393	51.9997	38.7367	39.1222	51.8349	29.1946	39.5386	53.2184	56.4893	47.784	29.2177	45.8577	52.1036	24.4455	33.141	25.08	25.7196
YARS	ENSG00000134684	-1.70614	0.0188631		9.16154	6.27415	6.84067	6.04338	7.70596	6.64998	8.61236	8.0273	9.09626	8.67442	7.69339	7.51549	4.84462	8.31465	5.67709	7.36184	5.6518	8.33118	8.07774	11.6051	8.71478	11.5516	9.99533	7.81848	8.1134	6.24837
S100PBP	ENSG00000116497	1.30403	1	S100P-binding protein	5.8498	3.90426	4.43885	5.08064	7.18671	6.79303	5.76139	7.36338	7.81228	7.72197	7.23669	6.06014	5.69974	7.87226	3.83756	6.18353	3.14355	9.45019	7.27565	6.0191	3.3429	6.24624	2.13487	1.60753	3.07616	2.95734
FNDC5	ENSG00000160097	-2.48725	1	Fibronectin type III domain-containing protein 5	1.07566	0.618336	0.301381	0.142636	0.450579	0.801315	0.477476	0.284499	0.485069	0.31259	0.426165	0.404793	0.363448	0.458204	0.228234	0.217527	0.217293	0.754663	0.288571	1.208	0.494045	1.62475	0.532557	0.37096	1.24159	0.308402
HPCA	ENSG00000121905	-1.30981	1	Neuron-specific calcium-binding protein hippocalcin	0.288885	0.173971	0.105993	0.0585247	0.184876	0.15995	0.101584	0.125711	0.190374	0.17101	0.147249	0.300543	0.175442	0.154827	0.105352	0.0649111	0.210734	0.128128	0.126296	0.178435	0.318545	0.0434768	0.0983304	0.0968593	0.230943	0.0744351
TMEM54	ENSG00000121900	1.14961	1	Transmembrane protein 54	24.5457	36.8314	33.732	32.142	35.8732	35.2284	36.6568	32.8876	38.2714	39.9235	32.6023	29.5426	27.3426	25.1394	22.6074	25.173	26.6198	28.5823	22.1925	16.2607	14.2453	20.5305	12.7558	22.8735	18.2075	30.1591
AL031602.1	ENSG00000221423	#N/A	#N/A		0	0	0	0	0	0	0	0	0	0	0	0	0	0	0	0	0	0	0	0	0	0	0	0	0	0
RNF19B	ENSG00000116514	-5.61812	2.03488e-28	E3 ubiquitin-protein ligase RNF19B	8.67288	9.71312	11.6254	9.2781	9.11048	8.56993	10.4136	11.7708	15.6993	12.9084	12.9727	9.16849	7.06803	11.9427	9.67947	16.0796	14.2689	15.0509	13.6249	54.2947	53.9483	40.7418	49.3952	75.305	25.6163	21.162
FKSG48	ENSG00000267885	1.44222	1		0.532748	2.40621	0	0.647569	0	1.17988	0	0	1.72347	0.709579	0	0.525075	2.32949	2.93682	0	1.07735	0	2.83545	0.524046	0	0.961271	0	0.725343	0.918632	0	0
RP4-803A2.1	ENSG00000217644	-2.3263	1		0.376234	0	0	0	0	0.83325	0.680395	0.420999	0.811427	1.00223	2.15744	1.11245	0.41128	0	0.823238	0.760841	0	0.500609	1.11027	0.929548	3.39432	0.339736	0	0.973127	1.27386	0.34899
RP4-803A2.2	ENSG00000239670	1.77043	1		0.779174	0.140769	0	0	0.359022	0	0.704544	0	0.33609	0.20756	0.178721	0.614362	0	0.429527	0	0.472707	0.157399	1.65881	0.15329	0.385015	0.281183	0.281435	0	0	0	0
RP1-117O3.2	ENSG00000236065	1.36218	1		11.3984	8.81756	9.72223	9.79485	12.6942	11.9301	9.05314	11.1492	13.6156	12.421	12.0781	9.75514	10.9544	12.0029	7.87066	11.0402	9.60145	17.5966	10.5802	6.81207	5.81273	9.13226	4.41006	5.50177	4.85019	5.48246
AK2	ENSG00000004455	-1.51578	1	Adenylate kinase 2, mitochondrial	0.963153	0.86015	0.984859	1.12085	0.781683	0.839305	0.861003	0.943032	1.23631	1.03867	0.994769	0.587907	0.750768	0.954044	0.866141	1.3363	1.3017	1.22694	0.985102	0.861938	0.923249	1.12915	1.08596	0.979018	1.14415	1.28935
ADC	ENSG00000142920	1.11395	1		2.65516	1.23585	1.05413	0.751421	2.00207	2.12099	2.51538	1.57059	1.69934	1.66025	1.57485	1.90775	1.46232	2.42317	0.765025	1.53704	0.394083	2.37999	1.23611	0.901374	1.51315	1.45502	0.589858	0.72083	1.3725	0.752027
TRIM62	ENSG00000116525	1.48449	1	E3 ubiquitin-protein ligase TRIM62	6.79595	4.44543	6.0647	6.13423	8.56926	8.71442	9.28899	7.71432	8.40978	7.03375	7.36274	5.24781	8.269	8.67483	3.81196	5.10271	5.53208	8.22314	7.24248	5.93121	1.89787	4.11901	1.24286	2.61245	3.61662	5.17653
ZNF362	ENSG00000160094	1.82704	1	Zinc finger protein 362	5.97419	3.11704	3.7235	3.43575	5.48048	5.43868	4.89898	5.45529	5.54495	4.89116	5.46154	3.36975	5.86328	6.98678	2.25291	3.64452	3.2706	5.49399	4.67993	3.64256	1.04043	2.2869	0.492593	0.877301	1.91403	3.28467
RP11-415J8.7	ENSG00000270115	#N/A	#N/A		0	0	0	0	0	0	0	0	0	0	0	0	0	0	0	0	0	0	0	0	0	0	0	0	0	0
AL513327.1	ENSG00000256142	2.0935	0.125614		102.859	99.6182	82.1769	63.8669	109.082	130.173	111.393	104.468	106.917	78.088	94.8142	104.01	87.4532	101.049	38.3228	67.2344	71.6595	97.1658	69.0584	47.6721	13.3907	36.3212	10.1041	26.7451	39.0725	51.3536
A3GALT2	ENSG00000184389	-5.35392	1	Alpha-1,3-galactosyltransferase 2	0	0	0	0.0169426	0	0	0	0	0	0	0.0159855	0	0.0152368	0	0	0	0	0	0	0	0	0	0.00948872	0.0240345	0	0.0646458
RP11-415J8.3	ENSG00000225313	-1.48662	1		12.14	11.5557	9.76002	7.13772	9.5242	11.7259	11.5672	10.7957	10.0116	10.414	11.9479	11.2272	8.89788	13.5762	5.17228	9.50642	8.61032	13.8049	9.70065	10.9801	5.61617	11.3486	11.4099	16.2579	12.5484	7.55025
PHC2	ENSG00000134686	-1.63084	1	Polyhomeotic-like protein 2	1.709	1.15909	1.25476	1.37887	1.57235	1.60623	1.24264	1.50241	2.08956	2.37781	1.84695	1.23717	1.47382	2.21942	0.97115	1.82956	1.11196	3.02123	2.11096	1.56673	2.0418	2.48862	2.05085	2.1789	1.83696	1.07638
MIR3605	ENSG00000266239	#N/A	#N/A		0	0	0	0	0	0	0	0	0	0	0	0	0	0	0	0	0	0	0	0	0	0	0	0	0	0
RN7SKP16	ENSG00000222112	2.23642	1		0	0	0	0	0	0	0.604164	0	0	0.88994	0	0	0	0	0.97467	0	0	0	0	0	0	0	0	0	0	0
RP11-415J8.5	ENSG00000233246	#N/A	#N/A		0	0	0	0	0	0	0	0	0	0	0	0	0	0	0	0	0	0	0	0	0	0	0	0	0	0
AL138837.1	ENSG00000221225	#N/A	#N/A		0	0	0	0	0	0	0	0	0	0	0	0	0	0	0	0	0	0	0	0	0	0	0	0	0	0
TLR12P	ENSG00000234512	3.64725	1		0.147657	0	0	0.0897408	0	0	0.0667572	0	0	0	0	0	0.0807057	0	0	0	0	0.0982349	0.145245	0	0	0	0	0	0	0
ZSCAN20	ENSG00000121903	1.64205	1	Zinc finger and SCAN domain-containing protein 20	0.602807	0.544529	0.783319	0.987148	1.00301	0.750962	0.726759	0.899374	1.24591	1.27125	0.806558	0.561118	0.933524	0.796141	0.732779	0.838083	0.845638	1.1697	1.00474	0.289593	1.0197	0.347766	0.245079	0.209331	0.212603	0.33394
RP4-580O19.2	ENSG00000235907	2.41329	1		0.814322	0	0.896334	0	0.938043	0.300581	0.736325	0	1.75625	0.723076	0.933913	1.07012	0.59345	0.374085	0	0.274461	0	0.722347	0.267007	0	0.244889	0	0	0	0.689285	0
CSMD2	ENSG00000121904	-3.22003	1	CUB and sushi domain-containing protein 2	0.0272775	0.027409	0.0053977	0.0271959	0.0151813	0.063127	0.0033256	0.00342956	0.0396604	0.145735	0.0115995	0.0546756	0.00301535	0.0063358	0.0216837	0.142554	0.0879168	0.0350715	0.0108534	0.0374829	0.101202	0.0268454	0.0703132	0.180743	0.143205	0.025018
HSPD1P14	ENSG00000227000	#N/A	#N/A		0	0	0	0	0	0	0	0	0	0	0	0	0	0	0	0	0	0	0	0	0	0	0	0	0	0
HMGB4	ENSG00000176256	#N/A	#N/A	High mobility group protein B4	0	0	0	0	0	0	0	0	0	0	0	0	0	0	0	0	0	0	0	0	0	0	0	0	0	0
RP5-1007G16.1	ENSG00000231163	#N/A	#N/A		0	0	0	0	0	0	0	0	0	0	0	0	0	0	0	0	0	0	0	0	0	0	0	0	0	0
RNA5SP42	ENSG00000201148	#N/A	#N/A		0	0	0	0	0	0	0	0	0	0	0	0	0	0	0	0	0	0	0	0	0	0	0	0	0	0
C1orf94	ENSG00000142698	-5.2535	1	Uncharacterized protein C1orf94	0.00764724	0.00345396	0	0	0	0.00423411	0	0.00427856	0	0	0	0.0113057	0	0	0	0	0	0	0	0	0.0034496	0.00345269	0.00520591	0.0164829	0.00647303	0.0177337
AC115286.1	ENSG00000221053	#N/A	#N/A		0	0	0	0	0	0	0	0	0	0	0	0	0	0	0	0	0	0	0	0	0	0	0	0	0	0
RP4-657M3.2	ENSG00000270241	#N/A	#N/A		0	0	0	0	0	0	0	0	0	0	0	0	0	0	0	0	0	0	0	0	0	0	0	0	0	0
MIR552	ENSG00000207941	#N/A	#N/A		0	0	0	0	0	0	0	0	0	0	0	0	0	0	0	0	0	0	0	0	0	0	0	0	0	0
SMIM12	ENSG00000163866	-1.10809	1	Small integral membrane protein 12	1.68838	1.65644	2.28154	2.32965	2.39553	2.16445	2.56327	2.22821	3.16676	3.37229	2.51116	1.86889	2.28368	2.51403	1.8873	2.90479	2.35838	3.06344	2.42507	1.74173	2.11512	2.59168	1.49243	1.88428	1.81775	1.83323
GJB5	ENSG00000189280	-1.18209	1	Gap junction beta-5 protein	144.619	150.631	163.879	186.368	179.206	158.421	170.169	159.504	207.291	195.615	171.278	123.391	190.603	133.294	141.005	186.792	214.361	142.729	180.358	95.2717	117.784	101.338	130.822	223.579	138.562	165.424
GJB4	ENSG00000189433	-1.24503	1	Gap junction beta-4 protein	65.4902	211.314	279.954	475.437	226.263	317.404	332.271	423.198	476.344	518.96	223.944	180.544	396.654	171.388	362.454	346.103	374.702	275.165	258.521	182.866	259.726	268.2	145.014	351.577	246.356	498.123
RP1-34M23.5	ENSG00000255811	5.75854	0.0221107		3.95486	8.5659	15.1619	32.0027	21.5103	28.4746	25.7571	37.0713	50.2722	50.8799	33.1929	29.2564	47.2938	19.3034	20.3994	25.4322	28.5369	31.8625	14.478	6.87495	0.966335	6.20902	0	0	5.20527	7.09377
AL121988.1	ENSG00000216162	#N/A	#N/A		0	0	0	0	0	0	0	0	0	0	0	0	0	0	0	0	0	0	0	0	0	0	0	0	0	0
GJB3	ENSG00000188910	-5.12084	3.01257e-14	Gap junction beta-3 protein	92.7758	156.919	151.651	114.6	148.936	134.035	178.135	80.1693	126.532	91.7276	88.004	78.1759	75.41	137.158	83.1361	98.2139	122.528	88.6592	141.063	261.371	786.669	278.243	484.183	724.779	180.006	169.182
GJA4	ENSG00000187513	-17.1383	1	Gap junction alpha-4 protein	0	0	0	2.56084	0	0	0	1.78841	0	0	0	0	0	1.80214	0	0	0	0	0	3.5	0	0	8.40739	11.7126	0.184478	0.943414
RP5-997D16.2	ENSG00000230163	2.12363	1		8.80702	9.63043	9.9491	9.57832	8.00928	15.1421	11.9452	12.4483	10.2468	11.7303	16.7454	13.2487	10.6408	10.8597	3.38082	9.84239	4.44772	15.7274	13.4507	2.29044	9.61829	7.32482	1.57775	2.59764	1.76559	1.0749
DLGAP3	ENSG00000116544	-1.56069	1	Disks large-associated protein 3	0.0186856	0.0196923	0.0479908	0.0113564	0.0394617	0.0551777	0.0337917	0.0522722	0.0402994	0.0165919	0.0571461	0.0460412	0.047661	0.0557949	0.0295288	0.0598295	0.0188732	0.0497254	0.0275706	0.0538601	0.00842892	0.0421823	0.0466413	0.0510152	0.0606299	0.034665
SNORD112_1	ENSG00000252728	#N/A	#N/A		0	0	0	0	0	0	0	0	0	0	0	0	0	0	0	0	0	0	0	0	0	0	0	0	0	0
RP11-244H3.1	ENSG00000241014	2.2785	0.875986		4.97719	2.12448	2.70913	1.99448	5.52337	4.78473	3.44541	6.22221	5.34751	3.93383	4.57905	4.22269	4.08559	4.67336	2.61959	3.35505	1.50999	7.44733	6.11538	2.29723	1.36519	2.14017	0.62056	1.19461	1.08025	0.879385
RP11-244H3.4	ENSG00000271741	2.03145	0.0398842		4.49226	3.17017	3.72275	4.764	7.36569	6.19944	3.89288	6.6697	6.58199	5.69187	6.45254	5.88642	3.22306	4.63365	3.18364	3.97899	2.88559	5.5167	4.94336	3.65702	2.09283	3.2229	0.712392	0.528302	1.87935	1.11833
ZMYM6NB	ENSG00000243749	-2.29986	1		7.11446	7.84429	1.785	1.78043	0	0.753067	2.60159	0	0	0	0.179984	0	0	1.44188	2.97607	5.28943	4.8082	0.208817	2.88163	2.52029	0.802318	2.6453	4.55832	7.66729	2.16971	4.65831
ZMYM6	ENSG00000163867	-1.06167	1	Zinc finger MYM-type protein 6	0.997924	0.184045	0.5126	0.141517	1.00585	0.709079	0.891062	0.400136	1.36308	0.93595	0.50071	0.352439	1.92268	0.521463	0.940144	1.43787	0.928148	1.4772	1.21067	1.15572	1.03911	1.12264	0.441574	0.52698	0.123185	0.509114
RP11-248I9.2	ENSG00000233940	2.91326	1		0.0688423	0	0	0	0.0793016	0	0	0	0.0742363	0	0.0394762	0	0.112882	0	0.0502113	0.0348042	0	0.0916001	0	0	0.0310542	0	0	0	0	0
ZMYM1	ENSG00000197056	2.10828	0.222683	Zinc finger MYM-type protein 1	2.32651	1.08137	1.15688	1.82755	1.77707	1.60179	1.5399	2.01727	2.04392	2.19236	1.94495	1.50292	1.64745	1.47302	1.11739	1.9165	0.896043	2.01001	2.06421	0.620574	0.91286	1.5539	0.310451	0.261096	0.289511	0.389967
EFCAB14P1	ENSG00000228348	1.35712	1		8.62982	5.84663	18.048	16.7837	7.45572	4.30033	7.02291	12.0708	20.0079	6.89656	11.3818	6.80442	10.8487	5.94658	9.12674	20.5057	19.1762	14.9275	11.8844	4.79731	8.17496	12.0786	3.23115	0.744032	7.66997	8.0049
SFPQ	ENSG00000116560	-1.3126	1	Splicing factor, proline- and glutamine-rich	128.759	70.3743	88.7418	106.353	168.082	132.333	113.971	145.546	159.709	150.364	141.07	112.476	127.836	167.599	87.8137	112.619	64.5629	145.441	140.448	300.389	151.555	125.648	75.8548	92.8745	71.7618	53.9775
Y_RNA_17	ENSG00000201868	#N/A	#N/A		0	0	0	0	0	0	0	0	0	0	0	0	0	0	0	0	0	0	0	0	0	0	0	0	0	0
RN7SL136P	ENSG00000263591	#N/A	#N/A		0	0	0	0	0	0	0	0	0	0	0	0	0	0	0	0	0	0	0	0	0	0	0	0	0	0
ZMYM4	ENSG00000146463	1.52521	1	Zinc finger MYM-type protein 4	2.2067	1.72931	1.90897	2.38251	2.73589	2.28754	2.16762	2.48386	2.91716	2.61587	2.63105	2.18521	2.47645	2.3038	1.73799	2.28668	1.68054	2.55246	2.22457	2.37619	1.30329	1.75342	0.611196	0.553548	0.745602	0.866698
RN7SL503P	ENSG00000240374	#N/A	#N/A		0	0	0	0	0	0	0	0	0	0	0	0	0	0	0	0	0	0	0	0	0	0	0	0	0	0
SNORA62_1	ENSG00000201542	#N/A	#N/A		0	0	0	0	0	0	0	0	0	0	0	0	0	0	0	0	0	0	0	0	0	0	0	0	0	0
RPL5P4	ENSG00000229994	-1.34859	1		81.8513	72.1049	60.8078	71.2619	63.897	61.1748	67.2831	91.3379	50.0896	54.66	56.8921	55.5595	72.2214	77.9988	53.4501	55.8587	50.5604	40.8036	44.8041	81.0579	65.5042	51.7173	49.7343	49.1846	79.399	54.1718
ZMYM4-AS1	ENSG00000227409	-1.2896	1		0	0	0.272754	1.37216	0	0	0	0	0.178143	0	0	0	0	0	1.06433	1.69821	2.39162	0.402985	0	1.49655	1.04328	0.895038	0	0	0.0699165	0
RNY5P1	ENSG00000202129	#N/A	#N/A		0	0	0	0	0	0	0	0	0	0	0	0	0	0	0	0	0	0	0	0	0	0	0	0	0	0
KIAA0319L	ENSG00000142687	1.13988	1	Dyslexia-associated protein KIAA0319-like protein	3.02573	1.98502	2.6043	2.46622	3.90517	3.69718	3.15393	3.8743	4.92624	4.61798	3.92295	3.10872	3.14966	4.33139	1.90599	3.03668	2.12712	4.49799	3.25579	2.9823	1.80584	3.13081	1.01624	1.35762	2.18886	2.66518
RP4-728D4.3	ENSG00000236274	#N/A	#N/A		0	0	0	0	0	0	0	0	0	0	0	0	0	0	0	0	0	0	0	0	0	0	0	0	0	0
NCDN	ENSG00000020129	1.04836	1	Neurochondrin	20.83	12.6484	14.8066	11.5201	16.3878	18.5974	14.7251	15.0524	23.605	24.0791	18.6064	15.6285	14.8608	17.4712	11.3871	12.9421	14.2457	31.4042	20.8105	9.99567	7.1529	14.1162	8.56082	16.9572	8.69504	15.5972
RP4-728D4.2	ENSG00000239636	-1.17912	1		1.31219	0.410305	0.583291	0.70548	1.42434	1.11774	1.14087	1.04476	1.14288	1.74773	0.723506	0.845611	1.02064	2.01704	0.699394	0.561333	0.382315	1.2759	1.29075	0.623456	1.54809	1.29882	0.961994	0.979027	0.320395	0.163849
TFAP2E	ENSG00000116819	-1.29039	1	Transcription factor AP-2-epsilon	1.08265	0.509535	0.510722	0.34282	1.44626	1.21903	1.5548	0.865331	0.863344	1.11483	0.782549	1.11189	1.50175	1.99357	0.484406	0.496752	0.192974	1.71897	1.13656	2.24778	0.673052	1.3966	0.439735	1.12167	0.639177	0.312246
PSMB2	ENSG00000126067	-1.23434	1	Proteasome subunit beta type-2	8.17263	7.257	7.59747	7.85918	7.00786	7.20374	7.78019	8.00676	7.09533	7.11148	7.30707	5.60959	7.36627	8.10367	6.19971	8.23848	7.28236	7.08449	6.94578	7.84624	5.46163	7.03927	5.33049	7.59375	6.16171	6.77993
RN7SL281P	ENSG00000239859	#N/A	#N/A		0	0	0	0	0	0	0	0	0	0	0	0	0	0	0	0	0	0	0	0	0	0	0	0	0	0
C1orf216	ENSG00000142686	-1.45052	1	UPF0500 protein C1orf216	15.5242	10.1871	7.22789	5.98637	7.85199	9.87978	8.06739	8.18647	8.15862	9.17395	9.24993	6.36646	6.1249	15.1484	5.49223	12.4854	7.38945	16.9523	8.81133	10.3162	15.036	14.6627	8.45456	9.29216	6.3739	4.83311
CLSPN	ENSG00000092853	1.22748	1	Claspin	0.417631	0.17049	0.190065	0.380732	0.17578	0.302382	0.17066	0.31005	0.13857	0.235338	0.225666	0.138525	0.390687	0.177094	0.0732227	0.288286	0.109512	0.299218	0.118503	0.109135	0.0579661	0.119662	0.297974	0.0553949	0.03739	0.193695
RP11-435D7.3	ENSG00000232335	#N/A	#N/A		0	0	0	0	0	0	0	0	0	0	0	0	0	0	0	0	0	0	0	0	0	0	0	0	0	0
AGO4	ENSG00000134698	1.53908	1	Protein argonaute-4	4.60886	3.12882	3.72848	3.8683	5.60996	4.21819	3.68055	7.02319	6.69886	7.91014	6.95853	5.95236	5.39836	4.57964	2.76075	5.23302	4.28581	10.1851	4.4901	5.20702	2.26934	4.13636	0.932775	1.38227	1.89447	2.62396
AGO1	ENSG00000092847	1.82342	0.00218974	Protein argonaute-1	4.23593	3.05087	4.09995	2.98051	4.5755	4.1099	2.92401	5.00534	6.07363	5.49066	5.27563	4.39882	3.7212	4.93537	2.62417	3.76626	3.2932	6.85861	4.42306	3.2189	1.3683	2.48565	0.968794	1.46601	1.53544	1.36964
RP4-789D17.4	ENSG00000271164	#N/A	#N/A		0	0	0	0	0	0	0	0	0	0	0	0	0	0	0	0	0	0	0	0	0	0	0	0	0	0
RP4-789D17.5	ENSG00000271914	1.54735	1		9.58542	2.27861	3.88713	3.67937	5.81145	10.0558	8.66731	8.46783	10.3365	5.3756	8.67879	8.95014	6.06638	10.429	4.78351	2.04044	2.03824	6.71272	3.47379	4.36254	2.27574	5.46666	2.74751	2.17479	3.41626	0.467963
AGO3	ENSG00000126070	1.19178	1	Protein argonaute-3	1.41751	0.889709	1.13996	1.115	1.65398	1.91452	1.30467	1.73438	2.39619	1.90115	1.75012	1.75956	1.37704	2.11666	0.869451	1.33213	0.658943	2.71105	1.76998	1.73021	1.47208	1.55865	0.781769	0.551537	0.465153	0.337212
RP4-665N4.8	ENSG00000271554	#N/A	#N/A		0	0	0	0	0	0	0	0	0	0	0	0	0	0	0	0	0	0	0	0	0	0	0	0	0	0
RP4-665N4.4	ENSG00000232862	-5.28363	1		0.177032	0	0.194861	0	0	0.0980186	0.400188	0.297143	0	0	0.101515	0	0.193522	0.121988	0	0	0.0894045	0	0.0870701	0.437386	0.479145	0.399645	0.180773	0.15263	0.899094	0.246318
TEKT2	ENSG00000092850	-5.54245	2.92592e-05	Tektin-2	0.427999	0.558452	0.523449	0.23122	0.383464	0.473947	0.817009	0.744991	0.358971	0.190021	0.436315	0.515576	0.259926	0.327692	0.0693707	0.144254	0.33623	0.569486	0.654901	1.70365	1.2013	1.24532	0.938837	2.05003	3.05926	1.58802
ADPRHL2	ENSG00000116863	-1.59348	1		32.5463	29.0429	27.6506	31.5911	28.0273	30.573	34.9647	33.3691	28.026	32.354	28.674	22.2285	27.4606	32.4426	19.1288	23.8027	25.9314	30.3768	26.1479	32.9353	29.2558	32.1709	32.6157	42.0222	29.4546	28.724
COL8A2	ENSG00000171812	-3.05822	1	Collagen alpha-2(VIII) chain	102.652	26.1385	0.865376	3.54722	0.890294	7.85014	1.55432	1.3047	0.62507	1.53523	0.252158	0.814273	4.20975	34.4055	3.67867	4.49345	3.29076	33.5992	14.4971	34.5027	33.1023	38.6489	11.4389	16.222	36.4941	25.0422
TRAPPC3	ENSG00000054116	-1.02678	1	Trafficking protein particle complex subunit 3	25.7183	23.1621	24.889	23.1829	29.145	29.2323	28.4118	24.5411	29.6501	31.3522	26.4996	25.3479	23.738	26.7744	20.7985	22.9258	22.0425	28.4826	22.364	19.4748	19.2286	26.1961	14.5303	17.4695	19.4668	18.6088
MAP7D1	ENSG00000116871	-5.0888	5.79842e-23	MAP7 domain-containing protein 1	17.8586	15.0037	12.3564	15.3942	14.4795	12.6411	19.2861	13.0215	12.7277	12.5302	11.2788	8.18124	14.8554	14.9915	7.76683	10.8072	15.331	15.7258	11.8901	39.7571	49.519	43.8525	51.4817	94.6177	33.5519	22.9524
RN7SL131P	ENSG00000264592	#N/A	#N/A		0	0	0	0	0	0	0	0	0	0	0	0	0	0	0	0	0	0	0	0	0	0	0	0	0	0
THRAP3	ENSG00000054118	1.08222	1	Thyroid hormone receptor-associated protein 3	9.57658	6.4769	8.41927	7.29638	9.21761	9.09871	7.49879	10.0145	11.3809	9.52043	9.53652	7.57525	10.0127	9.42563	6.6608	9.7081	7.21216	11.9871	9.15067	7.39086	6.85842	9.38528	5.53302	4.07084	4.05097	5.34818
UBE2V2P4	ENSG00000231849	#N/A	#N/A		0	0	0	0	0	0	0	0	0	0	0	0	0	0	0	0	0	0	0	0	0	0	0	0	0	0
SH3D21	ENSG00000214193	-1.19766	1	SH3 domain-containing protein 21	23.4051	19.7667	23.9671	15.0716	35.1725	32.161	23.3509	31.0967	22.7116	40.3231	27.9819	20.1087	19.4221	34.9498	14.1956	14.9944	17.0728	42.7542	32.4784	20.2938	17.1693	24.0214	14.1612	25.8873	22.5906	27.4409
EVA1B	ENSG00000142694	1.0686	1	Protein eva-1 homolog B	35.366	50.2144	34.683	28.9257	37.8138	51.349	38.6124	54.9404	29.8199	64.0175	38.8339	49.133	24.4712	44.5915	26.1378	14.8364	17.7655	52.564	37.0089	17.8938	17.5656	9.08794	22.2188	35.2758	26.5122	41.617
RP11-268J15.5	ENSG00000116883	1.07162	1		59.8103	21.8019	80.9001	32.7	99.9285	107.107	109.611	45.0523	59.3149	90.3782	78.9061	44.8126	55.831	121.71	18.4531	14.6129	23.4951	72.3652	58.3321	59.0455	24.6317	43.3578	27.6068	55.207	32.6932	47.8479
STK40	ENSG00000196182	-2.5367	1.26091e-05	Serine/threonine-protein kinase 40	6.80427	4.40313	3.97288	4.14588	5.59008	5.41201	7.54233	5.25143	5.88482	4.87641	5.04556	4.00844	5.60216	7.39591	3.49853	3.99877	4.79685	4.96915	5.91594	6.95482	18.642	12.8069	9.30231	10.5379	5.43059	2.82738
LSM10	ENSG00000181817	-1.5171	1	U7 snRNA-associated Sm-like protein LSm10	13.4788	14.4807	14.4398	10.9834	13.2443	12.7318	12.3778	11.7906	15.3442	12.6749	14.1844	11.0656	10.4683	15.3488	11.1228	14.2662	12.4013	13.421	12.2842	12.4603	8.55828	14.9633	12.2821	15.8138	20.1248	13.9786
RNU4-27P	ENSG00000222821	#N/A	#N/A		0	0	0	0	0	0	0	0	0	0	0	0	0	0	0	0	0	0	0	0	0	0	0	0	0	0
OSCP1	ENSG00000116885	-1.30645	1	Protein OSCP1	1.11248	0.676897	0.51392	0.672625	0.849911	0.848937	0.635872	0.71595	1.01939	0.737034	0.806505	0.573796	0.712024	1.05653	0.559158	0.79265	0.640424	1.06609	0.827823	0.719186	0.546035	0.858824	0.537588	0.700722	0.868479	0.866176
SNORA63_1	ENSG00000201448	#N/A	#N/A		0	0	0	0	0	0	0	0	0	0	0	0	0	0	0	0	0	0	0	0	0	0	0	0	0	0
MRPS15	ENSG00000116898	-1.02488	1	28S ribosomal protein S15, mitochondrial	19.8864	15.9977	13.5168	15.985	20.8228	20.9304	17.0494	20.3298	19.7646	20.4146	20.4947	18.0193	22.1896	19.4812	11.4632	14.2931	14.5786	19.7843	13.9049	11.0378	10.5001	13.9231	10.9488	11.6541	15.6693	16.9587
CSF3R	ENSG00000119535	1.06728	1	Granulocyte colony-stimulating factor receptor	1.28659	0.198935	0.0255164	0.126801	0.146871	0.102682	0.188652	0.24643	0.0124991	0.0617526	0.0797587	0.0342718	0.126706	0.670905	0.092994	0.117199	0.0702435	0.771129	0.36485	0.329327	0.334627	0.104665	0.0789057	0.0499662	0.147167	0.107515
FTLP18	ENSG00000230214	#N/A	#N/A		0	0	0	0	0	0	0	0	0	0	0	0	0	0	0	0	0	0	0	0	0	0	0	0	0	0
RP4-614N24.1	ENSG00000234481	#N/A	#N/A		0	0	0	0	0	0	0	0	0	0	0	0	0	0	0	0	0	0	0	0	0	0	0	0	0	0
GRIK3	ENSG00000163873	1.28051	1	Glutamate receptor ionotropic, kainate 3	0.186716	0.00226903	0.0165891	0.00508876	0.00675152	0.00556308	0.00529966	0.011243	0.0198637	0.0356867	0.0134436	0.0189803	0.000915285	0.0115391	0.00610693	0.023705	0.0109941	0.0389929	0.00247085	0.0103433	0.00151078	0.0120971	0.00569992	0.00649695	0.0276404	0.0170865
MIR4255	ENSG00000264698	#N/A	#N/A		0	0	0	0	0	0	0	0	0	0	0	0	0	0	0	0	0	0	0	0	0	0	0	0	0	0
RNU6-636P	ENSG00000207328	#N/A	#N/A		0	0	0	0	0	0	0	0	0	0	0	0	0	0	0	0	0	0	0	0	0	0	0	0	0	0
RP5-1180C18.1	ENSG00000223944	-12.8587	1		0	0	0	0.00389401	0	0	0.00289671	0	0	0.00426689	0	0	0	0	0.00233657	0	0	0.00852518	0	0	0.00289019	0	0	0	0.0352516	0.0505168
RNA5SP43	ENSG00000252368	#N/A	#N/A		0	0	0	0	0	0	0	0	0	0	0	0	0	0	0	0	0	0	0	0	0	0	0	0	0	0
RPS29P6	ENSG00000230451	1.17825	1		0	0	0	0	0	0	0	0	0	0	0	0	0	0	1.00492	0	0	0	0	0	0	0	0	0	0	0
LINC01137	ENSG00000233621	-1.38386	1		1.49326	1.54292	1.35095	1.40484	1.53163	1.72153	2.00686	1.14448	1.6985	1.60748	1.56008	1.32055	1.69944	1.70555	1.07422	1.40646	1.13636	2.40878	1.2576	1.03605	1.81779	2.23503	0.946923	2.08988	1.48041	1.05308
ZC3H12A	ENSG00000163874	-12.3468	6.32629e-52	Endoribonuclease ZC3H12A	21.2831	6.53702	6.39923	9.26582	11.5675	8.26116	21.5237	12.6242	8.7024	10.9653	10.0246	6.13068	15.977	11.7661	5.73779	6.65945	8.82865	7.70856	9.23799	92.9373	108.33	97.2118	85.1188	145.744	68.2923	45.2536
MEAF6	ENSG00000163875	-1.56418	1	Chromatin modification-related protein MEAF6	11.2219	7.47064	8.53849	9.33069	10.6463	9.2278	8.65794	10.7848	10.3253	10.9913	9.42282	8.56794	6.65006	10.3061	6.37987	9.35403	7.5897	11.4472	9.30358	10.6611	15.7668	12.9043	11.891	10.676	5.81964	4.96674
MIR5581	ENSG00000263675	#N/A	#N/A		0	0	0	0	0	0	0	0	0	0	0	0	0	0	0	0	0	0	0	0	0	0	0	0	0	0
SNIP1	ENSG00000163877	-2.91633	1.82064e-08	Smad nuclear-interacting protein 1	7.00348	4.47211	5.67086	5.93214	5.27403	5.48223	5.64117	5.7312	6.6299	6.0445	6.23173	5.34556	6.20388	6.97538	4.49895	5.92152	5.92532	7.83252	6.92868	18.3225	19.0097	15.583	15.1319	13.9676	4.27574	3.24817
FTH1P1	ENSG00000232273	#N/A	#N/A		0	0	0	0	0	0	0	0	0	0	0	0	0	0	0	0	0	0	0	0	0	0	0	0	0	0
RP3-423B22.5	ENSG00000237749	-2.50316	1		0	0.678443	0	0.912927	0	0.831684	0	0.840416	0.809901	0	0.861353	0	0.821014	1.03506	0	0.759411	0	0.999337	0	0.9278	1.35518	0	0.511285	0	1.27146	2.09
DNALI1	ENSG00000163879	-1.88714	1	Axonemal dynein light intermediate polypeptide 1	4.74375	2.99596	2.41163	2.63875	1.80606	3.91751	2.63543	2.42917	2.31929	3.10561	4.05726	2.29809	1.82376	3.62891	1.81793	1.48367	1.13694	3.61064	4.27082	4.54407	3.57249	7.75035	2.96935	2.58218	3.65806	2.53573
GNL2	ENSG00000134697	-1.74854	0.233958	Nucleolar GTP-binding protein 2	8.80213	7.56692	8.00463	9.13146	11.6805	9.15452	9.97517	11.0931	10.5275	11.3308	10.1578	10.4537	9.01458	10.3531	8.16634	9.05963	8.16984	9.13768	9.36021	15.1111	14.9167	17.024	14.0485	12.0665	7.50866	4.95103
RSPO1	ENSG00000169218	-1.79267	1	R-spondin-1	0.20278	0.0610584	0	0.112972	0.00973285	0.159056	0.0534792	0	0.0182224	0.0112536	0	0	0.0554171	0.0815092	0.0184876	0.0256295	0.0597379	0.0899382	0.0498669	0.0626251	0.167699	0.015259	0.0287591	0.16026	0.0286073	0
C1orf109	ENSG00000116922	1.18656	1	Uncharacterized protein C1orf109	11.7364	9.97609	13.9691	11.7858	10.5439	11.2345	9.68134	10.1166	14.2506	14.884	11.9573	10.977	11.1517	16.226	8.80587	13.4379	12.497	18.8291	15.7427	12.3941	6.06255	9.88793	6.19291	7.84319	6.21091	6.11172
CDCA8	ENSG00000134690	-1.21258	1	Borealin	3.54482	1.68972	1.66495	2.6246	2.08825	1.80286	1.83756	2.39029	2.14164	3.49109	2.7809	1.35426	3.26916	1.79817	0.859019	1.7863	1.901	2.47356	1.46519	1.89711	0.59378	2.12701	1.69786	0.87605	1.06533	4.78761
EPHA10	ENSG00000183317	1.35939	1	Ephrin type-A receptor 10	0.0272849	0.0211261	0.0171616	0.0615932	0.00898011	0.0258978	0.0458186	0.0261697	0.016813	0.0830662	0.0223514	0.0192085	0.119306	0.0698335	0.00852889	0.0591183	0.0314958	0.025932	0.0498444	0.0240757	0	0.0175986	0.0291884	0.0100818	0.0428915	0.0144624
Y_RNA_18	ENSG00000200421	#N/A	#N/A		0	0	0	0	0	0	0	0	0	0	0	0	0	0	0	0	0	0	0	0	0	0	0	0	0	0
snoU13_12	ENSG00000238871	#N/A	#N/A		0	0	0	0	0	0	0	0	0	0	0	0	0	0	0	0	0	0	0	0	0	0	0	0	0	0
ACTN4P2	ENSG00000214141	-2.80745	1		0	0	0	0	0	0	0	0	0	0	0	0	0	0.100155	0	0	0	0.0966983	0	0.0897762	0	0.0656238	0	0	0.061515	0
RP11-109P14.2	ENSG00000227416	-1.52306	1		0.465688	0.420666	0.512589	0	0.536441	0	1.68434	1.56329	0	0	0.534079	0.917963	0	0.641787	0.679316	0.47087	0	1.23927	0.916164	0.575279	1.68054	1.68205	0.634041	0	0	0
MANEAL	ENSG00000185090	1.21351	1	Glycoprotein endo-alpha-1,2-mannosidase-like protein	0.517425	0.713401	0.839316	0.562739	0.81563	0.965007	0.861856	0.426623	1.3215	0.544082	1.40545	0.563654	0.684701	0.375309	0.476706	1.81737	1.01773	0.797181	0.455397	0.605549	0.171983	0.590185	0.53763	0.727855	0.299667	0.404173
RP11-109P14.9	ENSG00000233728	1.12921	1		5.33896	7.00083	7.77235	4.18687	4.56299	8.00998	2.64738	5.01062	8.72878	4.81719	7.70317	6.78976	4.89494	6.88316	3.26598	8.35876	7.48	9.62465	4.40469	4.89335	1.08765	3.73241	4.9242	5.64246	1.60358	5.27185
YRDC	ENSG00000196449	-2.00585	0.0134868	YrdC domain-containing protein, mitochondrial	17.4169	17.902	17.7867	17.8817	18.7022	18.4849	20.7456	18.3805	19.768	17.5635	18.7947	15.0626	19.2893	25.2111	13.1759	20.6551	14.8972	25.0509	17.1699	30.6964	40.1256	27.1185	26.8008	32.9241	17.8073	12.0903
C1orf122	ENSG00000197982	-1.36287	1		72.0532	62.6091	58.5277	47.0769	53.8155	63.7951	54.8647	70.785	68.911	64.2662	65.0531	55.9853	61.5654	68.0532	44.4319	54.7432	72.3691	74.1858	55.6375	50.2361	39.3089	51.9487	54.6534	68.5913	77.2445	70.5778
MTF1	ENSG00000188786	-2.06291	0.038488	Metal regulatory transcription factor 1	3.56024	1.84598	2.21421	2.58587	2.57931	2.73585	2.8872	2.90749	3.5293	2.8388	2.49014	1.98264	3.21123	3.7349	1.58074	2.5425	2.55186	3.44667	2.77968	5.63564	7.96514	6.4081	3.05674	3.24157	2.33788	0.89595
AL929472.1	ENSG00000230610	#N/A	#N/A		0	0	0	0	0	0	0	0	0	0	0	0	0	0	0	0	0	0	0	0	0	0	0	0	0	0
RP11-109P14.8	ENSG00000235673	#N/A	#N/A		0	0	0	0	0	0	0	0	0	0	0	0	0	0	0	0	0	0	0	0	0	0	0	0	0	0
RP11-109P14.10	ENSG00000230955	1.40915	1		28.0235	26.1308	28.1095	21.9763	34.3638	42.2936	44.1395	32.8751	32.8999	33.111	32.139	37.6432	24.4577	40.8006	16.1537	26.2787	20.0873	33.3783	28.8996	17.8675	11.6217	17.3461	15.8464	19.4846	13.1993	13.4164
INPP5B	ENSG00000204084	1.16616	1	Type II inositol 1,4,5-trisphosphate 5-phosphatase	0.90682	0.369871	0.471065	0.463963	0.559604	0.748006	0.684	0.608312	0.606181	0.533041	0.493467	0.40584	0.54875	0.95005	0.388069	0.708734	0.56778	0.957274	0.750925	0.597262	0.440364	0.603693	0.296064	0.24133	0.332879	0.246767
SNORA63_2	ENSG00000252448	#N/A	#N/A		0	0	0	0	0	0	0	0	0	0	0	0	0	0	0	0	0	0	0	0	0	0	0	0	0	0
RNU6-584P	ENSG00000222282	#N/A	#N/A		0	0	0	0	0	0	0	0	0	0	0	0	0	0	0	0	0	0	0	0	0	0	0	0	0	0
SF3A3	ENSG00000183431	1.10243	1	Splicing factor 3A subunit 3	7.76829	6.12947	6.52959	6.59549	8.14859	8.28293	6.98165	8.60038	9.20196	9.2337	8.53792	8.30024	7.50118	8.08615	4.66152	7.29538	6.03926	9.69422	6.7499	5.86689	3.91834	6.33448	3.55359	4.65783	5.80337	4.85297
RNU6-510P	ENSG00000212541	2.94182	1		1.84982	0	2.03612	0	0	0	1.67264	0	1.99476	0	2.12148	0	0	0	0	0	0	0	1.8196	0	0	0	0	0	0	0
FHL3	ENSG00000183386	-1.53902	1	Four and a half LIM domains protein 3	8.45511	8.84256	5.10124	6.12798	4.84381	6.48388	6.41875	4.78116	5.89962	5.78134	5.39289	3.67647	4.89319	5.8885	2.98451	4.86893	5.04636	8.51285	4.75893	6.08818	4.83382	3.96034	6.32531	7.75748	7.46303	6.50076
UTP11L	ENSG00000183520	1.06003	1		9.27868	8.13818	8.40502	8.68896	10.7771	9.46475	9.44594	10.3683	10.8914	9.45262	10.4058	8.18374	9.5257	10.665	7.24494	10.42	8.63297	10.4506	9.34173	8.59272	6.65748	7.8339	6.18548	5.37742	5.64877	5.44024
POU3F1	ENSG00000185668	1.65833	1	POU domain, class 3, transcription factor 1	7.77833	25.2702	15.3961	16.1726	15.4051	25.009	18.447	8.01667	21.3374	15.0858	9.70317	12.5082	4.54979	9.68532	8.70895	16.5577	12.6116	8.62474	12.685	8.26021	4.12431	6.77732	8.31432	4.52963	8.54764	2.34174
RP5-884C9.2	ENSG00000224592	2.59571	1		0.122578	0.135893	0.254515	0.0846575	0.503834	0.62316	0.617163	0.486305	0.739021	0.378478	0.39618	0.274575	0.194904	0.495274	0.174745	0.295771	0.0506491	0.418871	0.367209	0.0825953	0.185989	0.0452811	0.068274	0.0624488	0.117905	0.0723558
RP5-884C9.3	ENSG00000223589	#N/A	#N/A		0	0	0	0	0	0	0	0	0	0	0	0	0	0	0	0	0	0	0	0	0	0	0	0	0	0
MIR3659	ENSG00000265596	#N/A	#N/A		0	0	0	0	0	0	0	0	0	0	0	0	0	0	0	0	0	0	0	0	0	0	0	0	0	0
RP11-214L19.1	ENSG00000237290	-3.10506	1		0.0696827	0.0944188	0.0383503	0.0423506	0.240809	0.115745	0.0945125	0.116961	0.112714	0	0.0799163	0.0343396	0	0.0480165	0.101649	0.105687	0.0703823	0.0927184	0.0685445	0.172162	0.345766	0.0629229	0.047437	0.0901169	0.324407	0.290865
RNU6-753P	ENSG00000200796	#N/A	#N/A		0	0	0	0	0	0	0	0	0	0	0	0	0	0	0	0	0	0	0	0	0	0	0	0	0	0
RP11-329N22.1	ENSG00000238063	#N/A	#N/A		0	0	0	0	0	0	0	0	0	0	0	0	0	0	0	0	0	0	0	0	0	0	0	0	0	0
RP11-334L9.1	ENSG00000215895	-11.7141	1.32884e-36		16.3086	11.3252	8.41457	13.257	10.5673	9.25546	8.20276	11.0635	11.4312	8.55296	7.36457	6.52995	9.58241	15.3115	10.7798	12.3676	11.3247	13.8337	11.4301	80.8379	27.9553	124.439	97.5605	154.668	115.699	34.5099
RRAGC	ENSG00000116954	-2.12348	0.00155266	Ras-related GTP-binding protein C	12.1387	10.1307	9.90397	11.3076	10.7054	9.88191	12.087	8.33172	11.3764	9.47429	9.17497	8.09427	8.98765	12.0311	7.24995	10.1254	12.2419	12.2304	11.1408	18.2705	21.2526	20.1538	21.9857	15.7302	6.87335	7.25796
RP5-864K19.4	ENSG00000228436	1.48322	1		4.30188	2.66155	2.45827	3.49149	3.0686	2.17142	4.30346	3.58301	2.95964	2.71929	2.17559	2.09842	3.89371	2.02102	1.61176	1.95552	2.76536	2.54649	2.05791	1.47087	1.64468	2.24752	1.04869	1.16575	0.61211	1.63795
MYCBP	ENSG00000214114	1.59355	1	c-Myc-binding protein	5.35489	6.50118	7.91001	7.26407	6.42754	7.99333	3.96075	7.80162	8.91577	8.65862	9.27338	6.75554	5.49077	8.72295	6.06943	9.74606	8.10216	9.7329	6.66856	2.96355	4.28035	6.67288	3.1569	1.73592	3.10941	2.43389
GJA9	ENSG00000131233	#N/A	#N/A	Gap junction alpha-9 protein	0	0	0	0	0	0	0	0	0	0	0	0	0	0	0	0	0	0	0	0	0	0	0	0	0	0
RHBDL2	ENSG00000158315	-1.17692	1	Rhomboid-related protein 2	0.445994	0.12892	0.121746	0.160467	0.312363	0.564992	0.480705	0.283466	0.427074	0.285134	0.229149	0.21451	0.354928	0.290112	0.127515	0.126268	0.0973019	0.356058	0.273755	0.180712	0.479623	0.170757	0.19917	0.255321	0.147985	0.135693
RNU6-605P	ENSG00000199963	#N/A	#N/A		0	0	0	0	0	0	0	0	0	0	0	0	0	0	0	0	0	0	0	0	0	0	0	0	0	0
Y_RNA_19	ENSG00000207466	#N/A	#N/A		0	0	0	0	0	0	0	0	0	0	0	0	0	0	0	0	0	0	0	0	0	0	0	0	0	0
RP11-781D11.1	ENSG00000235549	1.17826	1		0	0	0	0	0	0	0	0	0	0	0	0	0	0.422929	0	0	0	0	0	0	0	0	0	0	0	0
AKIRIN1	ENSG00000174574	-2.01182	0.00330981	Akirin-1	25.4489	20.7018	24.9736	27.5949	29.5635	29.9702	29.4399	26.3373	30.6954	26.5787	27.4567	20.3844	23.2564	34.8496	22.048	29.0949	31.022	33.6109	30.318	53.5274	56.3177	59.9914	40.0847	42.9303	20.185	14.8256
NDUFS5	ENSG00000168653	-1.3404	1	NADH dehydrogenase [ubiquinone] iron-sulfur protein 5	30.0187	28.2446	25.5877	27.1183	29.1574	25.6092	21.7365	27.786	24.032	27.3161	31.4802	22.7696	21.6053	23.8623	22.9806	24.6464	28.3796	22.5913	18.7092	16.8505	16.0327	23.2683	19.994	21.6365	35.0446	37.1117
MACF1	ENSG00000127603	-1.30393	1	Microtubule-actin cross-linking factor 1, isoforms 1/2/3/5	4.31987	3.30818	4.92453	5.41606	6.16524	4.76183	3.99379	6.261	8.42229	8.01957	6.47625	4.92231	4.60873	3.91354	4.84212	11.3718	3.06859	8.0737	6.67901	6.4225	8.58333	7.24823	4.12433	3.84539	4.34655	3.8541
RNU6-608P	ENSG00000206654	#N/A	#N/A		0	0	0	0	0	0	0	0	0	0	0	0	0	0	0	0	0	0	0	0	0	0	0	0	0	0
RNA5SP44	ENSG00000222378	#N/A	#N/A		0	0	0	0	0	0	0	0	0	0	0	0	0	0	0	0	0	0	0	0	0	0	0	0	0	0
RP11-416A14.1	ENSG00000270040	#N/A	#N/A		0	0	0	0	0	0	0	0	0	0	0	0	0	0	0	0	0	0	0	0	0	0	0	0	0	0
RP11-420K8.1	ENSG00000226438	#N/A	#N/A		0	0	0	0	0	0	0	0	0	0	0	0	0	0	0	0	0	0	0	0	0	0	0	0	0	0
HSPE1P8	ENSG00000217897	#N/A	#N/A		0	0	0	0	0	0	0	0	0	0	0	0	0	0	0	0	0	0	0	0	0	0	0	0	0	0
KIAA0754	ENSG00000255103	#N/A	#N/A		0	0	0	0	0	0	0	0	0	0	0	0	0	0	0	0	0	0	0	0	0	0	0	0	0	0
BMP8A	ENSG00000183682	-1.13832	1	Bone morphogenetic protein 8A	0.407834	0.257884	0.141085	0.0849828	0.0671138	0.516134	0.231799	0.0717135	0.125654	0.194001	0.113591	0.0746497	0.0509512	0.37738	0.135982	0.129603	0	0.682195	0.154738	0.215919	0.204996	0.31566	0.0674258	0.185856	0.098632	0.0810645
OXCT2P1	ENSG00000237624	-5.66029	1		1.3015	1.76351	0	0	0	0	0	0	0	0.17335	0.298528	0	0.853641	0.896829	0.284781	0	0.131457	1.3854	0.128024	2.89401	0.821934	0.82267	1.50621	2.01979	2.31348	0.845078
RP11-69E11.4	ENSG00000182109	1.29371	1		2.32303	1.67573	1.80277	1.5439	2.38719	5.70929	4.69973	4.29186	5.1813	5.69848	6.07588	2.67666	3.74518	5.90775	1.48712	1.79123	0.725849	4.83659	4.57839	2.95229	1.89979	3.63697	0.813463	0.907758	1.6339	2.35634
PPIEL	ENSG00000243970	1.38877	1		1.59854	0.886546	1.38307	1.42793	1.4303	2.84048	2.50765	2.28792	2.38124	2.08952	3.09529	1.32637	2.03191	2.76659	0.932738	1.15022	0.713423	2.77003	1.99662	2.36967	0.885429	1.70531	0.334057	0.339743	0.704865	1.0276
PABPC4	ENSG00000090621	-1.5878	1	Polyadenylate-binding protein 4	30.9269	17.8828	19.7945	20.2327	24.562	23.7638	24.0295	26.1544	26.0813	29.2327	21.614	20.0909	26.1521	29.9024	15.5245	17.7788	12.3787	28.9702	24.4309	42.9786	36.0477	35.9219	19.3425	23.0305	17.8473	15.8343
RP11-69E11.8	ENSG00000228060	-47.7966	0.307441		0	0	0	0	0	0	0	0	0	0	0	0	0	0	0	0	0	0	0	0.49089	0.403318	0	0	0	0	0
SNORA55	ENSG00000201457	#N/A	#N/A		0	0	0	0	0	0	0	0	0	0	0	0	0	0	0	0	0	0	0	0	0	0	0	0	0	0
HEYL	ENSG00000163909	1.62912	1	Hairy/enhancer-of-split related with YRPW motif-like protein	0.948745	0.868448	0.584805	0.153763	0.16029	0.392223	0.457532	0.226481	0.313745	0.13479	0.304662	0.324161	0.124454	1.11574	0.221435	0.498837	0.421639	1.17822	0.647052	0.281283	0.205426	0.251301	0.232511	0.20722	0.128491	0.164275
RP1-144F13.3	ENSG00000225903	#N/A	#N/A		0	0	0	0	0	0	0	0	0	0	0	0	0	0	0	0	0	0	0	0	0	0	0	0	0	0
NT5C1A	ENSG00000116981	-19.7846	1	Cytosolic 5'-nucleotidase 1A	0	0	0	0	0	0	0	0	0	0	0	0	0	0	0	0	0	0	0	0	0.027905	0.069825	0.0210562	0.0133336	0	0.0573815
HPCAL4	ENSG00000116983	-49.8249	5.57021e-13	Hippocalcin-like protein 4	0.0765911	0.096861	0	0	0	0	0	0	0	0.0204027	0.0175679	0.0150976	0.0167451	0.0211108	0.0111726	0	0.015472	0	0	0.0756923	0.414595	2.55896	0.969803	0.607514	0.142628	0.127881
PPIE	ENSG00000084072	1.37201	1	Peptidyl-prolyl cis-trans isomerase E	2.51769	2.40007	2.5628	2.35618	3.10553	2.91134	3.33926	2.49626	3.73006	3.78738	3.07908	2.39908	2.31076	4.1184	1.90335	2.65271	2.84958	3.38334	4.24358	2.43241	1.30405	1.96915	1.1698	1.19338	1.3673	1.71536
RP1-144F13.4	ENSG00000225333	1.36419	1		1.4069	1.27089	3.09719	3.42026	2.83615	2.33691	1.90822	2.75503	4.9307	1.87389	2.82366	1.03998	1.92244	2.42365	2.56537	1.42256	4.9736	5.14799	3.11383	2.60699	1.26928	3.49366	0.71832	0.303246	2.08404	0
RNU7-121P	ENSG00000252413	#N/A	#N/A		0	0	0	0	0	0	0	0	0	0	0	0	0	0	0	0	0	0	0	0	0	0	0	0	0	0
BMP8B	ENSG00000116985	-1.66328	1	Bone morphogenetic protein 8B	0.18288	0.0968409	0.0347066	0.0153307	0.145286	0.0698321	0.387748	0.0564522	0.129206	0.067195	0.180808	0.0932306	0.130979	0.50407	0.078192	0.0573873	0.108282	0.125863	0.179893	0.33498	0.193438	0.0455555	0.197477	0.0434958	0.160137	0.181336
OXCT2	ENSG00000198754	-75.1411	3.09878e-05	Succinyl-CoA:3-ketoacid coenzyme A transferase 2, mitochondrial	0	0	0	0	0	0	0	0	0	0	0	0	0	0.150781	0	0	0	0	0	0.810936	0.197413	0.790361	3.27715	0	1.75958	0.202972
RP1-118J21.25	ENSG00000261798	-4.36819	1		0	0.150891	0	0	0	0	0	0	0	0	0.191572	0	0	0	0.121834	0	0	0.22226	0	0	0	0	0.909711	0	0	0
RP1-118J21.24	ENSG00000229213	#N/A	#N/A		0	0	0	0	0	0	0	0	0	0	0	0	0	0	0	0	0	0	0	0	0	0	0	0	0	0
TRIT1	ENSG00000043514	1.69798	1	tRNA dimethylallyltransferase	5.10025	4.79418	7.14169	5.49605	9.10539	9.2949	6.84103	7.63403	12.8263	11.0357	10.5006	10.1556	6.12053	7.72271	7.0487	8.42533	4.34357	9.616	7.91419	4.0744	3.17086	6.03301	2.24849	2.02014	3.7277	3.12049
Y_RNA_20	ENSG00000202222	#N/A	#N/A		0	0	0	0	0	0	0	0	0	0	0	0	0	0	0	0	0	0	0	0	0	0	0	0	0	0
MYCL	ENSG00000116990	2.07916	1	Protein L-Myc	19.5657	59.7854	88.72	54.604	55.554	51.5583	42.8671	57.7612	132.174	88.7753	73.7571	72.1776	32.354	67.955	54.7358	87.2953	76.8329	106.392	71.6334	45.8834	3.2454	29.4724	21.7412	23.4499	23.3939	23.683
RP1-118J21.5	ENSG00000236546	#N/A	#N/A		0	0	0	0	0	0	0	0	0	0	0	0	0	0	0	0	0	0	0	0	0	0	0	0	0	0
Y_RNA_21	ENSG00000207356	#N/A	#N/A		0	0	0	0	0	0	0	0	0	0	0	0	0	0	0	0	0	0	0	0	0	0	0	0	0	0
MFSD2A	ENSG00000168389	-5.08437	1.14606e-16	Sodium-dependent lysophosphatidylcholine symporter 1	9.91025	5.68023	6.93628	7.69253	17.2014	18.1909	11.5178	11.3154	12.0952	10.0612	9.26549	6.40993	13.2621	10.967	5.93184	5.10556	4.40646	7.45316	10.7682	107.837	16.6183	44.1242	17.572	50.5922	17.347	15.0379
RP3-342P20.2	ENSG00000228477	#N/A	#N/A		0	0	0	0	0	0	0	0	0	0	0	0	0	0	0	0	0	0	0	0	0	0	0	0	0	0
CAP1	ENSG00000131236	1.03076	1	Adenylyl cyclase-associated protein 1	36.2436	31.8711	33.6529	38.9012	31.6764	30.3483	31.6464	29.5773	29.6066	30.051	26.7873	19.0726	30.4305	32.9709	24.5335	27.1627	32.051	29.6681	25.9218	24.6437	27.6943	29.2495	16.6137	17.2472	15.2427	21.843
PPT1	ENSG00000131238	-1.00418	1	Palmitoyl-protein thioesterase 1	23.3931	21.1098	23.9369	19.8569	26.4869	21.4971	18.4714	15.9813	27.9494	21.3006	27.4519	18.8498	14.2232	33.5939	19.7436	32.3002	27.9709	33.9444	26.0534	22.2537	16.7714	24.227	12.8075	12.1687	17.9543	18.2148
RP11-115D7.3	ENSG00000226745	-2.08951	1		0.29165	0	0	0	0	0	0	0	0	0	0	0	0	0	0.21272	0	0	0	0	0	0	0	0	0.25145	0	0.270531
RLF	ENSG00000117000	-3.22415	2.77159e-11	Zinc finger protein Rlf	2.14726	1.85119	1.86593	2.27731	2.24784	1.74092	2.24816	2.06271	2.33717	2.43851	2.1285	1.73267	1.78997	1.99359	1.61743	2.63839	1.66403	2.50957	2.34193	9.90915	6.83804	6.90766	5.27089	3.82167	1.90046	1.24398
RNU6-1237P	ENSG00000207508	#N/A	#N/A		0	0	0	0	0	0	0	0	0	0	0	0	0	0	0	0	0	0	0	0	0	0	0	0	0	0
TMCO2	ENSG00000188800	-1.24186	1	Transmembrane and coiled-coil domain-containing protein 2	0	0.0314127	0.0765538	0.0422695	0.20029	0.0770158	0.345882	0.0389122	0.149997	0.231586	0.159527	0.137095	0	0	0.0253635	0.105485	0	0.0462704	0.171033	0.128875	0.125492	0.157006	0.118365	0.0899444	0	0
RP1-39G22.7	ENSG00000259943	1.42438	1		24.3729	20.26	35.1042	20.0133	41.6659	32.8755	26.1414	29.4489	41.9404	33.6716	33.8997	36.544	27.9187	21.6188	28.2727	35.131	27.2365	47.4377	30.7337	22.101	9.94177	27.1595	10.9437	10.5067	17.6676	16.956
ZMPSTE24	ENSG00000084073	1.60755	1	CAAX prenyl protease 1 homolog	11.2023	7.03796	8.77701	10.1974	8.46463	7.8918	6.75453	9.79637	10.1811	8.93907	8.41466	6.83304	8.52905	9.79112	6.7287	9.43444	9.88292	11.0741	7.97442	5.91711	5.98996	7.24539	2.86117	2.11974	2.77482	2.59392
RP1-39G22.4	ENSG00000231296	#N/A	#N/A		0	0	0	0	0	0	0	0	0	0	0	0	0	0	0	0	0	0	0	0	0	0	0	0	0	0
COL9A2	ENSG00000049089	-1.26437	1	Collagen alpha-2(IX) chain	4.92246	0.229097	0.0888231	0.0840756	0.0531179	0.0510624	0.166781	1.36736	0	0.0460633	0.013221	0.0340859	0.0378055	0.206535	0.0336326	0.0233126	0.0815062	0.153389	0.0566985	0.427227	0.114404	0.114507	0.266824	0.636098	0.41959	0.320797
RP1-228H13.1	ENSG00000227311	-1.37123	1		0	0	0	0	0	0	0	0.462838	0	0	0	0	0	0.570034	0	0	0	0	0	0	0	0.373499	0	0	0	0
SMAP2	ENSG00000084070	-1.60586	1	Stromal membrane-associated protein 2	1.97548	1.08541	1.38144	1.51625	1.55422	1.4236	1.53996	1.69777	2.13301	1.71909	1.67	1.34736	1.36916	1.79979	1.08806	1.5573	1.44763	1.97478	1.54505	2.38062	1.00596	2.74242	1.74341	1.90292	1.90056	1.19722
RP1-228H13.2	ENSG00000213172	#N/A	#N/A		0	0	0	0	0	0	0	0	0	0	0	0	0	0	0	0	0	0	0	0	0	0	0	0	0	0
ZFP69B	ENSG00000187801	1.08407	1	Zinc finger protein 69 homolog B	0.469484	0.238554	0.371427	0.588505	0.135203	0.341176	0.145927	0.229838	0.348061	0.214953	0.218738	0.274742	0.224532	0.28307	0.214017	0.489543	0.326011	0.897987	0.259772	0.163116	0.317671	0.21197	0.29963	0.088544	0.136605	0.258571
RP1-228H13.5	ENSG00000260920	1.51874	1		4.57387	2.43474	2.69707	2.9784	1.78763	2.6229	2.2156	3.10741	3.96342	4.46025	3.55951	3.059	2.05354	3.37686	1.4893	4.04667	3.13486	5.97723	2.32993	1.21077	1.62111	1.03254	2.22407	1.76046	0.898757	1.06067
ZFP69	ENSG00000187815	1.93487	1	Zinc finger protein 69 homolog	2.40208	0.981152	2.1382	1.23139	1.51585	1.8851	1.77538	2.06851	2.10602	3.04638	3.24594	1.74988	1.48417	1.22342	1.11976	1.63681	1.17091	3.33513	1.63345	1.19985	0.329779	0.792179	0.334157	0.639306	0.751419	0.939694
RP11-656D10.3	ENSG00000238287	2.29666	1		0.322122	0.477207	1.00696	0.689126	1.15772	0.428045	0.396126	0.663227	0.736407	0.549174	0.738858	0.596868	0.309873	0.0532718	0.73303	0.469018	0.208228	0.54862	0.266163	0.238757	0.0929963	0.302509	0.315773	0.144416	0.0654388	0.0597593
EXO5	ENSG00000164002	2.00074	1	Exonuclease V	8.63943	5.98013	7.93398	4.44293	8.47983	7.30256	5.24647	5.72033	7.635	8.34091	9.38055	6.62557	5.02945	6.16455	5.20138	8.73556	5.13759	8.06041	7.01488	3.03126	1.31443	3.13899	1.06143	1.45446	3.78625	3.95949
RP11-656D10.5	ENSG00000227278	1.57134	1		23.7595	11.4869	27.6257	15.8638	25.8273	20.7517	18.7604	17.9739	20.9299	25.4058	22.2596	16.8209	19.7538	30.8993	14.4005	29.0993	20.618	31.6139	29.2965	14.0553	8.45339	12.9936	4.78398	5.48178	18.1285	9.00183
RP11-656D10.6	ENSG00000238186	2.25426	1		4.63951	3.30198	3.71402	4.95589	4.85855	6.53876	3.68663	3.61834	8.33839	8.23931	7.90069	6.23549	5.53274	4.45638	2.76865	4.40683	3.40807	6.54738	5.94668	1.56309	1.26839	2.66601	0.66996	1.09092	3.0941	1.30411
ZNF684	ENSG00000117010	2.36845	1	Zinc finger protein 684	1.87644	1.14088	1.37694	1.52057	2.70191	2.19776	1.29428	2.0997	2.84063	2.25896	2.30375	2.00353	1.48582	2.3705	1.35106	1.97029	1.12988	3.23297	2.24807	1.02528	0.206185	1.43373	0.343915	0.20741	0.763613	0.468611
RP1-63P18.2	ENSG00000236505	-1.78181	1		0	0	0	0	0	0	0	0	0	0	0	0	0	0	1.15645	0	0	0	0	0	0	0	1.07938	0	0	0
GTF2F2P2	ENSG00000233910	#N/A	#N/A		0	0	0	0	0	0	0	0	0	0	0	0	0	0	0	0	0	0	0	0	0	0	0	0	0	0
RIMS3	ENSG00000117016	-1.28883	1	Regulating synaptic membrane exocytosis protein 3	1.11041	0.256782	0.14178	0.242952	0.276289	0.295108	0.309248	0.293237	0.201165	0.295796	0.112067	0.0963086	0.233058	0.765153	0.123104	0.179642	0.242256	0.484616	0.393218	0.362135	0.420753	0.21257	0.26306	0.543778	0.0639138	0.10712
RP4-739H11.3	ENSG00000237899	4.61284	0.000156633		1.0583	0.390196	0.451688	0.262528	0.932973	0.920787	0.771403	1.02712	0.768574	1.43834	1.07748	1.02177	0.861754	0.446475	0.574976	0.578712	0.425387	1.50873	0.775446	0.106722	0.0974261	0.0682594	0.227895	0.0837941	0.109689	0.110186
NFYC-AS1	ENSG00000272145	1.34283	1		10.066	7.59518	11.9922	11.0839	21.8265	17.5723	10.8151	11.5287	17.6229	13.7226	14.9397	10.6213	9.06181	10.9347	12.9561	6.94499	8.61209	19.5389	17.8228	8.63124	6.83773	8.76869	5.88508	4.18612	8.62063	5.82194
NFYC	ENSG00000066136	1.5984	0.746254	Nuclear transcription factor Y subunit gamma	3.11829	2.4128	2.65951	2.45098	3.87124	3.73528	3.08621	3.70739	4.29219	4.07012	3.83701	3.45755	2.99085	3.33673	2.41288	3.11256	2.14516	4.24887	3.42865	1.89211	0.910705	1.8253	1.22469	1.15036	1.36839	2.03262
MIR30E	ENSG00000198974	#N/A	#N/A		0	0	0	0	0	0	0	0	0	0	0	0	0	0	0	0	0	0	0	0	0	0	0	0	0	0
MIR30C1	ENSG00000207962	#N/A	#N/A		0	0	0	0	0	0	0	0	0	0	0	0	0	0	0	0	0	0	0	0	0	0	0	0	0	0
KCNQ4	ENSG00000117013	-1.27108	1	Potassium voltage-gated channel subfamily KQT member 4	0.138046	0.0319742	0.0311689	0.0258151	0.0937805	0.074473	0.128024	0.106941	0.0534376	0.0471452	0.0405946	0.0418638	0.185729	0.112197	0.0361437	0.0178951	0.0178758	0.0565171	0.0487454	0.0349809	0.0447075	0.0351588	0.0674696	0.0549314	0.0898839	0.0787995
RN7SL326P	ENSG00000264582	#N/A	#N/A		0	0	0	0	0	0	0	0	0	0	0	0	0	0	0	0	0	0	0	0	0	0	0	0	0	0
CITED4	ENSG00000179862	-3.84191	4.05651e-11	Cbp/p300-interacting transactivator 4	74.6466	118.492	96.1426	89.229	75.2839	60.3661	169.302	102.071	70.6422	102.93	92.0032	70.824	97.5135	63.816	59.3019	55.1203	54.7481	70.6802	69.3142	238.186	222.434	138.027	168.895	460.251	135.939	238.753
RP5-1066H13.4	ENSG00000229528	-2.02137	1		0	0.0141464	0.0344753	0.0190357	0.0180398	0.0346834	0.0424814	0.0175238	0.0506625	0	0.0898017	0.0617396	0.0171192	0.0431648	0	0.0633388	0	0.0625124	0	0	0.0282572	0	0.0746267	0	0.0132558	0.159791
RP11-348A7.1	ENSG00000228940	#N/A	#N/A		0	0	0	0	0	0	0	0	0	0	0	0	0	0	0	0	0	0	0	0	0	0	0	0	0	0
UBE2V1P8	ENSG00000233118	#N/A	#N/A		0	0	0	0	0	0	0	0	0	0	0	0	0	0	0	0	0	0	0	0	0	0	0	0	0	0
CTPS1	ENSG00000171793	1.34784	1	CTP synthase 1	6.62548	3.96461	4.91698	5.1887	6.3924	4.95997	6.26813	7.04377	7.42987	6.59044	5.59889	4.99531	4.83061	5.4023	5.363	6.27366	4.68804	6.74379	5.38176	3.55758	1.47536	4.95667	2.30838	3.25007	3.46057	2.83862
SLFNL1	ENSG00000171790	1.61886	1	Schlafen-like protein 1	2.95448	1.13367	0.748255	0.699182	2.46969	2.05565	2.86063	1.46284	2.03	2.2984	2.12898	1.28846	2.37225	2.91866	0.743726	1.03103	0.47535	1.70467	1.67172	0.710573	0.56612	1.39296	0.391577	0.743886	0.863118	0.751828
SCMH1	ENSG00000010803	1.02373	1	Polycomb protein SCMH1	0.916394	0.829477	0.827614	0.75917	1.43141	1.20517	1.27739	0.88919	1.18563	1.13639	1.0627	0.763044	0.785352	1.11178	0.601955	0.857049	0.734092	1.09072	1.0733	1.06775	0.561791	0.735178	0.542223	0.56091	0.675773	0.730202
RP4-635E8.1	ENSG00000215893	#N/A	#N/A		0	0	0	0	0	0	0	0	0	0	0	0	0	0	0	0	0	0	0	0	0	0	0	0	0	0
RP11-399E6.1	ENSG00000235358	-2.43562	1		0.0517212	0.0254841	0.0621057	0.0114307	0.0324978	0.0312403	0.0255094	0.0157841	0.0354924	0.181616	0.0215698	0.0509763	0.0256996	0.0583195	0.0102883	0.0427883	0.0189965	0.0500503	0.0323759	0.0290422	0.229068	0.0339664	0.0832227	0.0202692	0.0198998	0.0566988
RP11-399E6.2	ENSG00000213987	#N/A	#N/A		0	0	0	0	0	0	0	0	0	0	0	0	0	0	0	0	0	0	0	0	0	0	0	0	0	0
FOXO6	ENSG00000204060	-2.73243	0.857157	Forkhead box protein O6	0.590057	0.73289	1.12645	0.437062	1.42313	1.57225	0.791973	0.422981	1.71003	1.7683	1.09966	1.7265	0.393059	0.76236	0.585031	1.37037	0.558732	2.37989	1.07015	1.92479	1.45561	3.12197	1.68206	3.45775	2.11488	0.744025
RP11-399E6.4	ENSG00000229901	1.17826	1		0	0	0	0	0	0	0	0.335662	0	0	0	0	0	0	0	0	0	0	0	0	0	0	0	0	0	0
RNA5SP45	ENSG00000252563	#N/A	#N/A		0	0	0	0	0	0	0	0	0	0	0	0	0	0	0	0	0	0	0	0	0	0	0	0	0	0
EDN2	ENSG00000127129	-25.7497	4.90668e-12	Endothelin-2	0.0338668	0.0305926	0	0	0.0390122	0.0375026	0.0918689	0.0757927	0	0.045108	0.077681	0.133516	0.074043	0	0.0247013	0	0	0.0450625	0.0666273	0.878571	0.0916622	0.733954	1.22192	1.43074	1.00333	0.345558
HIVEP3	ENSG00000127124	-1.172	1	Transcription factor HIVEP3	0.171274	0.0913301	0.144507	0.112807	0.210334	0.200523	0.134061	0.170124	0.231071	0.200991	0.213302	0.151332	0.115471	0.203807	0.0740176	0.196068	0.0655396	0.233918	0.147325	0.197134	0.188556	0.166923	0.0693414	0.125874	0.0916477	0.122828
RP11-486B10.3	ENSG00000230881	1.53098	1		0	0	0	0	0	1.03863	0	0	0	0	0	0	0	0	0	0	0	0	0	0	0	0	0	0	0	0
RP11-486B10.4	ENSG00000230638	1.24134	1		1.74481	1.28955	1.57134	1.34964	4.56795	7.28937	4.73306	5.85722	5.55903	7.60565	7.73132	4.69003	1.64724	2.0767	0.809839	1.92461	0.961267	6.01506	4.05673	2.74325	1.57413	5.9441	1.1338	1.50431	0.80558	2.20699
AL451006.1	ENSG00000264896	#N/A	#N/A		0	0	0	0	0	0	0	0	0	0	0	0	0	0	0	0	0	0	0	0	0	0	0	0	0	0
HNRNPFP1	ENSG00000227538	-1.37133	1		0.176329	0	0	0	0	0	0	0	0	0	0	0	0	0	0	0	0	0.234619	0	0	0	0	0	0	0	0.16356
RP11-319C21.1	ENSG00000228776	-2.54314	1		0	0	0	0	0	0	0	0	0	0	0	0	0	0	0	0	0	0	0	0	0.238096	0	0	0	0	0
GUCA2B	ENSG00000044012	-1.78184	1	Guanylate cyclase activator 2B	0	0	0	0	0	0	0	0	0	0	0	0.0819064	0	0	0	0	0	0	0	0	0	0	0	0.0716487	0	0
GUCA2A	ENSG00000197273	1.53097	1	Guanylin	0.098511	0.0889871	0	0	0	0	0	0	0	0	0	0	0	0	0	0	0	0	0	0	0	0	0	0	0	0
FOXJ3	ENSG00000198815	-1.17693	1	Forkhead box protein J3	2.31327	1.55618	1.88795	2.08031	2.66473	2.45332	2.11211	2.57448	3.09078	2.67697	2.54659	2.03034	2.09016	2.72322	1.62321	2.58623	1.74129	3.05297	2.63562	3.45707	2.55982	2.86327	1.52527	1.62472	1.24914	1.15836
RP11-223A3.1	ENSG00000227527	2.10894	1		2.47137	1.26706	3.01435	0.974277	3.38544	2.81065	1.69109	3.43809	4.17759	2.93582	3.44714	4.1474	1.53333	1.65693	2.19227	2.09365	1.61915	4.44372	2.62811	0.742613	0.542342	1.6888	0.818466	0.863809	1.30037	0.247828
RIMKLA	ENSG00000177181	-3.0988	0.220856	N-acetylaspartylglutamate synthase A	0.0956253	0.112294	0.052628	0.0406823	0.0660923	0.142953	0.134022	0.128404	0.1753	0.0764193	0.0712847	0.0801108	0.114986	0.0856606	0.0278984	0.174041	0.0434634	0.0827041	0.0799539	0.289416	0.258814	0.271999	0.195293	0.0989336	0.178073	0.212882
RP11-157D18.2	ENSG00000235002	#N/A	#N/A		0	0	0	0	0	0	0	0	0	0	0	0	0	0	0	0	0	0	0	0	0	0	0	0	0	0
ZMYND12	ENSG00000066185	-1.08101	1	Zinc finger MYND domain-containing protein 12	0.254164	0.229591	0.17803	0.355752	0.159698	0.196162	0.278569	0.241313	0.323911	0.112842	0.29149	0.265685	0.176807	0.350275	0.117968	0.194691	0.31117	0.297193	0.287893	0.313976	0.0625369	0.382512	0.115349	0.159368	0.169502	0.207182
PPCS	ENSG00000127125	1.48902	1	Phosphopantothenate--cysteine ligase	25.3008	18.5492	22.5389	24.0884	27.0392	23.8151	22.4067	24.4017	24.4763	23.7602	25.6597	19.7713	22.6875	22.5599	18.1414	19.9325	20.4252	22.1353	19.4708	15.4631	6.88849	16.0144	7.37146	8.43812	11.7313	13.2206
CCDC30	ENSG00000186409	1.406	1		0.13887	0.0773418	0.0793015	0.114226	0.127494	0.128342	0.11424	0.129689	0.203797	0.150197	0.134118	0.167743	0.135827	0.171238	0.115757	0.141471	0.0601134	0.187557	0.17255	0.0928697	0.0932584	0.104656	0.0533104	0.028807	0.0636346	0.0561747
RP11-163G10.2	ENSG00000230116	#N/A	#N/A		0	0	0	0	0	0	0	0	0	0	0	0	0	0	0	0	0	0	0	0	0	0	0	0	0	0
TMSB4XP1	ENSG00000236876	1.23323	1		1.04052	0	0	0	1.19861	0	0	0	1.12205	0	0	0	0	1.43399	0	0	0	0	1.02353	0	0	0	0	0	0	0.965175
RNU6-536P	ENSG00000200254	#N/A	#N/A		0	0	0	0	0	0	0	0	0	0	0	0	0	0	0	0	0	0	0	0	0	0	0	0	0	0
RP11-163G10.4	ENSG00000236180	-2.54314	1		0	0	0	0	0	0	0	0	0	0	0	0	0	0	0	0	0	0	0	0	0.42812	0	0	0	0	0
PPIH	ENSG00000171960	1.67841	1	Peptidyl-prolyl cis-trans isomerase H	7.42066	3.38607	4.46182	5.98685	10.1548	8.76031	7.25181	10.4618	10.2112	11.0594	9.71017	8.33406	8.85042	9.85132	4.55403	6.08192	3.20278	11.4107	8.82151	5.38442	3.17536	4.90014	1.91385	2.8748	2.83163	3.10305
RP5-994D16.3	ENSG00000234917	2.95924	1		0.957851	0.741641	0.602468	0.997966	1.73388	1.59102	1.48475	2.44987	2.36092	2.6427	2.27551	1.61838	1.49582	1.22577	0.449116	0.691792	0.691048	1.36553	2.08631	0.507113	0.0617255	0.432465	0.326032	0.0589875	0.752863	0.253854
YBX1	ENSG00000065978	-1.47511	1	Y-box-binding protein 1	35.9992	39.095	44.0729	43.502	43.8481	40.3636	34.4099	41.9543	42.7126	43.6876	40.895	36.7556	38.7057	49.9852	28.8969	37.5962	46.6307	47.1526	38.9424	58.2333	58.1163	53.2063	35.3879	33.7951	38.9001	34.6945
CLDN19	ENSG00000164007	-8.93573	0.0354981	Claudin-19	0.139472	0.100791	0	0.067813	0	0.0308891	0	0.187281	0	0	0	0	0	0	0.0203453	0.0564098	0	0.0742317	0	0.206754	0.251659	0.226696	0.436755	0.0480993	0.236114	0.28462
LEPRE1	ENSG00000117385	-1.2042	1		6.8166	5.88797	2.72359	2.03633	2.78378	4.52051	2.69009	3.27515	3.75841	3.80864	3.12487	3.02709	2.25231	5.08193	1.66429	2.33642	1.99355	6.63598	3.27686	3.59191	1.90227	3.72102	3.17228	2.95512	2.97461	2.96502
C1orf50	ENSG00000164008	1.28978	1	Uncharacterized protein C1orf50	2.37581	1.79134	2.31743	2.20698	3.00377	2.63799	2.55577	2.77376	3.0688	3.17297	2.56965	2.55735	2.38597	2.92816	1.43229	2.31761	2.30862	3.34967	2.831	1.98842	1.28953	2.10464	1.0081	1.21568	1.23168	1.39154
RP5-994D16.9	ENSG00000228452	1.89152	1		3.47266	0.922627	2.92302	2.97961	1.88248	0	1.84709	4.11443	3.52448	1.08831	2.10847	2.81865	2.45633	4.50432	2.38386	2.47857	1.44428	4.62065	1.80844	1.00939	2.39581	1.66012	0	0	0	1.89482
CCDC23	ENSG00000177868	-1.21551	1		4.78364	3.40402	3.18074	3.77358	4.34086	3.91343	3.90173	3.47386	3.89516	3.25073	3.78433	3.07901	3.30829	3.63263	2.90515	3.61284	3.747	3.48127	3.30346	4.10038	2.60704	3.26172	2.53874	2.79441	3.669	3.5679
ERMAP	ENSG00000164010	2.00446	0.110332	Erythroid membrane-associated protein	4.29442	2.48686	4.80584	4.35725	5.00469	5.58111	3.37745	5.86433	9.51694	5.95857	5.27043	3.76621	3.9029	4.26832	4.39242	4.92939	2.88928	7.42162	5.66998	2.82522	1.55233	2.65427	0.673518	0.71083	2.35458	2.1214
RP11-342M1.3	ENSG00000228192	2.63919	1.34334e-07		16.9461	7.85369	10.0568	5.66664	10.368	15.5625	12.1076	14.7549	18.1088	16.1124	16.0005	17.4567	11.2896	16.8122	7.14791	11.9048	8.67841	19.6277	15.9831	5.35962	2.25643	6.13009	1.73738	2.9338	4.45012	3.2669
ZNF691	ENSG00000164011	2.04894	1	Zinc finger protein 691	8.68018	8.17923	8.91743	7.19951	10.7048	9.19741	8.7106	9.78915	10.9754	13.6016	10.4625	9.9307	7.59099	8.2096	6.97656	10.36	7.77026	10.8703	7.86872	2.60714	2.42611	3.19673	3.29055	1.58479	3.80334	5.4309
RP11-342M1.7	ENSG00000233708	-3.84489	1		0.0920223	0.0831257	0.10129	0	0.106003	0.203803	0.0832082	0	0.198465	0	0.105537	0	0	0.12682	0	0	0	0.122443	0.0905192	0.341034	0.498125	0.0830953	0.250579	0.0793383	0.233678	0
RP11-342M1.6	ENSG00000237090	1.34199	1		1.19539	0.809869	3.12499	1.63466	1.37701	1.82013	0.945785	2.00644	4.18944	1.39315	2.39916	2.6509	1.47009	2.67707	1.52579	1.35978	3.47126	4.37406	1.46984	2.03047	1.88731	2.42872	0.508608	0.644142	0.505923	0.415812
ATP6V1E1P1	ENSG00000225099	-1.1903	1		98.8634	98.5805	103.008	106.264	110.505	80.5647	78.7835	75.1734	117.998	78.9289	92.8592	60.1407	75.6828	91.3712	78.5268	114.795	155.858	122.958	90.0343	81.5402	76.4888	112.055	55.5191	60.9555	109.508	97.4189
SLC2A1	ENSG00000117394	-5.57673	1.17604e-22	Solute carrier family 2, facilitated glucose transporter member 1	52.6856	76.5763	53.4333	85.4747	57.7825	65.9276	112.502	55.6356	68.1712	74.9579	45.7432	41.4285	39.0739	57.238	49.2428	62.2681	55.306	55.191	77.1476	314.267	200.104	248.725	215.196	361.516	187.061	246.301
SLC2A1-AS1	ENSG00000227533	-2.05042	1		0.517736	1.64802	1.64632	1.45843	2.46132	2.11127	2.70484	1.70123	2.72948	2.56131	1.55511	1.70903	0.91632	2.21983	1.11488	2.24356	1.26998	2.67901	2.11796	2.39587	3.60328	3.81429	2.59024	1.64379	2.34423	2.76713
RNU6-880P	ENSG00000207256	1.17825	1		0	0	0	0	0	0	0	0	0	0	0	0	0	0	0	0	0	2.48433	0	0	0	0	0	0	0	0
RNU6-870P	ENSG00000252803	#N/A	#N/A		0	0	0	0	0	0	0	0	0	0	0	0	0	0	0	0	0	0	0	0	0	0	0	0	0	0
FAM183A	ENSG00000186973	5.17952	3.57056e-05	Protein FAM183A	0.799548	1.7976	2.38597	3.62832	10.7043	5.46971	3.3899	7.13756	8.71775	7.64388	6.11313	7.86281	3.59321	4.62795	1.36072	2.11992	0.807575	3.30979	7.06092	1.90957	0.352654	0.754072	0.254006	0.214462	0.360949	1.00535
EBNA1BP2	ENSG00000117395	-1.14222	1	Probable rRNA-processing protein EBP2	1.73092	1.31679	1.46859	1.70138	1.58435	1.67431	1.63958	1.72748	1.67283	1.61257	1.5087	1.20434	1.55873	1.8439	1.28841	1.48529	1.43455	1.8923	1.55723	1.29683	1.20371	1.55456	1.30955	1.22291	1.29408	1.15775
WDR65	ENSG00000243710	#N/A	#N/A		0	0	0	0	0	0	0	0	0	0	0	0	0	0	0	0	0	0	0	0	0	0	0	0	0	0
RNA5SP46	ENSG00000199240	#N/A	#N/A		0	0	0	0	0	0	0	0	0	0	0	0	0	0	0	0	0	0	0	0	0	0	0	0	0	0
TMEM125	ENSG00000179178	2.03514	1	Transmembrane protein 125	23.7205	26.2889	36.641	30.5895	28.6447	24.5564	34.9664	36.1339	30.6841	35.1781	27.3184	24.2138	42.0546	30.6987	21.8443	18.6937	26.123	24.3346	19.5586	7.01786	4.0013	15.3446	3.7995	10.9988	9.53296	21.4481
C1orf210	ENSG00000253313	1.10146	1	Type III endosome membrane protein TEMP	15.2978	17.201	20.5476	20.8705	19.7169	16.8216	22.1514	21.4273	19.7841	17.3833	17.7898	10.1219	19.7048	17.3231	14.2397	18.5508	17.8825	18.718	12.2067	9.25068	4.97043	15.5525	6.73637	13.7887	9.14569	22.7239
TIE1	ENSG00000066056	-1.77188	1	Tyrosine-protein kinase receptor Tie-1	0.0722663	0.00815997	0.00994306	0.0329407	0.0416229	0.0800246	0.114353	0.0707567	0.0974108	0.0481266	0.0207198	0.0890319	0.039499	0.0497968	0.0197658	0.0182676	0.027372	0.0841366	0.071086	0.323614	0.0570478	0.0244709	0.0245979	0.101246	0	0
MPL	ENSG00000117400	1.32109	1	Thrombopoietin receptor	0.146838	0.0844087	0.161627	0.178486	0.36905	0.236513	0.156915	0.194184	0.244713	0.408935	0.168403	0.23682	0.189701	0.441523	0.214198	0.148472	0.0674148	0.355237	0.367665	0.181394	0.0481728	0.168756	0.127223	0.0690539	0.0790948	0.198117
RP1-92O14.3	ENSG00000234694	1.40909	1		1.1057	0.590203	1.54899	0.672006	2.66318	1.28006	2.09048	1.23726	2.49307	2.7446	0.864604	2.3777	1.09882	2.28573	0.953092	0.965551	0.761457	2.67495	1.63146	0.993388	0.725488	0.680754	0.958	0.996629	0.510505	0.559437
CDC20	ENSG00000117399	-1.84445	1	Cell division cycle protein 20 homolog	18.8073	7.13539	4.91658	8.40133	6.28276	5.72725	9.18317	9.47026	5.57724	13.3391	8.08849	3.33655	12.7467	3.1751	2.16049	3.89839	6.74361	4.81723	3.79252	6.09872	1.99369	5.26467	9.28231	3.64837	4.85544	33.059
ELOVL1	ENSG00000066322	1.21835	1	Elongation of very long chain fatty acids protein 1	94.5169	79.2584	101.186	101.196	96.0504	99.1201	109.815	105.473	103.645	115.197	92.1628	71.8022	92.9418	79.2255	72.4002	74.0548	81.996	98.5425	75.3125	41.7989	45.2445	65.8231	37.0487	49.1167	53.8841	86.8319
MED8	ENSG00000159479	-1.18653	1	Mediator of RNA polymerase II transcription subunit 8	36.7213	29.5876	32.3208	36.1455	32.8092	39.0491	33.6027	36.0823	34.5162	35.4067	33.2481	25.6656	41.1056	34.1121	31.0123	31.0273	30.857	36.4086	29.8511	20.8176	27.2866	34.6287	29.3378	32.5076	26.5195	28.1807
RP1-92O14.6	ENSG00000229431	#N/A	#N/A		0	0	0	0	0	0	0	0	0	0	0	0	0	0	0	0	0	0	0	0	0	0	0	0	0	0
SZT2	ENSG00000198198	1.17547	1	KICSTOR complex protein SZT2	4.5482	2.87508	4.33713	3.8765	6.06048	6.20661	5.35295	5.85864	7.19039	8.44878	6.29296	4.98774	4.50216	6.90849	2.83677	3.62691	2.47856	5.9501	5.64483	6.32626	2.90591	4.96057	1.02268	1.48455	3.37837	3.33316
SZT2-AS1	ENSG00000229372	1.31506	1		19.0814	15.3676	15.6891	12.8545	22.775	17.0567	22.0349	26.754	19.8328	27.5584	18.7198	20.6193	18.0944	20.9109	9.72539	13.7148	4.6441	28.7542	16.0561	14.1999	10.5779	11.6253	4.2256	7.92835	11.8704	11.089
HYI	ENSG00000178922	-1.27262	1	Putative hydroxypyruvate isomerase	42.463	26.2716	21.9358	14.9795	44.1285	47.4895	36.9313	33.8833	40.7023	39.956	37.231	44.2806	24.4024	54.2501	14.1245	27.342	19.5598	59.124	41.5616	44.6266	25.9843	32.3664	23.0105	34.2423	34.3335	28.0877
HYI-AS1	ENSG00000229348	1.13611	1		3.58029	3.52817	3.58261	2.13641	3.97428	6.34345	5.23864	4.58902	3.36944	4.59527	4.55403	4.74774	3.13104	7.53582	2.27899	1.97462	2.16974	5.97648	3.64988	3.77952	3.99355	2.93907	1.41807	2.58169	1.70813	1.87185
PTPRF	ENSG00000142949	1.70793	1	Receptor-type tyrosine-protein phosphatase F	20.5955	21.3255	25.9855	26.5237	31.2395	30.0508	31.068	28.1782	43.9438	38.6037	29.6037	24.4474	23.0639	30.8158	17.6508	25.7452	19.4849	26.7265	29.9627	17.0175	10.3382	23.7594	3.89421	6.51995	8.52855	17.1171
KDM4A	ENSG00000066135	1.20368	1	Lysine-specific demethylase 4A	3.86872	2.23634	3.08253	3.49181	3.32159	3.20904	3.16532	4.02616	5.38604	4.67216	4.21338	2.938	3.60971	5.01335	3.16917	5.63046	3.86017	5.3013	4.47646	4.12826	2.00236	3.97246	1.29472	1.28503	2.14749	2.60774
KDM4A-AS1	ENSG00000236200	1.84428	0.0982041		17.7021	16.4001	15.0469	13.2236	23.1123	26.1542	25.563	21.7304	22.5107	24.5946	25.2267	23.8428	17.2385	19.9245	11.9369	15.5833	10.4098	22.5064	17.1078	7.39736	5.10109	9.26342	7.08106	6.62317	6.58325	10.5337
ST3GAL3	ENSG00000126091	-2.21287	0.372826	CMP-N-acetylneuraminate-beta-1,4-galactoside alpha-2,3-sialyltransferase	0.275728	0.167382	0.17273	0.128242	0.247151	0.246423	0.222061	0.520838	0.291596	0.214917	0.384346	0.207094	0.230662	0.37755	0.168128	0.190944	0.152233	0.385752	0.300876	0.279283	0.431125	0.278601	0.429123	0.762853	0.235642	0.246715
RP11-184I16.4	ENSG00000229444	8.81377	1		0	0	0.0244987	0	0.0256387	0.0862631	0	0	0	0	0	0	0	0	0	0	0.112403	0	0	0	0	0	0	0	0	0
RNU6-1058P	ENSG00000252201	#N/A	#N/A		0	0	0	0	0	0	0	0	0	0	0	0	0	0	0	0	0	0	0	0	0	0	0	0	0	0
RP11-184I16.3	ENSG00000233674	#N/A	#N/A		0	0	0	0	0	0	0	0	0	0	0	0	0	0	0	0	0	0	0	0	0	0	0	0	0	0
SHMT1P1	ENSG00000224751	1.06771	1		1.21817	1.1004	2.01129	0.740361	2.10488	2.02343	0.82612	1.19272	2.79144	1.01407	0.698537	1.20063	2.49683	1.46897	1.55487	1.69363	3.07601	3.64697	2.69612	1.12864	0.549507	2.2	0.10366	0.525132	1.80447	2.40117
ARTN	ENSG00000117407	-3.52014	0.0675957	Artemin	17.319	9.01869	7.84959	7.98729	11.5595	12.4659	32.2416	6.7259	9.17324	11.1267	17.9347	4.86986	8.74227	5.33524	20.3969	5.82009	10.7016	6.0322	15.1321	4.59358	85.7074	18.5367	39.6007	27.0091	11.0379	13.5607
RP11-7O11.3	ENSG00000237950	1.50307	1		1.83117	0.74436	1.51169	1.11292	3.16407	2.02775	2.73203	2.04904	2.7645	2.31703	2.41511	1.80479	2.20191	2.6498	1.26881	1.85154	0.73982	4.50755	2.97207	1.24415	1.40424	1.4055	0.560961	0.631507	1.3175	0.594498
IPO13	ENSG00000117408	1.30019	1	Importin-13	12.7919	11.4952	13.4544	13.061	16.6564	16.6414	17.427	14.7274	19.2709	17.896	16.8656	13.6256	13.3619	18.8043	11.3273	13.3653	13.4849	18.294	17.8957	10.1719	12.4553	12.937	4.55404	6.11887	7.68366	7.38301
DPH2	ENSG00000132768	1.33666	1	2-(3-amino-3-carboxypropyl)histidine synthase subunit 2	54.9544	41.716	49.2656	38.9118	51.6946	49.8255	49.1011	52.7367	61.1781	58.8245	55.8183	46.1583	47.6958	64.7058	35.5419	49.9314	52.0333	68.6251	63.9701	22.9219	21.1793	36.6153	26.4739	36.1865	28.3012	22.2156
ATP6V0B	ENSG00000117410	-1.42775	1	V-type proton ATPase 21 kDa proteolipid subunit	73.5867	139.388	150.392	106.596	169.594	158.443	176.566	105.818	171.261	148.17	143.102	110.315	91.7936	114.858	129.302	116.514	146.002	128.061	126.867	138.786	96.2943	185.325	118.185	128.787	137.939	163.761
B4GALT2	ENSG00000117411	1.743	1	Beta-1,4-galactosyltransferase 2	35.4755	63.8701	59.7146	49.5171	74.1072	64.5625	75.4288	54.9826	70.5719	54.8464	60.9812	39.4096	45.0498	49.0255	41.2731	43.7349	59.5488	53.6604	54.956	24.3848	15.214	25.94	12.0362	21.5269	25.3947	38.2571
CCDC24	ENSG00000159214	-1.07053	1	Coiled-coil domain-containing protein 24	6.91696	10.437	7.23078	10.8972	6.45441	17.1591	21.8381	13.0585	4.95873	14.8744	14.536	3.92283	7.77248	8.36098	3.41031	3.55557	2.88823	11.5173	1.17834	11.4089	1.42936	8.44425	4.23526	4.13118	7.16323	13.0472
SLC6A9	ENSG00000196517	1.21324	1	Sodium- and chloride-dependent glycine transporter 1	6.79297	9.64008	10.6242	6.25202	17.4869	16.0629	18.3908	6.96918	20.4826	10.1662	8.15174	13.4395	8.89011	16.0988	9.99664	5.96892	9.11289	8.71269	19.5347	4.35324	8.40583	15.2831	4.49506	7.67959	6.05033	4.08016
RP5-1198O20.4	ENSG00000230615	-1.22133	1		0.0406234	0.036696	0.0383269	0.0423248	0.0768782	0.0353451	0.0708412	0.0941608	0.0594516	0.0579721	0.0465894	0.0571977	0.0539234	0.059984	0.0359786	0.0352076	0.0410313	0.0540527	0.0428142	0.0752751	0.0261784	0.0576441	0.0335807	0.0475327	0.0442104	0.0430649
RP5-1198O20.5	ENSG00000227163	#N/A	#N/A		0	0	0	0	0	0	0	0	0	0	0	0	0	0	0	0	0	0	0	0	0	0	0	0	0	0
KRT8P47	ENSG00000271647	-1.25621	1		17.863	6.71261	4.5616	16.8493	9.87696	7.27932	10.4666	23.0267	9.86249	4.75844	5.90009	4.64792	10.6227	11.0288	10.2145	8.23619	5.48489	7.22553	9.69934	10.7686	9.28266	13.9365	3.40491	5.66752	11.9752	9.14638
RN7SL479P	ENSG00000239560	#N/A	#N/A		0	0	0	0	0	0	0	0	0	0	0	0	0	0	0	0	0	0	0	0	0	0	0	0	0	0
KLF17	ENSG00000171872	-1.21188	1	Krueppel-like factor 17	1.16501	1.0413	1.01237	1.1776	1.18662	1.29008	1.25302	1.08406	1.11082	1.22503	0.928238	0.906496	1.09925	1.16614	1.05544	1.35157	1.42443	0.962715	0.832342	0.772607	0.652757	1.07414	1.09362	0.930417	1.13145	1.13752
RP11-570P14.1	ENSG00000233514	-1.30654	1		58.8242	48.6255	59.8619	47.8931	60.0903	54.6925	62.2222	56.5086	47.2757	63.5665	53.4613	43.2093	43.0713	77.2444	47.7615	58.3565	53.2491	45.0423	44.7622	51.4156	40.053	53.6188	44.2006	54.0653	53.5498	59.1974
RP4-675G8.2	ENSG00000239275	#N/A	#N/A		0	0	0	0	0	0	0	0	0	0	0	0	0	0	0	0	0	0	0	0	0	0	0	0	0	0
RP4-675G8.3	ENSG00000226804	#N/A	#N/A		0	0	0	0	0	0	0	0	0	0	0	0	0	0	0	0	0	0	0	0	0	0	0	0	0	0
Y_RNA_22	ENSG00000200171	#N/A	#N/A		0	0	0	0	0	0	0	0	0	0	0	0	0	0	0	0	0	0	0	0	0	0	0	0	0	0
OOSP1P1	ENSG00000238037	2.94185	1		0	0	0.802557	0	0	0	0	0	0.786255	0	0	0.718624	0	0	0	0.737239	0	0.970159	0.717216	0	0	0	0	0	0	0
RP5-891H21.1	ENSG00000227994	#N/A	#N/A		0	0	0	0	0	0	0	0	0	0	0	0	0	0	0	0	0	0	0	0	0	0	0	0	0	0
RP5-891H21.5	ENSG00000271329	1.95227	1		0.18047	0.163022	0	0.219366	0.831556	0.599534	0.163184	0	0.583831	0	0.413948	0.889354	0	0.746142	0	0.182478	0.182282	1.44078	0.355045	0	0.162817	0	0.368569	0.155595	0	0
DMAP1	ENSG00000178028	1.4784	1	DNA methyltransferase 1-associated protein 1	37.7612	22.8485	27.8413	23.8235	46.6189	38.3866	32.4946	42.1613	45.3105	47.9386	39.6926	40.4323	32.9685	36.9159	21.7753	23.6747	20.0753	48.1844	37.9058	22.3335	11.5221	24.9869	10.0679	10.582	19.9594	22.1033
ERI3	ENSG00000117419	-1.2715	1	ERI1 exoribonuclease 3	1.30863	1.22919	1.55186	1.2559	1.83673	1.78874	1.54945	1.60428	2.21228	2.1852	1.80303	1.50548	1.16688	2.12561	1.21291	1.74319	1.07065	1.94132	1.66509	2.05983	1.14705	1.77051	0.857416	1.11542	1.78693	1.7994
ERI3-IT1	ENSG00000233602	-3.87496	1		0	0	0	0	0	0	0	0	0	0	0	0	0	0	0	0	0	0	0	0	0.416255	0	0	0	0	0
AL390776.1	ENSG00000252146	#N/A	#N/A		0	0	0	0	0	0	0	0	0	0	0	0	0	0	0	0	0	0	0	0	0	0	0	0	0	0
RNU6-369P	ENSG00000199385	#N/A	#N/A		0	0	0	0	0	0	0	0	0	0	0	0	0	0	0	0	0	0	0	0	0	0	0	0	0	0
RNF220	ENSG00000187147	1.05885	1	E3 ubiquitin-protein ligase RNF220	0.0713122	0.0380651	0.0535188	0.0561463	0.0522752	0.0628155	0.0483613	0.0489664	0.0917554	0.0895857	0.0845732	0.039136	0.0637813	0.0558401	0.0608786	0.0540793	0.0392881	0.0528345	0.0629732	0.0640685	0.0255884	0.0475639	0.0452363	0.0251521	0.0377265	0.0413426
MIR5584	ENSG00000263381	#N/A	#N/A		0	0	0	0	0	0	0	0	0	0	0	0	0	0	0	0	0	0	0	0	0	0	0	0	0	0
TMEM53	ENSG00000126106	1.269	1	Transmembrane protein 53	7.26095	7.02255	7.377	6.52214	8.27047	7.9223	7.32816	8.81285	9.63255	10.0433	8.73521	7.85749	7.07081	9.71955	5.48861	7.86065	6.6718	9.19477	7.99704	5.87517	2.78256	5.37281	2.61156	4.61734	5.08802	5.62756
C1orf228	ENSG00000198520	-1.03206	1		0.643693	0.223366	0.263535	0.233774	0.461171	0.560676	0.628176	0.395276	0.452876	0.611646	0.270083	0.711791	0.171623	0.567962	0.163176	0.496079	0.134788	0.631918	0.312729	0.688504	0.212462	0.485555	0.237803	0.233493	0.252494	0.163833
RNU5F-1	ENSG00000199377	#N/A	#N/A		0	0	0	0	0	0	0	0	0	0	0	0	0	0	0	0	0	0	0	0	0	0	0	0	0	0
RNU5D-1	ENSG00000200169	-2.97301	1		1.72224	0	0	2.09344	0	0	0	0	0	0	0	0	0	2.3735	2.5123	1.74141	0	0	1.69411	2.12754	0	4.66551	0	0	1.4578	4.79259
KIF2C	ENSG00000142945	-1.10261	1	Kinesin-like protein KIF2C	2.16578	0.768352	0.550735	1.01653	0.6587	0.680701	0.69802	1.07176	0.539548	1.51373	0.901725	0.267704	1.42989	0.502385	0.229387	0.737186	0.678636	0.70379	0.576544	0.635751	0.0838318	0.61962	0.403869	0.166389	0.326714	2.3073
RP11-269F19.2	ENSG00000225721	-1.46629	1		0.440674	0.312001	0.406398	0.34745	0.480187	0.408851	0.463082	0.559743	0.346769	0.555218	0.478073	0.223033	0.27341	0.196967	0.121616	0.289024	0.0842078	0.190168	0.29289	0.235407	0.0967059	0.129057	0.972947	0.0924163	0.252034	0.464002
RPS8	ENSG00000142937	-1.81315	1	40S ribosomal protein S8	336.043	326.465	282.774	326.652	292.019	272.256	321.619	398.134	265.614	338.628	338.843	233.338	358.124	332.046	246.709	307.956	286.983	252.642	269.578	345.821	338.464	340.71	350.815	414.673	543.684	413.897
SNORD55	ENSG00000264294	#N/A	#N/A		0	0	0	0	0	0	0	0	0	0	0	0	0	0	0	0	0	0	0	0	0	0	0	0	0	0
SNORD46_1	ENSG00000200913	#N/A	#N/A		0	0	0	0	0	0	0	0	0	0	0	0	0	0	0	0	0	0	0	0	0	0	0	0	0	0
SNORD38A	ENSG00000202031	#N/A	#N/A		0	0	0	0	0	0	0	0	0	0	0	0	0	0	0	0	0	0	0	0	0	0	0	0	0	0
SNORD38B	ENSG00000207421	#N/A	#N/A		0	0	0	0	0	0	0	0	0	0	0	0	0	0	0	0	0	0	0	0	0	0	0	0	0	0
RPS15AP11	ENSG00000234093	-1.87103	1		95.7921	73.5745	50.7463	77.8328	59.0085	58.4269	72.7212	98.0184	54.1346	49.807	65.7986	54.0221	57.6773	70.5965	74.7247	69.4063	58.9836	40.8959	53.4124	80.9994	59.1552	46.2564	47.0776	84.7968	181.245	108.812
BEST4	ENSG00000142959	-2.84476	1	Bestrophin-4	1.30892	0.832044	0.426888	0.294635	0.223376	0.590514	0.482187	0.705207	0.365939	0.387419	0.555982	0.477804	0.211977	0.801727	0.106076	0.294108	0.0489653	0.258018	0.476868	0.598871	0.306156	0.656636	1.84812	0.794134	1.35415	0.629553
PLK3	ENSG00000173846	-22.3694	9.25618e-62	Serine/threonine-protein kinase PLK3	17.3586	11.5178	7.81818	8.80216	8.86049	15.6156	19.8315	17.3692	6.35167	9.50659	11.6825	7.68352	9.99911	47.1292	6.77266	7.70738	5.63433	13.2773	14.6212	200.526	84.0237	305.797	256.672	229.867	203.477	147.357
TCTEX1D4	ENSG00000188396	-6.67063	1.66231e-05	Tctex1 domain-containing protein 4	1.89158	1.31439	0.480482	0.707468	1.17329	0.805637	1.7104	1.30255	0.156907	1.35662	0.834377	0.430232	0.795301	2.80741	0.318383	0.147126	0.146967	0.580824	1.28817	6.11145	3.28183	9.72293	4.45745	1.50541	4.06442	4.72394
BTBD19	ENSG00000222009	-4.08423	0.0417396		11.277	2.46413	0.89768	1.16223	1.13382	4.45321	2.56829	2.95802	0.879445	1.68555	1.83838	0.748364	2.55157	6.93742	0.697389	0.88149	0.738519	6.39862	4.03878	6.94805	8.22033	16.2014	8.51926	6.3282	3.76105	7.30402
PTCH2	ENSG00000117425	-1.49412	1	Protein patched homolog 2	0.688304	0.287564	0.482986	0.198705	0.832523	1.13377	0.855769	0.606533	0.760791	0.939688	0.740052	1.06847	0.978145	1.25687	0.251013	0.330583	0.156423	0.892947	0.804011	1.15851	0.489019	0.753608	0.333855	0.504417	1.5585	0.438942
RNU5E-6P	ENSG00000202444	-2.71469	1		0	0	0	0	0	0	1.57083	0	0	0	0	0	0	0	0	0	0	0	0	0	0	3.13739	0	0	0	0
RP5-882O7.1	ENSG00000226499	1.30852	1		3.69964	0	0	4.49701	1.42058	1.3656	4.46037	2.75988	2.65968	6.57018	2.82864	2.4309	2.69617	3.39909	0.899464	0	0	4.92266	2.42614	1.52343	2.22517	1.11358	0	0	1.04386	3.43173
EIF2B3	ENSG00000070785	1.18911	1	Translation initiation factor eIF-2B subunit gamma	0.825107	0.543392	0.700986	0.548846	0.858978	0.745934	0.70086	0.757057	0.916719	0.807094	0.961463	0.687109	0.654367	0.924289	0.566405	0.79711	0.445663	1.03133	0.720484	0.581408	0.410016	0.568427	0.320398	0.310673	0.45814	0.55526
AL136380.1	ENSG00000266294	#N/A	#N/A		0	0	0	0	0	0	0	0	0	0	0	0	0	0	0	0	0	0	0	0	0	0	0	0	0	0
RNA5SP47	ENSG00000253039	#N/A	#N/A		0	0	0	0	0	0	0	0	0	0	0	0	0	0	0	0	0	0	0	0	0	0	0	0	0	0
CCNB1IP1P1	ENSG00000229815	-3.8749	1		0	0	0	0	0	0	0	0	0	0	0	0	0	0	0	0	0	0	0	0	0	0	0.3242	0	0	0
RP5-882O7.4	ENSG00000232369	-1.47988	1		0.406058	0	0	0.493574	0	0	0.367165	0	0.437873	0	0.931382	0.400209	0	0	0	0	0	0	0.399425	0.501616	0.366338	0.366666	0.276426	0	0	0
MRPS17P1	ENSG00000268949	2.7127	1		0.0638276	0.0576568	0.0702558	0.155168	0.14705	0.0706799	0.115428	0.35711	0.0688287	0	0.219604	0	0	0.439819	0	0.129076	0.257874	0.424638	0.25114	0	0	0.0576357	0.0434511	0	0	0.118411
HECTD3	ENSG00000126107	1.60037	1	E3 ubiquitin-protein ligase HECTD3	31.6603	26.6079	34.0734	26.6045	39.9526	40.2187	34.7932	33.4944	40.979	42.4113	36.4402	34.5196	31.9261	34.1104	23.8877	27.0257	23.7827	44.3342	36.2853	22.9949	8.96066	24.2791	6.04968	10.4835	17.8531	20.8504
UROD	ENSG00000126088	-1.34846	1	Uroporphyrinogen decarboxylase	68.5161	62.9973	71.7611	60.4086	75.5701	73.8072	67.2216	76.3423	75.0154	76.8245	80.7165	67.357	58.0844	77.3227	56.0501	68.925	62.8485	82.1735	70.0905	67.7984	41.6299	69.1822	59.7313	67.511	85.0701	80.7403
ZSWIM5	ENSG00000162415	-1.66735	1	Zinc finger SWIM domain-containing protein 5	0.139937	0.116445	0.195005	0.0938471	0.242195	0.188548	0.120924	0.111848	0.335998	0.161596	0.271961	0.252064	0.17784	0.234655	0.152344	0.32481	0.153875	0.432016	0.224447	0.237589	0.131846	0.295053	0.328494	0.240109	0.30517	0.13428
AL359473.1	ENSG00000264650	#N/A	#N/A		0	0	0	0	0	0	0	0	0	0	0	0	0	0	0	0	0	0	0	0	0	0	0	0	0	0
OSTCP5	ENSG00000234315	-1.10934	1		5.29219	3.18704	1.94173	2.14427	3.55614	2.44181	2.79142	1.48047	2.37786	2.3496	2.52892	1.30399	1.44629	2.43114	2.25164	4.01331	2.22722	4.69446	1.73525	2.72401	0.795754	2.3894	1.80135	1.52091	2.6131	3.27265
AL592294.1	ENSG00000221707	#N/A	#N/A		0	0	0	0	0	0	0	0	0	0	0	0	0	0	0	0	0	0	0	0	0	0	0	0	0	0
HPDL	ENSG00000186603	-1.61839	1	4-hydroxyphenylpyruvate dioxygenase-like protein	4.32137	5.80534	9.39121	4.44463	8.1689	10.5522	4.70899	6.3234	9.5589	10.9211	12.8348	4.69597	4.36053	4.42844	5.57638	4.36946	5.14817	10.0255	4.68677	10.6767	4.79836	10.2056	7.16593	9.26656	9.66044	4.31679
MUTYH	ENSG00000132781	1.60203	1	Adenine DNA glycosylase	5.40615	4.4526	7.42855	4.70301	9.30057	9.41021	7.06094	8.22401	9.20185	9.88315	8.44916	10.9874	5.62004	8.64352	4.35542	5.21622	4.99647	11.8713	9.29755	4.03759	2.70963	5.53579	2.225	2.40666	3.88815	3.50699
TOE1	ENSG00000132773	1.24432	1	Target of EGR1 protein 1	14.3827	13.3275	16.1376	13.0273	17.5299	18.8039	17.2422	15.0037	18.9618	18.6623	17.3995	18.1081	12.2736	15.6653	12.9944	10.5083	12.2309	19.6312	18.1183	7.85204	4.39504	6.82888	14.1497	12.3602	7.57947	7.44525
TESK2	ENSG00000070759	-1.38691	1	Dual specificity testis-specific protein kinase 2	0.564144	0.502254	0.570209	0.502761	0.752958	0.683275	0.694043	0.813364	0.987101	0.969953	0.755864	0.669629	0.588528	0.655993	0.667647	0.821353	0.535565	0.880557	0.889755	0.919714	0.592157	0.942912	0.648999	0.714378	0.483261	0.730849
snoU13_13	ENSG00000238945	#N/A	#N/A		0	0	0	0	0	0	0	0	0	0	0	0	0	0	0	0	0	0	0	0	0	0	0	0	0	0
RP11-291L19.1	ENSG00000236872	#N/A	#N/A		0	0	0	0	0	0	0	0	0	0	0	0	0	0	0	0	0	0	0	0	0	0	0	0	0	0
CCDC163P	ENSG00000236624	-1.33049	1		5.40121	4.96615	2.68948	3.90793	2.66649	2.17169	1.74424	2.41035	3.64025	2.18389	7.15309	2.24978	2.07354	2.61414	1.75869	2.11301	4.48125	3.12281	2.65649	9.69069	1.27623	1.88703	2.10109	1.55224	4.27252	2.32611
MMACHC	ENSG00000132763	1.26596	1	Methylmalonic aciduria and homocystinuria type C protein	2.72057	1.93327	2.01634	2.31485	1.65052	1.48623	1.68919	2.73984	3.24666	2.51235	2.05927	1.60883	2.06196	1.94966	1.28318	2.89755	2.03343	3.2338	2.49772	1.43394	0.605431	2.44027	0.654389	0.922593	1.0593	2.00203
PRDX1	ENSG00000117450	-1.03553	1	Peroxiredoxin-1	182.666	209.191	241.741	184.15	233.773	216.771	178.329	170.548	232.831	199.17	208.291	192.936	179.01	180.8	200.083	222.553	236.089	201.736	145.065	131.595	160.297	185.431	128.71	145.945	145.397	166.415
HMGB1P48	ENSG00000234379	#N/A	#N/A		0	0	0	0	0	0	0	0	0	0	0	0	0	0	0	0	0	0	0	0	0	0	0	0	0	0
AKR1A1	ENSG00000117448	1.39474	1	Aldo-keto reductase family 1 member A1	35.159	29.5488	30.7525	31.5577	31.5346	32.8774	29.4762	32.5808	37.1628	38.7264	34.7198	24.6596	36.7771	25.5044	23.6195	21.6946	29.5536	31.097	23.1505	14.6759	9.14728	24.84	9.36333	14.6663	14.8585	25.4786
NASP	ENSG00000132780	1.26171	1	Nuclear autoantigenic sperm protein	7.01104	4.86062	5.33925	6.57519	8.04997	8.52115	6.66421	9.14001	8.34714	9.34576	7.98838	6.83141	7.68903	7.29773	4.66878	6.42625	3.88615	7.24305	6.64421	6.92172	2.35011	4.17428	3.88421	3.27296	3.47869	4.15579
CCDC17	ENSG00000159588	-1.56515	1	Coiled-coil domain-containing protein 17	4.13098	1.75341	2.08177	2.23842	6.19193	4.79493	5.17543	4.23265	4.40099	4.77295	5.65094	6.32797	4.13493	10.3573	2.72259	4.32792	1.00541	7.4171	6.11974	6.39429	1.30217	5.12346	5.25169	8.4534	6.44569	1.75434
GPBP1L1	ENSG00000159592	1.23091	1	Vasculin-like protein 1	10.7759	10.5027	13.0798	12.5992	14.7443	12.7913	11.5558	14.3372	17.5613	15.5428	14.5814	13.6093	11.3558	13.6328	10.2366	14.1379	13.4557	16.5457	14.2193	10.4343	10.2968	14.5038	5.32959	5.25993	5.21969	6.97554
RPS15AP10	ENSG00000225447	#N/A	#N/A		0	0	0	0	0	0	0	0	0	0	0	0	0	0	0	0	0	0	0	0	0	0	0	0	0	0
RP11-767N6.2	ENSG00000234329	#N/A	#N/A		0	0	0	0	0	0	0	0	0	0	0	0	0	0	0	0	0	0	0	0	0	0	0	0	0	0
TMEM69	ENSG00000159596	1.43569	1	Transmembrane protein 69	18.5688	14.5271	16.272	18.2381	19.9258	18.2062	16.9152	17.2224	19.5172	18.5124	17.4296	15.1967	18.3049	16.1845	12.7776	17.5181	17.0248	20.332	16.8521	8.67025	7.15469	13.5737	7.41144	8.19526	6.97001	9.97053
IPP	ENSG00000197429	1.76887	1	Actin-binding protein IPP	2.24512	1.51224	2.2409	2.55656	1.88758	1.83025	1.70296	2.24237	2.95649	2.21086	2.4284	1.65697	1.85329	2.35113	1.73323	2.9228	2.86592	3.06754	2.42127	1.31006	0.88956	2.22269	0.400808	0.354719	0.852623	0.954088
RP11-767N6.7	ENSG00000230896	2.39605	0.170275		15.8688	17.3525	18.2025	14.3145	17.1253	20.2546	18.8801	21.7756	20.5347	16.3527	22.3181	21.1555	14.608	21.5243	9.07662	15.3698	12.6538	23.893	14.7059	6.60321	3.01402	11.3881	3.24085	2.88033	6.29194	5.50053
RP11-630I5.1	ENSG00000236111	1.17827	1		0	0	0	0.356591	0	0	0	0	0	0	0	0	0	0	0	0	0	0	0	0	0	0	0	0	0	0
MAST2	ENSG00000086015	-1.04713	1	Microtubule-associated serine/threonine-protein kinase 2	0.981509	0.768547	0.781142	0.650135	0.988378	1.078	0.72218	0.879351	0.97713	1.22933	1.12105	1.16654	0.68198	1.23884	0.523458	0.74189	0.50783	1.46709	0.801409	1.0431	0.686552	0.973909	0.508769	0.630518	0.431012	0.634477
TMA16P2	ENSG00000232467	1.77818	1		9.9724	4.80442	9.51318	8.08115	5.36084	5.1534	5.71091	7.06733	5.73534	5.75574	5.33724	4.58676	4.7239	8.70417	5.81883	8.06669	8.05801	9.73065	8.82856	3.69576	2.69908	3.60199	2.9418	1.14638	2.53235	3.08342
PIK3R3	ENSG00000117461	1.21796	1	Phosphatidylinositol 3-kinase regulatory subunit gamma	0.627111	0.168092	0.369326	0.320581	0.459088	0.313145	0.259675	0.473829	0.349184	0.296636	0.537726	0.239722	0.382805	0.387701	0.286406	0.496308	0.515013	0.772034	0.257989	0.197293	0.393923	0.424707	0.186524	0.137695	0.176113	0.152221
RP4-533D7.4	ENSG00000226957	1.88369	1		0	0	0	0	0.148377	0	0.23294	0	0	0	0	0	0	0	0	0	0	0	0	0	0	0	0	0	0	0
RP4-533D7.3	ENSG00000233114	#N/A	#N/A		0	0	0	0	0	0	0	0	0	0	0	0	0	0	0	0	0	0	0	0	0	0	0	0	0	0
RP4-533D7.5	ENSG00000227857	-29.6285	9.30491e-05		0	0.0396541	0	0	0.252838	0	0	0	0	0	0	0	0	0	0	0	0	0	0.0863622	0.542287	0	0.872071	0.83675	0.416321	1.04042	0
TSPAN1	ENSG00000117472	-1.06516	1	Tetraspanin-1	78.455	71.2514	92.7599	109.016	98.1121	98.7458	120.159	112.699	87.0561	103.763	120.348	69.0589	65.8419	74.5349	76.5242	97.5502	91.5878	91.2288	82.6253	78.8266	70.9132	101.419	35.6558	42.7207	64.7929	116.727
RP11-322N21.2	ENSG00000250719	#N/A	#N/A		0	0	0	0	0	0	0	0	0	0	0	0	0	0	0	0	0	0	0	0	0	0	0	0	0	0
POMGNT1	ENSG00000085998	1.11488	1	Protein O-linked-mannose beta-1,2-N-acetylglucosaminyltransferase 1	9.80455	9.68412	11.3483	7.06462	15.806	12.9978	14.0236	11.4165	17.7939	13.9592	15.1278	13.4116	8.90851	17.3516	6.81936	11.5233	11.6067	18.2741	14.827	10.3716	6.20097	12.4872	4.4038	6.24726	10.9888	8.00463
LURAP1	ENSG00000171357	-1.28859	1	Leucine rich adaptor protein 1	0.456883	0.171124	0.257581	0.230269	0.500624	0.197437	0.292208	0.174571	0.60083	0.400741	0.46008	0.32949	0.219267	0.476078	0.138171	0.495769	0.0900429	0.504128	0.416536	0.605699	0.341818	0.61381	0.136548	0.211365	0.198081	0.206731
RAD54L	ENSG00000085999	-1.84174	1	DNA repair and recombination protein RAD54-like	0.395849	0.187582	0.164286	0.157759	0.313961	0.294626	0.193636	0.268673	0.18894	0.242012	0.104193	0.127917	0.319221	0.420332	0.0757296	0.209969	0.104872	0.224499	0.204267	0.304626	0.275164	0.275411	0.348995	0.313312	0.252674	0.20466
LRRC41	ENSG00000132128	-1.21627	1	Leucine-rich repeat-containing protein 41	12.4071	8.47164	9.41032	9.67621	10.8086	10.479	12.0237	11.1846	12.9932	12.0583	10.6746	8.50973	10.5557	11.8601	8.0152	10.2685	9.35353	13.4939	11.9264	9.71166	8.13374	12.3221	7.58363	9.8238	8.62409	9.87453
UQCRH	ENSG00000173660	-1.40397	1	Cytochrome b-c1 complex subunit 6, mitochondrial	15.1666	9.28	9.60163	9.5133	14.4599	12.8233	14.03	14.7095	12.0942	13.8248	12.9497	11.3385	11.1637	16.5665	8.62352	9.8958	8.36554	13.8311	11.4657	25.6257	14.0944	16.3438	7.47979	8.72616	9.98214	8.33107
NSUN4	ENSG00000117481	1.44893	1	5-methylcytosine rRNA methyltransferase NSUN4	6.79906	4.25586	6.99956	6.59211	6.33014	5.06656	4.75914	6.90988	8.2461	7.92651	6.82516	5.39244	5.10649	6.70237	5.16904	6.40562	6.12403	8.78061	8.00987	3.50786	2.9804	6.71732	2.54296	1.80685	2.864	2.95303
RP4-603I14.3	ENSG00000225779	-1.34941	1		1.07989	0	0	0	0	0	0.48823	1.20838	0.582253	0	1.23849	0	0.590242	0	0	0	0	0	0	1.33403	0.487131	0.487567	0	0	0	0
FAAH	ENSG00000117480	1.47551	1	Fatty-acid amide hydrolase 1	5.59026	7.63921	11.5093	8.75429	13.4197	11.9064	11.3272	9.66847	15.6317	16.3318	12.0854	14.7295	7.32649	10.9939	5.08925	6.25072	6.77978	12.7862	12.2924	6.7798	3.41444	8.90761	2.23614	3.98419	6.32934	5.61126
RP5-1109J22.1	ENSG00000232022	1.7429	1		0.372919	0.107797	0.377639	0.217581	0.412394	0.693763	0.3372	0.200299	0.884705	0.715248	0.427686	1.20556	0.375044	1.04843	0.163197	0.105579	0.0602661	0.972549	0.484213	0.202699	0.40373	0.282864	0.0812376	0.0771642	0.151516	0.179876
RP5-1109J22.2	ENSG00000224863	1.80179	1		0.0658906	0	0	0	0	0.0729644	0.119159	0	0	0.175523	0	0.129883	0	0.272421	0	0.0666238	0	0.0876727	0.0648144	0.0813967	0	0	0.0448555	0	0	0
LINC00505	ENSG00000225667	-2.07266	1		0.0449736	0	0	0.0182222	0	0	0.00677766	0	0.0727462	0.0199671	0	0.0295506	0.00819381	0.0309901	0.00546705	0.00757901	0	0.019947	0	0.0370382	0.0067624	0.00676846	0.0510268	0.0193873	0	0.0139056
DMBX1	ENSG00000197587	-7.2055	1	Diencephalon/mesencephalon homeobox protein 1	0.0276283	0	0	0	0	0	0	0	0.0297931	0	0	0	0	0	0	0	0	0	0	0	0	0	0.169273	0	0	0
MKNK1-AS1	ENSG00000269956	1.32046	1		0.316509	0.486046	0.132386	0.0846395	0.0656273	0.196273	1.44241	0.141667	0.218437	0.12647	0.196015	0.692529	0.228354	0.383852	0.0600213	0.0768074	0.0127875	0.311644	0.261525	0.125118	0.0342658	0.062877	0.103423	0.283798	0	0.446256
KNCN	ENSG00000162456	#N/A	#N/A	Kinocilin	0	0	0	0	0	0	0	0	0	0	0	0	0	0	0	0	0	0	0	0	0	0	0	0	0	0
MKNK1	ENSG00000079277	1.42691	1	MAP kinase-interacting serine/threonine-protein kinase 1	8.15581	5.94609	7.67836	7.69469	14.7662	13.3274	11.521	12.7413	15.9076	16.8227	13.4597	11.7726	10.5362	12.3101	6.99068	8.33834	6.01358	13.0304	10.8765	9.29021	5.28043	8.17212	2.88363	3.88683	5.17621	5.36987
MOB3C	ENSG00000142961	-1.06296	1	MOB kinase activator 3C	15.783	20.8449	23.6746	18.5496	25.8796	27.1201	28.8575	20.0238	30.3772	27.2848	25.1166	17.9159	12.8507	26.7616	21.5624	26.2382	28.9365	32.5581	32.271	11.4025	18.2851	31.2756	17.2059	22.0161	13.1753	17.5277
ATPAF1	ENSG00000123472	1.47078	1	ATP synthase mitochondrial F1 complex assembly factor 1	5.2506	6.29619	7.35123	6.97856	9.89778	7.65915	6.51325	6.24492	9.78935	7.82148	8.13292	8.03295	5.55386	8.17324	5.65054	7.91689	7.10379	9.11262	8.00765	4.68017	3.34789	6.60529	2.50306	2.73455	3.62211	3.19436
EFCAB14	ENSG00000159658	-1.15978	1	EF-hand calcium-binding domain-containing protein 14	3.06317	1.9999	4.04455	4.14913	2.35238	1.3795	1.47602	2.95435	5.51599	3.36692	3.09617	1.40042	1.88918	2.85987	4.22011	6.81263	6.42482	6.32254	4.53109	4.67391	3.78012	5.83042	1.54765	1.24498	2.65716	2.9517
RP11-8J9.1	ENSG00000233647	#N/A	#N/A		0	0	0	0	0	0	0	0	0	0	0	0	0	0	0	0	0	0	0	0	0	0	0	0	0	0
TEX38	ENSG00000186118	#N/A	#N/A	Testis-expressed protein 38	0	0	0	0	0	0	0	0	0	0	0	0	0	0	0	0	0	0	0	0	0	0	0	0	0	0
EFCAB14-AS1	ENSG00000228237	1.71994	0.355075		39.6287	40.5631	50.9729	46.8926	51.6631	41.2743	40.1233	50.371	67.947	60.0891	59.6679	50.6783	31.5319	59.3241	35.551	57.5491	55.6774	72.5963	50.2091	30.0859	21.1341	44.643	15.6308	15.3525	13.5935	17.174
RP11-8J9.5	ENSG00000236476	1.23327	1		0	0	0.546337	0	0	0	0	0	0	0	0	0.2446	0	0	0	0	0	0.330216	0.244121	0.306578	0	0	0	0	0	0
CYP4B1	ENSG00000142973	1.03122	1	Cytochrome P450 4B1	1.10636	0.0234463	0.0928514	0.0512684	0.0336365	0.0431132	0.0264032	0.174263	0.0979626	0.19014	0.107907	0.0959317	0.205707	0.0491846	0.0544271	0.108258	0.108142	0.125193	0.134041	0.0881754	0.00292709	0.140626	0.0242955	0.27413	0.0906271	0.0752377
CYP4Z2P	ENSG00000154198	2.97019	1	Putative inactive cytochrome P450 family member 4Z2	0.585304	0.0125885	0.0613573	0.0423484	0.0842788	0.0347218	0.0220518	0.296285	0.116465	0.0928072	0.0759165	0.0927119	0.152339	0.0960279	0.0406573	0.130341	0.112606	0.0927135	0.185061	0.0559499	0.00314316	0.0251678	0.0118586	0.0420524	0.038337	0.029085
RP11-346M5.1	ENSG00000238145	#N/A	#N/A		0	0	0	0	0	0	0	0	0	0	0	0	0	0	0	0	0	0	0	0	0	0	0	0	0	0
CYP4A11	ENSG00000187048	-9.0445	1	Cytochrome P450 4A11	0.0162317	0	0	0	0	0	0	0	0	0	0	0	0	0	0	0	0.0163947	0	0	0.0200516	0	0	0	0	0.0274788	0.120451
CYP4X1	ENSG00000186377	-1.46509	1	Cytochrome P450 4X1	0.632499	0.0262458	0.0221406	0.00815004	0.0592145	0.029699	0.0323345	0.362631	0.0361515	0.0386987	0.0589538	0.0308391	0.0195453	0.0431218	0.0293422	0.029378	0.00677225	0.0505549	0.041771	0.254006	0.050409	0.0443996	0.0365155	0.0462461	0.13621	0.045609
CYP4A26P	ENSG00000259832	#N/A	#N/A		0	0	0	0	0	0	0	0	0	0	0	0	0	0	0	0	0	0	0	0	0	0	0	0	0	0
CYP4A43P	ENSG00000261196	#N/A	#N/A		0	0	0	0	0	0	0	0	0	0	0	0	0	0	0	0	0	0	0	0	0	0	0	0	0	0
CYP4A27P	ENSG00000261593	#N/A	#N/A		0	0	0	0	0	0	0	0	0	0	0	0	0	0	0	0	0	0	0	0	0	0	0	0	0	0
CYP4A44P	ENSG00000261290	#N/A	#N/A		0	0	0	0	0	0	0	0	0	0	0	0	0	0	0	0	0	0	0	0	0	0	0	0	0	0
CYP4Z1	ENSG00000186160	2.55617	1	Cytochrome P450 4Z1	0.326207	0.0568039	0.0735425	0.0955455	0.0316913	0.156677	0.184796	0.215494	0.0932393	0.104695	0.175788	0.116208	0.103111	0.184158	0.0687975	0.0794788	0.0516057	0.146425	0.162373	0.0776817	0.0141831	0.0425873	0.0374572	0.0406618	0	0.0437473
RP11-184J23.2	ENSG00000225154	#N/A	#N/A		0	0	0	0	0	0	0	0	0	0	0	0	0	0	0	0	0	0	0	0	0	0	0	0	0	0
CYP4A22-AS1	ENSG00000225506	1.07909	1		0.116068	0.0131059	0.0399244	0.0411496	0.0362112	0.0642645	0.0787134	0.0757625	0.0338982	0.0644143	0.0748767	0.0119163	0.0581534	0.0566522	0.0493829	0.056235	0.0610592	0.0965239	0.0784936	0.0746786	0.019634	0.0349362	0.0312765	0.0125088	0.0532168	0.0515888
CYP4A22	ENSG00000162365	#N/A	#N/A	Cytochrome P450 4A22	0	0	0	0	0	0	0	0	0	0	0	0	0	0	0	0	0	0	0	0	0	0	0	0	0	0
MTND1P34	ENSG00000225514	1.17825	1		0	0	0	0	0	0	0	0	0	0	0	0	0	0	0.103269	0	0	0	0	0	0	0	0	0	0	0
LINC00853	ENSG00000224805	-2.30695	1		3.66569	0.66226	0.201744	0.668363	0.211131	0.608884	0.828647	1.43565	0	0.244121	0.420404	0.36129	0.80143	2.02074	0.267364	2.03857	1.29587	0.243875	0.540873	0.905669	0.496069	1.15853	1.49727	2.05428	2.63741	1.02007
PDZK1IP1	ENSG00000162366	1.26953	1	PDZK1-interacting protein 1	17.828	0.339039	0.383616	2.21592	0.308821	0	1.81809	5.30978	0.231276	0.28566	0.245969	0.237806	4.30801	0.66504	0.175982	0.460824	0.216625	0.2497	0.290082	0.364297	0.145119	0.096833	0.255505	3.21281	0.975778	1.44232
TAL1	ENSG00000162367	-1.95875	1	T-cell acute lymphocytic leukemia protein 1	0.35113	0	0	0	0	0	0.0113392	0.0280649	0	0	0	0	0	0	0	0	0	0	0	0.0929489	0.0226274	0	0.0341477	0.0432474	0	0.0116323
RP1-18D14.7	ENSG00000226252	#N/A	#N/A		0	0	0	0	0	0	0	0	0	0	0	0	0	0	0	0	0	0	0	0	0	0	0	0	0	0
STIL	ENSG00000123473	1.15116	1	SCL-interrupting locus protein	1.11736	0.324229	0.322934	0.637361	0.481774	0.476956	0.584191	0.541336	0.710158	0.594466	0.486812	0.307618	0.730138	0.541973	0.241304	0.577522	0.406668	0.68523	0.41754	0.628467	0.20274	0.436844	0.329333	0.139928	0.174365	0.50375
CMPK1	ENSG00000162368	1.87514	0.0174146	UMP-CMP kinase	21.0456	12.4242	14.0358	17.2466	13.8919	13.1628	11.3617	17.3806	16.2091	14.5207	16.135	12.9176	15.7866	16.2838	10.8695	14.351	15.46	19.8292	13.9569	9.99387	7.63081	11.9311	3.35151	3.13184	3.96078	4.06478
RP11-511I2.2	ENSG00000225762	2.07151	1		0.362578	0.157212	0.183583	0.299692	0.517904	0.698615	0.668813	0.519319	0.58648	0.434633	0.498991	0.514592	0.816484	0.799496	0.280319	0.249296	0.109865	0.636819	0.570649	0.295616	0.215894	0.235731	0.0987309	0.168805	0.0859334	0.0739909
FOXE3	ENSG00000186790	-2.811	1	Forkhead box protein E3	0	0.182289	0.222122	0.122646	0.232458	0.111731	0.0912348	0.225809	0.326415	0.13439	0	0	0.110298	0.139054	0	0	0.101912	0.402763	0.0992511	0.373932	0.0910295	0.091111	0.274751	0.434958	0.512438	0.0935927
FOXD2-AS1	ENSG00000237424	-3.68872	1		3.4239	0.359637	0	0	0.0917231	0	0.143998	0.0890995	0.171729	0	0	0	0.174085	0.438942	0	0.161023	0	0	0.15665	0.295092	0.0718367	0.215703	2.43925	0.549202	0.134798	0.590876
FOXD2	ENSG00000186564	-2.05549	1	Forkhead box protein D2	1.28201	0	0	0	0	0	0	0.0478183	0	0	0	0	0.0467144	0	0.0311686	0	0.0431628	0.113721	0.0840715	0	0	0	0.349096	0.331592	0	0.0396393
RP4-666O22.3	ENSG00000271355	#N/A	#N/A		0	0	0	0	0	0	0	0	0	0	0	0	0	0	0	0	0	0	0	0	0	0	0	0	0	0
RPL21P24	ENSG00000229554	#N/A	#N/A		0	0	0	0	0	0	0	0	0	0	0	0	0	0	0	0	0	0	0	0	0	0	0	0	0	0
AL356458.1	ENSG00000221346	#N/A	#N/A		0	0	0	0	0	0	0	0	0	0	0	0	0	0	0	0	0	0	0	0	0	0	0	0	0	0
ATP6V0E1P4	ENSG00000227883	#N/A	#N/A		0	0	0	0	0	0	0	0	0	0	0	0	0	0	0	0	0	0	0	0	0	0	0	0	0	0
AL591415.1	ENSG00000221447	#N/A	#N/A		0	0	0	0	0	0	0	0	0	0	0	0	0	0	0	0	0	0	0	0	0	0	0	0	0	0
RP11-543D5.1	ENSG00000227947	-5.78841	1		0.0535568	0.0120948	0	0	0	0	0	0	0	0	0	0	0	0.0184523	0	0	0	0	0	0	0.0120795	0	0.0546888	0	0.0793333	0
TRABD2B	ENSG00000269113	-2.21005	1	Metalloprotease TIKI2	0.0388796	0.0145064	0.00186066	0.008219	0.00486811	0.0187189	0.00229276	0.0037831	0	0.00225151	0	0.000833036	0.00554364	0.0221316	0.0036988	0.00940075	0.000853694	0.0449847	0.0207851	0.0135735	0.011438	0.00457929	0.0063292	0.0160316	0.0264709	0.0297922
RP11-543D5.2	ENSG00000223814	6.04307	1		1.08576	0.326931	0	0.769868	0.0521135	0.851647	0.163628	0.253114	0	0	0	0	0.494542	1.3093	0.164983	0.320205	0.137083	2.769	1.29053	0.16766	0.0408148	0	0.0307975	0.0390044	0.0765872	0.0419641
FLJ00388	ENSG00000273395	1.17826	1		0	0	0	0	0	0	0	0	0	0.852859	0	0	0	0	0	0	0	0	0	0	0	0	0	0	0	0
RP11-330M19.1	ENSG00000225028	3.29457	1		0.0919799	0	0	0.111804	0	0.305563	0	0	0.0991868	0.12251	0	0	0	0	0	0	0	0	0	0	0	0	0	0	0	0
RP4-683M8.2	ENSG00000226133	-5.03025	1		0	0	0	0	0	0	0	0	0	0.0194839	0	0	0	0.0201601	0.0106695	0	0	0	0.0143895	0	0	0	0	0.0504484	0.0247645	0.0407074
RP11-193P11.3	ENSG00000231413	-1.11453	1		0	0	0	0.0712136	0	0	0	0	0.126354	0	0	0	0	0	0	0	0	0	0	0.0723739	0	0	0	0	0	0
CYP46A4P	ENSG00000237180	-1.66022	1		1.49648	0	0	0	0	0	0	0.837268	0	0	0	0.737464	0	0	0	0	0	0	0.736019	0	0.67505	0	0	0	0	1.38812
SKINTL	ENSG00000242267	1.26253	1		0.00925584	0.0146317	0.017829	0.0196888	0.0159931	0.0281861	0.0188309	0.0207142	0.0274479	0.0308202	0.0530757	0.0296482	0.00505901	0.0287008	0.0219404	0.0140382	0.00934876	0.0123156	0.027314	0.0200095	0.00835046	0.0125369	0.0110267	0	0.0156693	0.0193176
AL109659.1	ENSG00000269709	#N/A	#N/A		0	0	0	0	0	0	0	0	0	0	0	0	0	0	0	0	0	0	0	0	0	0	0	0	0	0
RP5-1024N4.2	ENSG00000223720	-5.23189	1		0	0	0	0	0	0	0	0	0	0	0	0	0	0	0	0	0	0	0	0	0	0	0	0	0.577149	0
SLC5A9	ENSG00000117834	1.18971	1	Sodium/glucose cotransporter 4	0.784961	0.326729	0.254123	0.954142	1.27655	0.8181	0.661066	0.370288	0.481323	1.11726	0.64429	1.04671	0.832842	0.434838	0.493943	0.513568	0.0310918	0.645103	0.58289	0.979194	0.395747	0.89644	0.0471501	0.119429	0.254048	0.40689
RP5-1024N4.4	ENSG00000272491	1.1291	1		4.05766	1.40147	0.52545	2.32104	1.51223	4.09681	4.31649	1.20189	1.02955	2.22538	3.28487	7.2927	2.6092	2.9605	0.783404	0.603355	0.120541	1.90555	1.29133	1.76914	0.646016	3.34074	1.05617	1.02893	0.505092	2.43542
SPATA6	ENSG00000132122	-1.00957	1	Spermatogenesis-associated protein 6	0.576283	0.223538	0.383081	0.438148	0.462084	0.326583	0.277912	0.442544	0.461813	0.448499	0.476896	0.406498	0.457032	0.478078	0.454112	0.528996	0.21799	0.619446	0.411259	0.859864	0.190635	0.506093	0.133077	0.172436	0.275461	0.257843
PPP1R8P1	ENSG00000224986	-2.5809	1		0.765442	0.17286	0.421266	0	0.440868	0.847617	0.173032	0.642387	0	0.509755	0.877854	0	0	1.31861	0.139572	0.580469	0.386563	0.509241	0.564704	0.709181	0.172642	1.90076	0.65135	0.659937	1.4578	0.177503
RNU6-723P	ENSG00000206700	#N/A	#N/A		0	0	0	0	0	0	0	0	0	0	0	0	0	0	0	0	0	0	0	0	0	0	0	0	0	0
RP11-329A14.1	ENSG00000235105	1.11381	1		12.079	11.4855	18.5437	14.6824	15.9281	18.3037	11.6406	17.7845	22.2803	17.3584	26.0654	15.6645	8.68694	12.485	15.1857	17.838	12.3608	34.2589	22.3564	14.5289	13.4784	12.6294	8.11467	9.04381	10.4934	9.73007
RNU4-61P	ENSG00000223175	#N/A	#N/A		0	0	0	0	0	0	0	0	0	0	0	0	0	0	0	0	0	0	0	0	0	0	0	0	0	0
RP11-329A14.2	ENSG00000232514	#N/A	#N/A		0	0	0	0	0	0	0	0	0	0	0	0	0	0	0	0	0	0	0	0	0	0	0	0	0	0
AGBL4	ENSG00000186094	-1.26109	1	Cytosolic carboxypeptidase 6	0.0133986	0.00387302	0.00766894	0.0092832	0.0140451	0.0158756	0.0110248	0.00824601	0.0121366	0.0146336	0.0158272	0.0137338	0.0147931	0.0138489	0.00869749	0.0238439	0.00581922	0.0231762	0.0043493	0.0119172	0.00459342	0.00617037	0.00638481	0.00704657	0.0224557	0.0166539
BEND5	ENSG00000162373	1.4214	1	BEN domain-containing protein 5	2.24236	2.21536	2.66832	2.1265	4.20734	4.09822	2.60846	2.13392	3.96039	3.89072	4.83753	3.62769	2.4424	2.73951	2.4341	5.21686	1.76293	4.86522	1.01345	2.71516	0.568633	1.83512	0.871895	1.28537	1.96303	2.06874
RP11-141A19.1	ENSG00000229846	-2.70849	1		0	0.00518319	0	0	0	0	0	0	0	0	0	0	0	0	0	0.0275584	0	0.00954346	0	0	0.00905915	0	0	0.00247352	0.00242844	0.0159673
snoU13_14	ENSG00000239144	#N/A	#N/A		0	0	0	0	0	0	0	0	0	0	0	0	0	0	0	0	0	0	0	0	0	0	0	0	0	0
RP11-141A19.2	ENSG00000230114	-1.92464	1		0	0.0151971	0	0	0	0	0.0152122	0	0	0	0.0192943	0	0	0.0231854	0	0	0	0	0	0	0.0455339	0	0	0	0	0
AGBL4-IT1	ENSG00000225623	-6.72831	1		0	0	0	0	0	0	0	0	0	0	0	0	0	0	0	0	0	0	0	0	0	0	0	0	0	0.0075727
RP5-926E3.1	ENSG00000237478	#N/A	#N/A		0	0	0	0	0	0	0	0	0	0	0	0	0	0	0	0	0	0	0	0	0	0	0	0	0	0
ZNF859P	ENSG00000215887	#N/A	#N/A		0	0	0	0	0	0	0	0	0	0	0	0	0	0	0	0	0	0	0	0	0	0	0	0	0	0
AL645730.1	ENSG00000221746	#N/A	#N/A		0	0	0	0	0	0	0	0	0	0	0	0	0	0	0	0	0	0	0	0	0	0	0	0	0	0
AL645730.2	ENSG00000227839	#N/A	#N/A		0	0	0	0	0	0	0	0	0	0	0	0	0	0	0	0	0	0	0	0	0	0	0	0	0	0
MTND2P29	ENSG00000233595	#N/A	#N/A		0	0	0	0	0	0	0	0	0	0	0	0	0	0	0	0	0	0	0	0	0	0	0	0	0	0
ELAVL4	ENSG00000162374	-4.67671	1	ELAV-like protein 4	0.0102601	0	0.00282335	0	0.00295473	0.00142019	0.003479	0.00143511	0.002766	0	0.00147086	0.00126404	0.00140197	0.00176749	0.00280626	0.00129678	0.00129539	0.0102389	0.00504624	0.00316865	0.00231412	0	0.00611154	0.0110573	0.013027	0.0249824
RP11-492I2.1	ENSG00000230828	#N/A	#N/A		0	0	0	0	0	0	0	0	0	0	0	0	0	0	0	0	0	0	0	0	0	0	0	0	0	0
RP11-567C20.2	ENSG00000237337	#N/A	#N/A		0	0	0	0	0	0	0	0	0	0	0	0	0	0	0	0	0	0	0	0	0	0	0	0	0	0
RP11-567C20.3	ENSG00000233407	1.88368	1		0	0	0	0	0	0	0	0	0.0252797	0	0.0134429	0	0	0	0	0	0	0	0	0	0	0	0	0	0	0
RP11-183G22.1	ENSG00000234080	-4.58093	1		0	0	0	0	0	0	0	0	0	0	0.260364	0	0	0	0	0	0	0	0	0	0.204816	0.205	0.309095	0	0	0
HMGB1P45	ENSG00000229316	1.64339	1		0.421033	0.190164	0.231718	0	0.242501	0	0.951765	0.235564	0	0	0.241433	0	1.15063	0.290123	0.153544	0.851437	0	0	0	0.520116	0	0	0.286621	0	0	0
FCF1P6	ENSG00000225671	-1.16563	1		11.0803	2.72974	4.06539	4.08132	1.16034	2.97449	5.16128	3.38144	4.70696	3.1305	4.62091	2.64744	6.60675	10.1801	4.16323	5.43202	6.44359	8.04172	3.96337	5.39216	3.02922	3.63832	2.51432	2.02639	3.97893	9.03209
DMRTA2	ENSG00000142700	2.65477	8.8909e-05	Doublesex- and mab-3-related transcription factor A2	175.643	284.269	336.484	277.932	447.196	445.802	385.089	312.505	425.256	385.389	342.698	345.929	281.804	320.667	230.335	254.346	254.852	343.19	337.16	160.659	21.8976	121.378	38.6455	66.3388	92.9209	149.285
RP5-850O15.4	ENSG00000271782	2.73218	1		4.29635	9.05563	8.66992	5.22233	18.1467	9.51518	12.302	10.4163	13.1268	18.121	16.4244	16.2321	10.1759	7.89467	7.31177	7.24026	3.61624	6.66941	6.33926	2.65371	0.646016	6.46594	0.974924	0	4.24277	3.98524
FAF1	ENSG00000185104	1.0461	1	FAS-associated factor 1	0.46187	0.509393	0.511342	0.607113	0.965985	0.74042	0.680212	0.53099	0.688348	0.710722	0.781352	0.613637	0.428991	0.54242	0.520418	0.665217	0.414974	0.670702	0.652056	0.646859	0.308019	0.692798	0.249918	0.319823	0.383483	0.514181
RP5-850O15.3	ENSG00000225767	#N/A	#N/A		0	0	0	0	0	0	0	0	0	0	0	0	0	0	0	0	0	0	0	0	0	0	0	0	0	0
Y_RNA_23	ENSG00000202140	#N/A	#N/A		0	0	0	0	0	0	0	0	0	0	0	0	0	0	0	0	0	0	0	0	0	0	0	0	0	0
RNU6-1026P	ENSG00000207194	#N/A	#N/A		0	0	0	0	0	0	0	0	0	0	0	0	0	0	0	0	0	0	0	0	0	0	0	0	0	0
RNU6-1253P	ENSG00000252825	#N/A	#N/A		0	0	0	0	0	0	0	0	0	0	0	0	0	0	0	0	0	0	0	0	0	0	0	0	0	0
PHBP12	ENSG00000230585	-4.87152	1		0	0	0	0	0	0	0	0	0	0	0	0	0	0	0.359342	0.249079	0	0.327773	0	0.912928	0	0.444882	0	0.424768	0.417027	0
MRPS6P2	ENSG00000237130	#N/A	#N/A		0	0	0	0	0	0	0	0	0	0	0	0	0	0	0	0	0	0	0	0	0	0	0	0	0	0
CDKN2C	ENSG00000123080	1.08209	1	Cyclin-dependent kinase 4 inhibitor C	7.72424	2.83257	2.48574	4.75571	3.97667	3.44051	2.15905	3.49273	3.66062	3.75506	3.62923	1.74376	4.65428	1.7841	1.87794	3.37424	3.23985	2.94743	3.1977	2.68313	0.88244	2.03922	1.42964	1.53778	2.05765	5.24359
MIR4421	ENSG00000265538	#N/A	#N/A		0	0	0	0	0	0	0	0	0	0	0	0	0	0	0	0	0	0	0	0	0	0	0	0	0	0
C1orf185	ENSG00000204006	-2.5095	1	Uncharacterized protein C1orf185	0	0	0	0	0	0	0	0.00975203	0	0	0.00499749	0.00429478	0	0	0	0.00440603	0	0	0	0.010766	0.0039313	0	0	0.00751384	0	0
Y_RNA_24	ENSG00000200262	#N/A	#N/A		0	0	0	0	0	0	0	0	0	0	0	0	0	0	0	0	0	0	0	0	0	0	0	0	0	0
CFL1P2	ENSG00000213478	-1.14114	1		75.9399	57.7807	58.5116	63.5498	58.5427	66.6271	66.5534	78.4388	61.4175	47.0719	52.5904	48.65	57.471	55.5483	53.4708	44.8896	54.5766	62.1809	49.9912	53.7609	49.2757	51.6935	32.8075	45.579	51.4236	58.2491
AL162430.2	ENSG00000239101	#N/A	#N/A		0	0	0	0	0	0	0	0	0	0	0	0	0	0	0	0	0	0	0	0	0	0	0	0	0	0
AL162430.1	ENSG00000221492	#N/A	#N/A		0	0	0	0	0	0	0	0	0	0	0	0	0	0	0	0	0	0	0	0	0	0	0	0	0	0
RP11-296A18.3	ENSG00000203356	-1.24777	1		0.0649254	0.00451142	0.00549724	0.018212	0.0115061	0.038713	0.0180636	0.0391194	0.00538557	0.0133039	0.0229109	0.0196893	0.0163784	0.0412969	0.0145706	0.0100997	0	0.0332263	0.0245634	0.0185087	0.0360459	0.00901954	0.0169994	0.0172235	0.0253644	0.00463261
snoU13_15	ENSG00000238618	#N/A	#N/A		0	0	0	0	0	0	0	0	0	0	0	0	0	0	0	0	0	0	0	0	0	0	0	0	0	0
RNF11	ENSG00000123091	-1.25243	1	RING finger protein 11	19.0405	12.5989	14.1456	17.2994	14.4139	11.5716	10.9791	13.5928	16.6333	12.9379	14.1717	11.5436	12.6271	16.0894	10.6468	14.8359	15.8781	20.8813	14.8082	19.4927	18.9036	22.1516	11.8903	10.0145	6.68506	6.74275
RP11-296A18.5	ENSG00000233406	#N/A	#N/A		0	0	0	0	0	0	0	0	0	0	0	0	0	0	0	0	0	0	0	0	0	0	0	0	0	0
RP11-296A18.6	ENSG00000236434	#N/A	#N/A		0	0	0	0	0	0	0	0	0	0	0	0	0	0	0	0	0	0	0	0	0	0	0	0	0	0
TTC39A	ENSG00000085831	-3.2279	0.331798	Tetratricopeptide repeat protein 39A	0.300401	0.102929	0.0570095	0.151095	0.107392	0.133825	0.174841	0.336143	0.0558514	0.0965785	0.122759	0.068063	0.162304	0.209377	0.078071	0.0803	0.0418506	0.147019	0.0747226	0.366829	0.361355	0.180839	0.432506	0.392958	0.125676	0.182562
RP11-275F13.1	ENSG00000261664	#N/A	#N/A		0	0	0	0	0	0	0	0	0	0	0	0	0	0	0	0	0	0	0	0	0	0	0	0	0	0
EPS15	ENSG00000085832	1.30327	1	Epidermal growth factor receptor substrate 15	2.14103	1.51749	1.72253	1.87573	2.97659	1.85355	2.15702	2.26982	2.16653	2.58409	2.00296	1.7738	1.63131	1.88982	1.57572	1.81853	1.35815	2.23847	1.91915	2.84822	1.03514	1.91475	0.549557	0.703307	0.684344	0.701665
RP11-275F13.3	ENSG00000232027	-2.93411	1		0.627582	0.188969	0	0.508562	0.240977	0.463305	0.189157	0	0	0	0	0.206181	0	0.2883	0.305158	0.423044	0.422589	0.278349	0.617331	1.29212	0.754925	0.377801	0.284821	0.360719	0.354146	0.970228
RNU6-877P	ENSG00000206595	#N/A	#N/A		0	0	0	0	0	0	0	0	0	0	0	0	0	0	0	0	0	0	0	0	0	0	0	0	0	0
RP11-253A20.1	ENSG00000238140	#N/A	#N/A		0	0	0	0	0	0	0	0	0	0	0	0	0	0	0	0	0	0	0	0	0	0	0	0	0	0
RP11-191G24.1	ENSG00000227070	1.27165	1		0.0968442	0.0541552	0.0710651	0.05045	0.138119	0.0919208	0.0833983	0.139329	0.0994593	0.073708	0.0581778	0.0727233	0.0604944	0.0317775	0.0773621	0.0466294	0.0465793	0.0736336	0.0816534	0.0455751	0.0499264	0.0458068	0.0345334	0.0198799	0.0780705	0.0299438
RNU6-1281P	ENSG00000252032	#N/A	#N/A		0	0	0	0	0	0	0	0	0	0	0	0	0	0	0	0	0	0	0	0	0	0	0	0	0	0
CALR4P	ENSG00000227742	-1.1608	1		0.0120962	0.00546337	0	0.00735161	0.0348349	0.00669738	0.0273439	0.0135354	0.0195659	0.0161112	0	0.0178829	0.0462802	0	0	0.0122308	0.00610881	0.00804746	0.0118986	0.0224142	0.0163694	0.00546137	0.0164691	0.0104289	0.00511942	0
OSBPL9	ENSG00000117859	-1.19314	1	Oxysterol-binding protein-related protein 9	1.42082	1.02387	1.11693	1.29185	1.72894	1.32399	1.1169	1.56984	1.41632	1.68912	1.27722	1.17934	1.16899	1.13227	1.04867	1.34803	0.966872	1.30756	1.2484	1.07546	1.18918	1.32212	1.2905	1.16405	0.702612	0.897557
GAPDHP51	ENSG00000236973	#N/A	#N/A		0	0	0	0	0	0	0	0	0	0	0	0	0	0	0	0	0	0	0	0	0	0	0	0	0	0
SLC25A6P3	ENSG00000232846	#N/A	#N/A		0	0	0	0	0	0	0	0	0	0	0	0	0	0	0	0	0	0	0	0	0	0	0	0	0	0
SNORA26_1	ENSG00000212624	#N/A	#N/A		0	0	0	0	0	0	0	0	0	0	0	0	0	0	0	0	0	0	0	0	0	0	0	0	0	0
NRD1	ENSG00000078618	1.10406	1		5.07839	3.81009	4.72118	5.25972	6.11446	5.05579	4.84193	5.25106	7.56055	6.31269	6.0901	5.48204	4.96656	5.79133	4.49586	5.81113	4.26247	6.62075	5.83532	4.72577	4.33023	6.13981	2.49649	2.09694	3.2551	2.8785
RP4-657D16.3	ENSG00000266993	1.13904	1		8.24075	6.81791	8.26535	8.05093	14.8158	13.6455	9.78435	12.6684	15.2398	14.7715	13.5582	12.3349	10.5659	11.9407	6.40374	7.59265	3.92837	13.3219	10.6062	8.32481	8.68535	11.4402	4.8235	5.64406	5.15006	4.03632
RP4-657D16.6	ENSG00000272175	#N/A	#N/A		0	0	0	0	0	0	0	0	0	0	0	0	0	0	0	0	0	0	0	0	0	0	0	0	0	0
MIR761	ENSG00000212076	#N/A	#N/A		0	0	0	0	0	0	0	0	0	0	0	0	0	0	0	0	0	0	0	0	0	0	0	0	0	0
TSEN15P2	ENSG00000230604	#N/A	#N/A		0	0	0	0	0	0	0	0	0	0	0	0	0	0	0	0	0	0	0	0	0	0	0	0	0	0
Y_RNA_25	ENSG00000212174	#N/A	#N/A		0	0	0	0	0	0	0	0	0	0	0	0	0	0	0	0	0	0	0	0	0	0	0	0	0	0
AL589663.1	ENSG00000265769	#N/A	#N/A		0	0	0	0	0	0	0	0	0	0	0	0	0	0	0	0	0	0	0	0	0	0	0	0	0	0
RAB3B	ENSG00000169213	-4.54355	1	Ras-related protein Rab-3B	0.084439	0.0152551	0	0.0175951	0.00277909	0	0	0	0.00520315	0.0257066	0.00276685	0.00475559	0.00527454	0	0.00175963	0.0121969	0.00731029	0.00642016	0.00474628	0	0.0914153	0.00435701	0.0591248	0.0166401	0.0245053	0.0179027
RNA5SP48	ENSG00000200839	#N/A	#N/A		0	0	0	0	0	0	0	0	0	0	0	0	0	0	0	0	0	0	0	0	0	0	0	0	0	0
RP11-91A18.1	ENSG00000229032	#N/A	#N/A		0	0	0	0	0	0	0	0	0	0	0	0	0	0	0	0	0	0	0	0	0	0	0	0	0	0
RN7SL290P	ENSG00000264613	#N/A	#N/A		0	0	0	0	0	0	0	0	0	0	0	0	0	0	0	0	0	0	0	0	0	0	0	0	0	0
TXNDC12	ENSG00000117862	1.02831	1	Thioredoxin domain-containing protein 12	7.43335	6.63459	6.9556	6.81869	7.41335	7.07124	6.07981	6.99662	8.09946	7.40519	7.76215	6.20631	5.73227	7.65454	5.83807	8.59219	6.9649	7.95088	7.21924	6.19709	4.94592	6.27678	4.21503	3.74681	5.61164	4.50417
KTI12	ENSG00000198841	-1.6942	1	Protein KTI12 homolog	23.0785	22.0055	20.9124	23.9438	21.7512	26.7177	23.5028	23.3463	25.3895	27.1681	22.7249	19.2997	19.2397	19.758	15.8975	14.1426	22.0152	30.2425	22.0136	31.6773	22.3984	26.5232	34.5956	45.2214	10.754	15.4608
RP11-91A18.4	ENSG00000223390	#N/A	#N/A		0	0	0	0	0	0	0	0	0	0	0	0	0	0	0	0	0	0	0	0	0	0	0	0	0	0
TXNDC12-AS1	ENSG00000228369	#N/A	#N/A		0	0	0	0	0	0	0	0	0	0	0	0	0	0	0	0	0	0	0	0	0	0	0	0	0	0
BTF3L4	ENSG00000134717	1.4808	1	Transcription factor BTF3 homolog 4	9.73144	8.52455	10.1076	10.5933	9.91931	9.54826	8.53823	10.689	12.5304	10.6538	12.4124	8.93099	9.50152	10.4266	8.48786	12.234	10.3075	13.9167	9.66338	8.78251	4.94989	9.09509	3.13742	3.22658	4.67834	3.87856
ZFYVE9	ENSG00000157077	-1.06192	1	Zinc finger FYVE domain-containing protein 9	0.696204	0.385111	0.58658	0.607355	0.571073	0.41904	0.512812	0.645553	0.865687	0.643373	0.697521	0.469337	0.664854	0.711518	0.614766	0.937283	0.874054	0.845689	0.760818	0.936142	0.501954	0.854703	0.241633	0.367564	0.43784	0.458039
RN7SL788P	ENSG00000241745	#N/A	#N/A		0	0	0	0	0	0	0	0	0	0	0	0	0	0	0	0	0	0	0	0	0	0	0	0	0	0
RP4-800M22.1	ENSG00000228407	-7.81986	4.28024e-05		4.70071	1.59235	3.8806	0.714231	0.676862	0.65067	2.12523	2.63001	0.633629	0	2.02165	2.31651	0.642323	4.04892	1.2857	2.37651	0	1.56367	2.31197	12.3397	6.36135	5.30588	8.80012	23.3035	8.9526	6.54048
RP4-800M22.2	ENSG00000223429	-2.54314	1		0	0	0	0	0	0	0	0	0	0	0	0	0	0	0	0	0	0	0	0	0.214314	0	0	0	0	0
PDCL3P6	ENSG00000224255	#N/A	#N/A		0	0	0	0	0	0	0	0	0	0	0	0	0	0	0	0	0	0	0	0	0	0	0	0	0	0
RP4-800M22.4	ENSG00000236004	#N/A	#N/A		0	0	0	0	0	0	0	0	0	0	0	0	0	0	0	0	0	0	0	0	0	0	0	0	0	0
DNAJC19P7	ENSG00000237663	#N/A	#N/A		0	0	0	0	0	0	0	0	0	0	0	0	0	0	0	0	0	0	0	0	0	0	0	0	0	0
ANAPC10P1	ENSG00000213735	-1.44323	1		9.70156	7.14074	11.4696	8.29844	14.0729	10.3452	9.42213	8.04139	8.91183	6.70016	10.7142	6.37456	8.24853	11.3894	8.38637	14.1693	10.1619	12.4306	7.77586	8.43364	5.18672	12.6539	7.09362	10.2231	16.4238	10.3322
CC2D1B	ENSG00000154222	1.1665	1	Coiled-coil and C2 domain-containing protein 1B	13.0578	11.8571	12.9764	11.8981	17.3688	15.9402	15.6369	15.911	18.1221	18.3409	16.0835	15.7938	12.9513	17.1482	10.5133	12.9367	10.212	18.3353	15.9548	13.3217	8.32032	13.5359	5.44114	7.19399	7.48419	10.872
RP11-155O18.6	ENSG00000272100	1.17533	1		5.10947	5.07704	0	2.48428	4.70861	13.5792	4.15807	7.43263	5.50981	7.48597	3.51591	13.0933	6.14396	8.44992	4.09935	4.13306	0	8.83812	5.52862	5.04951	1.84387	1.38414	0.695662	4.4052	3.45994	7.58316
PLA2G12AP1	ENSG00000224680	1.12308	1		14.4208	13.3443	15.0988	20.5216	19.853	12.853	17.174	16.1366	11.3785	14.9911	14.5217	11.0931	12.6881	18.4197	14.8792	16.0038	14.9208	20.592	16.2611	13.9039	12.3755	19.0563	5.986	7.58114	5.35895	9.13517
ORC1	ENSG00000085840	1.0752	1	Origin recognition complex subunit 1	1.06108	0.342321	0.486644	0.675596	0.6548	0.895235	0.536835	0.890499	0.599354	1.06837	0.804032	0.6723	0.655908	0.826911	0.377746	0.625852	0.452936	0.882409	0.546727	0.569569	0.313399	0.285163	0.498758	0.228707	0.342155	0.878791
PRPF38A	ENSG00000134748	-1.04216	1	Pre-mRNA-splicing factor 38A	11.489	9.00333	10.9842	12.2792	14.606	12.5049	11.8092	11.3314	16.413	12.8174	13.4719	10.767	12.8946	21.1959	11.5131	15.5015	11.6291	19.1087	15.6238	12.3883	15.736	14.3424	10.5452	7.18563	5.92219	5.54483
ZCCHC11	ENSG00000134744	-1.1169	1		2.10091	1.74369	2.31704	2.37477	3.55646	3.32133	2.27041	3.62408	3.94797	3.81163	3.40668	3.12021	2.05145	2.66783	2.13543	3.48483	1.93162	3.59726	3.49846	4.84561	2.37701	4.27997	1.38431	1.30126	1.78997	1.56846
snoU13_16	ENSG00000239063	#N/A	#N/A		0	0	0	0	0	0	0	0	0	0	0	0	0	0	0	0	0	0	0	0	0	0	0	0	0	0
RP11-25O10.2	ENSG00000272371	1.40123	1		0	0	0	0	0	0	0.792302	0.490243	0.472442	0.583535	0	0	0	0	0	0	0	0	0.430959	0	0	0	0	0	0.370844	0
EEF1GP7	ENSG00000236290	1.17826	1		0	0	0	0	0	0	0	0	0	0.378509	0	0	0	0	0	0	0	0	0	0	0	0	0	0	0	0
GPX7	ENSG00000116157	-1.06798	1	Glutathione peroxidase 7	7.59644	4.7818	2.40311	2.9446	3.58291	3.67609	5.40853	4.85252	3.80557	3.10706	3.87583	3.47823	2.12505	4.36895	1.50512	3.024	3.29262	5.73033	5.41305	4.76595	1.37607	1.89042	1.20121	2.34643	4.7086	4.96574
FAM159A	ENSG00000182183	1.50937	1		0.120946	0.188709	0.108922	0.0801888	0.303973	0.255684	0.173984	0.399857	0.337912	0.35147	0.365684	0.287173	0.0540866	0.113646	0.0962332	0.316846	0.12216	0.175558	0.52455	0.129034	0.0297587	0.183676	0.0636222	0.0900557	0.153562	0.127486
COA7	ENSG00000162377	1.18396	1	Cytochrome c oxidase assembly factor 7	5.59614	3.34921	3.87129	4.94901	3.25312	3.47257	3.46219	3.64474	4.8389	4.01527	4.21242	1.94666	4.67802	5.46785	3.67726	5.25549	6.3873	5.25607	5.40248	3.06059	3.2512	4.94375	2.39427	1.70287	2.05313	1.99279
NDUFS5P3	ENSG00000233664	#N/A	#N/A		0	0	0	0	0	0	0	0	0	0	0	0	0	0	0	0	0	0	0	0	0	0	0	0	0	0
RN7SL62P	ENSG00000239640	#N/A	#N/A		0	0	0	0	0	0	0	0	0	0	0	0	0	0	0	0	0	0	0	0	0	0	0	0	0	0
ZYG11B	ENSG00000162378	1.29562	1	Protein zyg-11 homolog B	3.09703	2.26635	2.59594	3.20611	2.59812	2.71467	2.25428	3.12429	3.19449	2.96188	2.99773	2.17807	2.81405	3.08923	2.27909	3.66209	2.68611	3.61496	3.00359	2.29943	1.47744	2.29056	1.0973	1.11996	1.73984	1.51904
RNU2-30P	ENSG00000252018	#N/A	#N/A		0	0	0	0	0	0	0	0	0	0	0	0	0	0	0	0	0	0	0	0	0	0	0	0	0	0
RP11-159C21.4	ENSG00000228929	-1.63141	1		1121.84	1016.56	899.901	1315.06	835.561	885.398	914.341	1086.8	727.266	931.03	996.043	687.213	1088.59	1038.98	884.207	1132.99	1155.72	789.876	884.543	1079.93	966.553	802.085	907.476	1085.32	1660.94	1426.71
RNU6-969P	ENSG00000206627	#N/A	#N/A		0	0	0	0	0	0	0	0	0	0	0	0	0	0	0	0	0	0	0	0	0	0	0	0	0	0
ZYG11A	ENSG00000203995	-1.27227	1	Protein zyg-11 homolog A	0.224566	0.147844	0.335163	0.166556	0.245532	0.35826	0.113574	0.174622	0.402235	0.309244	0.327389	0.13505	0.216359	0.10491	0.122149	0.100063	0.153777	0.313997	0.134785	0.263308	0.0309051	0.309328	0.28243	0.144389	0.161089	0.18006
RP4-631H13.2	ENSG00000242391	1.17264	1		1.16377	1.7521	2.13496	0.943062	0.893721	2.57741	1.0523	0.434079	1.67327	0	0.889786	0.764672	0	0	1.13175	1.56896	0	0.516162	0.381587	0.958427	0.349977	0.700582	0.792244	0	0	1.43933
ECHDC2	ENSG00000121310	2.05807	1	Enoyl-CoA hydratase domain-containing protein 2, mitochondrial	26.5167	18.3188	29.7083	23.4759	51.9824	55.2415	32.3008	44.6185	69.5439	62.4139	49.4425	52.4209	33.777	46.5328	20.5722	20.9707	11.2172	51.7789	35.2584	24.1429	10.6715	29.9694	3.01365	4.74333	12.5411	16.6212
RP4-631H13.6	ENSG00000230953	#N/A	#N/A		0	0	0	0	0	0	0	0	0	0	0	0	0	0	0	0	0	0	0	0	0	0	0	0	0	0
RP4-631H13.4	ENSG00000231866	#N/A	#N/A		0	0	0	0	0	0	0	0	0	0	0	0	0	0	0	0	0	0	0	0	0	0	0	0	0	0
SCP2	ENSG00000116171	1.41105	1	Non-specific lipid-transfer protein	5.62868	4.3074	5.56487	5.66542	5.67776	5.35319	4.2841	5.55487	6.48508	4.96805	6.15711	4.75509	5.21082	5.07631	4.62396	5.84061	5.51821	6.12264	4.53738	4.5344	2.94086	4.74496	1.69681	1.59824	2.36386	2.53387
MIR1273F	ENSG00000264834	#N/A	#N/A		0	0	0	0	0	0	0	0	0	0	0	0	0	0	0	0	0	0	0	0	0	0	0	0	0	0
MIR5095	ENSG00000266188	#N/A	#N/A		0	0	0	0	0	0	0	0	0	0	0	0	0	0	0	0	0	0	0	0	0	0	0	0	0	0
MIR1273G	ENSG00000265815	#N/A	#N/A		0	0	0	0	0	0	0	0	0	0	0	0	0	0	0	0	0	0	0	0	0	0	0	0	0	0
RP4-631H13.5	ENSG00000237279	#N/A	#N/A		0	0	0	0	0	0	0	0	0	0	0	0	0	0	0	0	0	0	0	0	0	0	0	0	0	0
RP11-334A14.2	ENSG00000236360	-2.32941	1		67.7756	38.7984	45.5416	37.8387	43.1216	24.8718	38.8369	34.8333	50.1404	35.164	32.0858	35.3416	30.5832	49.4176	38.512	44.2256	50.944	29.3612	37.9856	44.7833	145.399	55.1518	86.1077	71.0037	29.018	33.2614
TUBBP10	ENSG00000226147	#N/A	#N/A		0	0	0	0	0	0	0	0	0	0	0	0	0	0	0	0	0	0	0	0	0	0	0	0	0	0
PODN	ENSG00000174348	1.28772	1	Podocan	1.00229	0.402394	0.179157	0.0728901	0.0690765	1.93519	0.209143	0.134201	0.193993	0.17115	0.314388	0.0422158	0.2903	0.365984	0.0499852	0.129928	0.147093	2.62165	0.463464	0.232815	0.479172	0.495073	0.163289	0.0590861	0.261042	0.0556235
RP11-334A14.5	ENSG00000232993	-1.02387	1		2.13065	3.08409	0	0.124813	0.192209	1.43553	0.13927	0.631945	0.193773	0.0683822	0.0294404	0.113853	0.434955	0.813686	0.149785	0.233605	0.142605	5.15764	0.277763	0.63423	0.694783	1.54148	0.454359	0.675031	0.119509	0.119058
HIGD1AP11	ENSG00000227644	#N/A	#N/A		0	0	0	0	0	0	0	0	0	0	0	0	0	0	0	0	0	0	0	0	0	0	0	0	0	0
SLC1A7	ENSG00000162383	-1.53922	1	Excitatory amino acid transporter 5	0.0756812	0.0585981	0	0.0087612	0.00830281	0.0997691	0.0162934	0.024196	0.0233174	0.00960015	0.00826626	0.00355196	0.0236374	0.0546332	0.00262854	0	0.00364005	0.273328	0.02127	0.0445197	0.0650269	0.0846107	0.00981343	0.0310712	0.0213535	0.0267432
RP11-334A14.8	ENSG00000235563	-6.53859	1		0	0	0	0	0	0	0	0	0	0	0	0	0	0	0	0	0	0	0	0	0	0	0.0674278	0	0.0838397	0
CPT2	ENSG00000157184	2.08753	0.0104534	Carnitine O-palmitoyltransferase 2, mitochondrial	5.56538	5.72811	6.4724	6.12255	6.59226	6.32471	4.96115	6.9321	7.75945	9.34445	9.8384	5.18603	6.82122	6.19791	5.31387	6.0252	7.04076	7.98862	7.02281	3.12504	1.90696	4.13207	1.17104	1.07598	2.16984	3.49373
RP5-1024G6.2	ENSG00000236723	2.15225	0.0395753		19.1356	19.4055	22.8511	25.1616	23.0133	23.0557	21.1659	27.8092	32.964	39.1123	32.5047	20.0461	26.7725	28.1132	19.7064	19.3485	24.4331	30.9861	23.6176	9.81233	5.10313	13.204	4.58801	4.72113	8.76084	14.6241
C1orf123	ENSG00000162384	1.93654	0.0112284		19.8279	18.9906	15.9891	17.1354	23.4052	25.2144	17.9564	23.6616	26.3055	21.8376	22.5289	24.1636	19.2293	30.1976	17.6358	18.5301	15.6625	26.1379	21.4032	10.1837	5.64023	13.5321	5.38249	4.12179	8.09337	10.6884
RP5-1024G6.7	ENSG00000259818	-1.75511	1		0.0556336	0	0.0612366	0	0.192258	0	0.150915	0.249012	0.419949	0.0740997	0.191412	0.0548324	0.0608158	0.0766713	0	0.281263	0.0561922	0.14805	0.273625	0.274904	0.100383	0.552603	0.0757459	0.0479653	0.0470912	0.10321
MAGOH	ENSG00000162385	-1.0614	1	Protein mago nashi homolog	6.66559	4.85082	5.49799	6.07148	8.60128	8.77814	7.16784	7.97373	8.0335	9.03701	7.89867	8.58584	6.69015	7.28315	5.34659	5.8779	5.40667	9.05057	7.12687	6.9496	5.72136	6.51157	4.38678	4.26236	6.04615	4.77555
RP5-1024G6.5	ENSG00000226754	1.1637	1		1.05299	1.47001	2.47612	0.930861	1.76432	1.96105	1.86098	1.07116	2.89034	2.1675	1.70166	2.16999	1.15107	1.51713	1.74549	1.20989	1.54699	2.42005	1.74201	1.18253	0.647718	1.98811	1.53141	1.36177	0.32411	0.532765
RP5-1024G6.8	ENSG00000270172	2.07951	1		26.2458	6.63173	5.85863	5.91201	6.97694	7.21506	6.72129	15.3004	6.23442	20.1678	7.26196	6.78352	13.6431	14.0382	7.2957	11.2276	6.85906	11.9663	8.39508	3.40094	4.63636	5.38631	2.12405	3.79774	2.64105	2.89419
LRP8	ENSG00000157193	-1.34018	1	Low-density lipoprotein receptor-related protein 8	0.932014	0.227425	0.194518	0.409017	0.370886	0.356534	0.280185	0.506555	0.31587	0.9802	0.330384	0.236209	0.526616	0.430375	0.489089	0.587461	0.261628	0.309225	0.357191	0.361852	0.563477	0.316966	0.336189	0.340204	0.383183	0.511978
RP4-784A16.1	ENSG00000234578	1.38427	1		0	0	0	0	0.345027	0	0	0	0	0	0.343508	0	0	0	0	0	0	0	1.17851	0.370007	0	0	0	0	0	0
RP4-784A16.2	ENSG00000228838	-2.71498	1		0	0	0	0	0	0	0	0	0	0	0	0	0	0	0	0	0	0.157946	0	0.14664	0	0	0	0	0	0.110109
RP4-784A16.3	ENSG00000225030	1.53098	1		0	0	0	0	0	0	0.519095	0	0	0	0.658391	0	0	0	0	0	0	0	0	0	0	0	0	0	0	0
RP4-784A16.4	ENSG00000232762	#N/A	#N/A		0	0	0	0	0	0	0	0	0	0	0	0	0	0	0	0	0	0	0	0	0	0	0	0	0	0
RP4-784A16.5	ENSG00000225675	1.38403	1		0.193094	0	0	0.0586779	0.0278039	0.160368	0	0.0270087	0	0.0642968	0.0276815	0.0237892	0	0.033264	0.0528138	0.0488108	0.0487583	0.0642319	0	0.0298169	0.0217758	0.0217953	0.0164313	0	0.061292	0
RP11-117D22.1	ENSG00000226938	#N/A	#N/A		0	0	0	0	0	0	0	0	0	0	0	0	0	0	0	0	0	0	0	0	0	0	0	0	0	0
RP11-117D22.2	ENSG00000230138	2.9254	1		0.379811	0	0	0	0	0	0	0	0	0	0	0	0.276793	0	0	0	0	0	0.124536	0	0	0	0	0	0	0
SLC25A3P1	ENSG00000236253	-6.98875	1		0.00743424	0	0	0	0.00856373	0	0	0	0	0	0	0	0	0	0	0	0	0	0.00731281	0.0275512	0.00670704	0	0.00506091	0.0256381	0.0125855	0
DMRTB1	ENSG00000143006	-7.87048	1	Doublesex- and mab-3-related transcription factor B1	0	0	0	0	0	0	0	0	0	0	0	0	0	0	0	0	0	0	0	0.0305062	0.0445583	0	0.0168111	0	0.0209029	0
GLIS1	ENSG00000174332	-2.74847	0.026738	Zinc finger protein GLIS1	0.233986	0.205823	0.121541	0.06924	0.0948928	0.129068	0.154521	0.103946	0.270275	0.302314	0.185935	0.125241	0.060353	0.0507252	0.154682	0.077091	0.12038	0.178407	0.231026	0.451438	0.261699	0.314953	0.168833	0.281824	0.421337	0.237365
RNU7-95P	ENSG00000239007	#N/A	#N/A		0	0	0	0	0	0	0	0	0	0	0	0	0	0	0	0	0	0	0	0	0	0	0	0	0	0
NDC1	ENSG00000058804	1.88339	0.0121953	Nucleoporin NDC1	2.28628	1.66449	2.03121	2.54084	2.15708	1.82043	1.70552	2.85983	2.79708	2.60651	2.70945	1.90462	2.29395	2.55818	1.52659	3.03551	2.03433	2.83203	1.95444	1.3819	0.778403	1.75728	0.65406	0.452896	0.866246	0.590774
SNORA58_1	ENSG00000201003	#N/A	#N/A		0	0	0	0	0	0	0	0	0	0	0	0	0	0	0	0	0	0	0	0	0	0	0	0	0	0
AL049745.1	ENSG00000264454	#N/A	#N/A		0	0	0	0	0	0	0	0	0	0	0	0	0	0	0	0	0	0	0	0	0	0	0	0	0	0
RP4-654H19.2	ENSG00000229687	#N/A	#N/A		0	0	0	0	0	0	0	0	0	0	0	0	0	0	0	0	0	0	0	0	0	0	0	0	0	0
YIPF1	ENSG00000058799	1.07037	1	Protein YIPF1	4.59306	3.25168	3.33661	3.45436	4.39433	3.99748	4.29203	4.82442	4.37317	4.26255	3.92868	3.48729	3.52639	4.05058	2.84211	3.24626	3.0721	4.44902	3.41497	2.37838	3.49704	3.37533	2.10542	2.18086	2.22346	2.36059
DIO1	ENSG00000211452	-1.62328	1	Type I iodothyronine deiodinase	0.191245	0.045462	0.0553962	0.0734095	0.24349	0.245214	0.182028	0.270315	0.217084	0.361975	0.173156	0.297616	0.165047	0.388409	0.132146	0.0814201	0.0508328	0.36161	0.35644	0.261119	0.345075	0.345385	0.178156	0.190919	0.10224	0.233416
HSPB11	ENSG00000081870	2.06303	0.00945335	Intraflagellar transport protein 25 homolog	4.1309	2.55736	3.85029	3.72249	6.82027	5.98361	4.49212	5.58953	5.87093	6.09122	5.38537	5.80862	4.1958	4.84888	3.80713	4.34201	2.41269	5.9583	5.27509	1.70661	2.20417	3.53966	0.940468	0.76863	1.58413	1.47716
LRRC42	ENSG00000116212	-1.53888	1		9.34153	5.96325	6.23112	7.72748	6.79191	6.81949	9.63244	7.2149	7.23573	7.9977	6.65829	5.52598	7.02857	8.56189	6.10106	6.57434	6.73168	8.12199	7.94359	10.0541	8.77858	10.5013	8.74174	7.60952	6.01649	5.54464
HNRNPA3P12	ENSG00000219102	1.2097	1		1.31558	0.848852	1.03434	0.228446	1.08247	1.04058	0.169939	0.841207	1.21599	0.500644	0.646623	0.740933	0.61634	1.03604	1.2337	0.570094	0.379654	0.750208	1.47896	0.928673	0.508669	1.35767	0.639708	0.162035	0	0
LDLRAD1	ENSG00000203985	5.16107	1	Low-density lipoprotein receptor class A domain-containing protein 1	0.253824	0.019107	0.162976	0.33424	0.584775	0.25765	0.19126	0.449705	0.433377	1.80306	0.242583	0.416946	0.624301	0.262355	0.339406	0.0213873	0.170915	0.112577	0.145645	0.0261297	0.0381659	0.1146	0.0287987	0	0.0716166	0.0588608
AL353898.1	ENSG00000197015	#N/A	#N/A		0	0	0	0	0	0	0	0	0	0	0	0	0	0	0	0	0	0	0	0	0	0	0	0	0	0
RP4-758J24.5	ENSG00000272091	1.52046	1		66.74	29.8956	38.2436	26.0614	38.3766	35.9176	70.4883	37.0329	45.4106	35.4399	32.6594	34.3524	23.9183	35.9122	15.7181	27.46	26.542	44.9135	26.9305	31.7832	16.3673	25.7147	9.58076	7.96282	27.1759	8.36308
TMEM59	ENSG00000116209	1.09857	1	Transmembrane protein 59	39.4052	36.232	39.264	43.3374	40.7327	38.5484	30.9639	40.9295	49.9136	41.5148	41.9492	32.2444	35.1928	36.4353	37.9251	45.7656	48.4985	46.6844	43.1184	31.4612	25.7755	41.8132	18.5398	20.7267	25.5621	29.3534
AL353898.2	ENSG00000203276	#N/A	#N/A		0	0	0	0	0	0	0	0	0	0	0	0	0	0	0	0	0	0	0	0	0	0	0	0	0	0
TCEANC2	ENSG00000116205	1.94646	0.396616	Transcription elongation factor A N-terminal and central domain-containing protein 2	1.32208	1.34125	1.70524	1.71416	2.04231	1.55411	1.31806	1.94976	2.70878	2.15825	2.01777	1.40996	1.54899	1.93882	1.62692	2.29654	1.86607	2.66126	2.04077	1.16419	0.431229	1.31321	0.293083	0.265966	0.826398	0.852154
MIR4781	ENSG00000264208	#N/A	#N/A		0	0	0	0	0	0	0	0	0	0	0	0	0	0	0	0	0	0	0	0	0	0	0	0	0	0
RP4-758J24.4	ENSG00000225183	-2.54317	1		0	0	0	0	0	0	0	0	0	0	0	0	0	0	0	0	0	0	0	0	0	0	0	0.723712	0	0
AL353898.3	ENSG00000237611	1.92007	1		2.33207	9.12862	2.56693	3.77959	5.37276	11.1905	0.702899	13.0477	5.02958	5.17689	1.78304	2.29848	3.39906	3.21393	2.26791	0.786005	2.35548	3.103	1.52932	0.960291	0	0	3.17514	0.670208	2.63198	2.16319
AL161915.1	ENSG00000212670	3.87847	0.000249632		7.17103	5.97167	5.4266	4.90308	5.93726	7.94088	7.80127	6.14357	11.7202	7.16344	11.5652	9.16598	4.65441	4.94136	3.51411	7.5907	4.52689	9.09436	5.51086	1.24574	1.41522	1.92238	0.915324	0.966032	1.42264	1.03934
CDCP2	ENSG00000157211	-3.65112	1	CUB domain-containing protein 2	0	0	0	0	0	0.0213778	0.0436404	0.0540056	0	0.0257131	0.0221404	0.0095136	0	0.0266054	0.0070403	0	0.00974953	0	0.00949496	0.0476967	0.0696674	0.00871623	0.0328554	0.0166443	0.0571934	0
RP11-446E24.4	ENSG00000256407	1.90605	1		0.0950527	0.141061	0.138255	0.119666	0.207257	0.218033	0.141201	0.117758	0.146429	0.167297	0.233597	0.294434	0.137305	0.257314	0.0792323	0.140733	0.0445747	0.189713	0.183661	0.130002	0.0214387	0.134878	0.0600858	0.0380487	0.0316083	0.037787
AL357673.1	ENSG00000248835	2.84994	0.00952882		9.0707	7.78746	8.33395	8.9299	10.2761	9.29738	9.69314	12.8342	14.47	12.0815	9.28516	12.5604	9.09616	17.1498	5.03025	6.89768	9.99466	18.3533	12.4621	3.88945	2.16421	5.68615	2.09234	2.32674	1.45944	1.94701
CYB5RL	ENSG00000215883	2.41148	1	NADH-cytochrome b5 reductase-like	0.807747	0.312709	0.635069	0.80651	0.581543	0.399314	0.541263	0.661751	1.22101	1.37364	0.463186	0.206136	0.756847	1.47101	0.25249	0.780274	0.888701	1.52579	0.82293	0.374188	0.318822	0.514479	0	0.0124359	0.213662	0.280971
MRPL37	ENSG00000116221	-1.14318	1	39S ribosomal protein L37, mitochondrial	5.01573	3.90347	4.22559	4.6136	4.36111	4.12826	4.73591	4.64112	4.98747	5.10678	4.51337	3.8217	5.09808	6.36074	3.41559	4.22791	4.24285	4.90269	4.47837	4.10491	3.13276	3.91511	2.86949	4.025	3.80061	4.46911
SSBP3	ENSG00000157216	1.17424	1	Single-stranded DNA-binding protein 3	1.44804	2.22358	2.28498	1.8699	2.69114	2.87288	2.53415	2.09704	3.30629	2.80316	2.19436	2.83761	2.21702	3.12006	1.28784	1.85194	1.62461	2.83991	2.61468	1.97254	1.01214	2.66885	0.623424	1.11746	1.65015	1.55702
SSBP3-AS1	ENSG00000198711	-5.10747	1	Putative uncharacterized protein SSBP3-AS1	0	0	0	0	0.448166	0	0.879479	0	2.72701	0.77729	0	0	0	0	0	0	0	0	0	0	0	0	0	1.50944	0.987953	3.42839
RP5-997D24.3	ENSG00000225632	#N/A	#N/A		0	0	0	0	0	0	0	0	0	0	0	0	0	0	0	0	0	0	0	0	0	0	0	0	0	0
RP4-705F19.1	ENSG00000232245	6.1163	1		0.0867667	0	0.0477526	0	0.0499746	0	0	0.0485452	0	0.0577833	0.0995092	0.085517	0	0	0.0632848	0	0	0.11545	0.0426747	0	0	0	0	0	0	0
AC099796.1	ENSG00000265404	#N/A	#N/A		0	0	0	0	0	0	0	0	0	0	0	0	0	0	0	0	0	0	0	0	0	0	0	0	0	0
RP5-866L20.1	ENSG00000235741	1.88373	1		0	0	0	0	0	0.260882	0	0	0	0	0	0	0.51507	0	0	0	0	0	0	0	0	0	0	0	0	0
RP5-866L20.2	ENSG00000237173	#N/A	#N/A		0	0	0	0	0	0	0	0	0	0	0	0	0	0	0	0	0	0	0	0	0	0	0	0	0	0
SNORD112_2	ENSG00000252646	#N/A	#N/A		0	0	0	0	0	0	0	0	0	0	0	0	0	0	0	0	0	0	0	0	0	0	0	0	0	0
HNRNPA1P63	ENSG00000227453	1.17825	1		0	0	0	0	0	0	0	0	0	0	0	0	0	0	0.151312	0	0	0	0	0	0	0	0	0	0	0
ACOT11	ENSG00000162390	-1.23653	1	Acyl-coenzyme A thioesterase 11	0.360666	0.206649	0.326666	0.343205	0.529418	0.623042	0.396936	0.318251	0.715623	0.743903	0.713814	0.257971	0.29288	0.448766	0.542651	0.537642	0.272695	0.53474	0.849434	0.829982	0.232419	0.852347	0.175376	0.181242	0.390768	0.533367
FAM151A	ENSG00000162391	1.76137	1	Protein FAM151A	1.77891	1.11732	0.856657	0.439221	0.992575	2.46236	1.63366	1.02639	1.27387	2.55448	2.23143	1.09581	0.805193	1.41733	0.790652	0.688568	0.842237	1.88619	2.37871	0.532219	0.0752299	1.35535	0.104071	0.742893	0.635245	0.644569
RP11-240D10.4	ENSG00000230728	#N/A	#N/A		0	0	0	0	0	0	0	0	0	0	0	0	0	0	0	0	0	0	0	0	0	0	0	0	0	0
MROH7-TTC4	ENSG00000271723	1.10429	1		0.959919	0.710927	1.19879	1.5026	3.32873	3.4354	2.12591	2.60193	3.384	3.9415	3.3551	3.06942	1.22531	2.36644	1.26256	1.14543	0.319171	1.95686	2.44955	3.53536	1.23717	1.74975	0.42753	0.524323	1.5544	1.27754
MROH7	ENSG00000184313	-29.0057	1	Maestro heat-like repeat-containing protein family member 7	0	0	0	0	0	0	0	0	0	0	0	0	0	0	0	0	0	0	0	0	0.0289531	0.00263446	0	0.00503069	0	0.0162373
TTC4	ENSG00000243725	1.0835	1	Tetratricopeptide repeat protein 4	4.39969	3.57758	3.37603	2.6423	3.76466	3.84981	4.48314	3.74028	3.73292	5.48327	3.16752	3.80071	2.9378	4.55526	2.89949	4.37338	3.9476	4.61596	5.53611	0.938034	2.12906	3.16621	3.39042	3.06156	2.45125	2.40308
PARS2	ENSG00000162396	2.10127	1	Probable proline--tRNA ligase, mitochondrial	4.43257	5.02281	4.90785	4.62276	4.53197	4.29851	5.54955	4.05015	5.11927	5.48463	4.90305	4.39458	5.07483	5.928	3.99817	5.9405	5.56322	5.72339	4.85036	1.32842	2.20063	2.62891	1.24985	1.65075	1.33206	1.75168
TTC22	ENSG00000006555	1.9199	1		16.4136	21.9596	16.414	25.8317	28.6119	24.0769	37.1246	26.1549	36.9583	35.8847	21.4282	19.8949	29.3908	22.1094	20.2725	15.7341	23.6646	21.7779	23.9493	12.3993	2.70073	12.2437	1.53314	6.29652	10.0729	22.1541
RP11-67L3.2	ENSG00000237453	#N/A	#N/A		0	0	0	0	0	0	0	0	0	0	0	0	0	0	0	0	0	0	0	0	0	0	0	0	0	0
C1orf177	ENSG00000162398	1.30737	1		0.369861	0.239358	0.297738	0.422736	0.267079	0.281196	0.608972	0.543588	0.523851	0.419101	0.284896	0.223073	0.325865	0.464076	0.314054	0.200943	0.178424	0.426023	0.380111	0.347791	0.0946264	0.304073	0.124014	0.133264	0.271016	0.158738
DHCR24	ENSG00000116133	1.5185	1	Delta(24)-sterol reductase	124.675	31.963	32.2017	48.5858	31.1653	35.7805	28.2123	63.1468	24.9446	36.0845	37.5324	13.0444	57.0988	30.0994	26.5754	43.6941	27.8364	36.0764	28.2076	18.3064	18.9848	22.1264	7.5046	17.217	19.4453	29.5577
RP11-67L3.5	ENSG00000242396	-1.32946	1		35.9853	0.800647	2.53657	10.1272	0.6126	2.94447	4.00721	14.4802	9.36668	4.24992	3.25281	0.698857	4.45693	7.08471	8.14546	17.0278	16.2933	17.2184	10.8111	10.7302	9.43573	16.6474	1.32744	0.764168	7.50242	17.1008
RP11-67L3.4	ENSG00000233203	1.10431	1		1.7062	0.980793	0.512191	0.942696	2.1441	1.37409	0.981766	1.21495	1.3381	2.68571	1.06733	0.458625	0.847786	0.427526	0.678788	1.56835	0.626665	1.44469	1.83091	1.14967	0.139937	0.420186	0.527957	1.33729	0	1.8704
TMEM61	ENSG00000143001	-1.23961	1	Transmembrane protein 61	0.660029	0.721738	0.554436	1.1612	0.820332	0	0.848098	0.816304	0	1.24926	0.816721	0	0.778471	0.478745	0.456066	0.737623	0.175436	0.485333	0.18794	0.643701	0.329074	0.564632	0.130066	0.554078	0.911536	0.5639
RP11-12C17.2	ENSG00000233271	25.5986	1		0	0	0	0	0	0.293017	0	0	0.513617	0	0	0.55637	0	0	0	0	0	0	0	0	0	0	0	0	0	0
BSND	ENSG00000162399	2.07332	1	Barttin	0	0.0151005	0	0	0.0192564	0.0185112	0.0453464	0	0	0	0.0191716	0	0	0.0460759	0	0	0	0.0222428	0	0	0	0	0.01138	0	0	0
PCSK9	ENSG00000169174	1.2341	1	Proprotein convertase subtilisin/kexin type 9	12.0081	0.834401	0.990661	1.66019	0.472908	1.11029	0.214161	1.43115	0.383107	2.82864	0.633804	1.05824	3.4176	0.794263	0.725543	1.74024	0.255173	0.693316	0.613509	0.653438	1.17524	0.627354	1.12865	0.633023	0.280672	1.91135
USP24	ENSG00000162402	1.18409	1	Ubiquitin carboxyl-terminal hydrolase 24	2.21732	1.17435	1.7488	1.98019	2.60989	2.00623	1.8325	2.34138	2.87622	2.74043	2.65539	2.31378	2.22273	1.88419	1.42035	2.50136	1.13403	2.76805	2.18771	2.91001	1.02142	2.0192	0.718614	0.877688	1.13225	1.03648
RP11-101C11.1	ENSG00000231090	-5.78503	1		0	0	0	0.0148825	0	0	0	0	0	0	0	0	0.0133842	0	0	0	0.0123666	0	0	0.015125	0	0.0221119	0	0.0422243	0	0.0227142
GYG1P3	ENSG00000231095	1.27386	1		5.62761	12.5273	21.2379	20.2773	19.6794	15.1343	15.084	9.6707	24.9244	12.5818	30.4264	6.9332	15.819	18.0042	22.8685	15.2417	15.8343	16.0457	8.89665	10.1797	2.90122	16.697	6.43067	7.62446	14.971	8.01658
MIR4422	ENSG00000265822	#N/A	#N/A		0	0	0	0	0	0	0	0	0	0	0	0	0	0	0	0	0	0	0	0	0	0	0	0	0	0
GOT2P1	ENSG00000231900	#N/A	#N/A		0	0	0	0	0	0	0	0	0	0	0	0	0	0	0	0	0	0	0	0	0	0	0	0	0	0
RP4-633H17.2	ENSG00000232198	1.17825	1		0	0	0	0	0	0	0.297603	0	0	0	0	0	0	0	0	0	0	0	0	0	0	0	0	0	0	0
RN7SKP291	ENSG00000199831	-2.54312	1		0	0	0	0	0	0	0	0	0	0	0	0	0	0	0	0	0	0	0	0	0	0	0.415908	0	0	0
RNU6-830P	ENSG00000252162	#N/A	#N/A		0	0	0	0	0	0	0	0	0	0	0	0	0	0	0	0	0	0	0	0	0	0	0	0	0	0
Y_RNA_26	ENSG00000272051	#N/A	#N/A		0	0	0	0	0	0	0	0	0	0	0	0	0	0	0	0	0	0	0	0	0	0	0	0	0	0
RP11-466L17.1	ENSG00000234810	-11.3005	0.00740228		0.0194634	0.00117212	0.00285648	0.00315444	0.0014947	0	0.00117328	0.0029039	0.00139923	0.00172825	0	0.00127887	0	0.00536469	0.000946398	0	0.00131059	0.00345302	0	0.00160292	0.00468255	0.0082018	0.0697826	0.00894969	0.0208682	0.0108324
RP11-90C4.1	ENSG00000233147	-6.0707	1		0.0179812	0	0	0	0	0	0	0	0.00484753	0	0	0	0	0.00619519	0.00327873	0	0	0	0	0	0	0	0.00612042	0.0155028	0.0228304	0.0166791
RP11-90C4.2	ENSG00000230250	-4.64062	1		0	0	0	0.00827247	0	0	0.00615381	0	0.00733891	0	0	0	0	0	0	0	0	0	0	0	0.00613995	0.00614545	0	0.0058676	0	0.0252514
PIGQP1	ENSG00000227104	#N/A	#N/A		0	0	0	0	0	0	0	0	0	0	0	0	0	0	0	0	0	0	0	0	0	0	0	0	0	0
RP11-90C4.3	ENSG00000233079	1.53096	1		0.0396941	0	0	0	0	0	0	0	0	0	0	0	0	0	0	0	0	0.0528161	0	0	0	0	0	0	0	0
RP1-158P9.1	ENSG00000235612	-1.64396	1		0.063062	0	0	0	0	0	0	0	0.0226677	0	0	0	0.0229787	0.0579391	0	0	0	0.083909	0.0206773	0.0259675	0	0	0.0715498	0	0	0
RP4-710M16.1	ENSG00000229871	-2.31296	1		0.448945	0	0	0	0	0.745712	0	0.502361	0	0	0.257438	0	0	0.618711	0.163723	0	0	0.298678	0.441612	0.277298	0.607545	0	0.916866	0.193532	0	0
RP11-504A18.1	ENSG00000260971	1.25008	1		0.25269	0	0.106976	0.0708811	0.223909	0.215244	0.0703035	0.152253	0.251528	0.258895	0.0891691	0.114946	0.106241	0.241092	0.35443	0.255501	0.0196328	0.413814	0.305923	0.0480239	0.1929	0.0351041	0.185253	0.150826	0	0.0540903
AC119674.1	ENSG00000223307	#N/A	#N/A		0	0	0	0	0	0	0	0	0	0	0	0	0	0	0	0	0	0	0	0	0	0	0	0	0	0
RP4-710M16.2	ENSG00000223956	-2.03629	1		0.795938	0	0	0.483742	1.14608	0.66104	1.07955	0.22266	0.643726	0.530064	0.456414	0.392237	0.21752	0.27423	0.580531	0.201199	0.200982	0.529529	0.391468	1.72068	1.25664	0.718724	0.13546	0.686229	0.673724	0.184575
PPAP2B	ENSG00000162407	-1.04488	1		14.1851	2.13482	1.00781	1.16455	1.37876	2.1615	1.17945	1.33635	1.33505	1.00565	1.07897	0.674845	1.59126	6.55417	1.68016	2.18163	1.18614	5.43632	3.87145	3.30467	2.50085	2.31377	1.95661	1.49527	1.25686	1.11516
RPL21P23	ENSG00000236776	#N/A	#N/A		0	0	0	0	0	0	0	0	0	0	0	0	0	0	0	0	0	0	0	0	0	0	0	0	0	0
RP11-377K22.3	ENSG00000224980	#N/A	#N/A		0	0	0	0	0	0	0	0	0	0	0	0	0	0	0	0	0	0	0	0	0	0	0	0	0	0
RP11-377K22.2	ENSG00000225475	#N/A	#N/A		0	0	0	0	0	0	0	0	0	0	0	0	0	0	0	0	0	0	0	0	0	0	0	0	0	0
PRKAA2	ENSG00000162409	-1.35224	1	5'-AMP-activated protein kinase catalytic subunit alpha-2	0.311024	0.2758	0.540219	0.225448	0.381287	0.369693	0.270913	0.644974	0.649249	0.258438	0.382881	0.584966	0.595773	0.157298	0.258069	0.424122	0.495718	0.375875	0.134728	0.553415	0.630708	0.484405	0.505049	0.260774	0.125595	0.166749
C1orf168	ENSG00000187889	1.13254	1		0.0178211	0.0143095	0.0632068	0.0505447	0.116329	0.0635883	0.023276	0.0819816	0.128116	0.05011	0.0681276	0.128806	0.0346331	0.0900536	0.0693233	0.0700754	0.02	0.0764065	0.0272689	0.0684909	0.0285829	0.055429	0.0283076	0.0375582	0.0184369	0.0514285
RP11-378I13.1	ENSG00000229913	-6.5387	1		0	0	0	0	0	0	0	0	0	0	0	0	0	0	0	0	0	0	0	0	0	0	0.0839	0	0	0.114321
C8A	ENSG00000157131	-22.096	1	Complement component C8 alpha chain	0	0	0	0	0	0	0	0	0	0	0	0	0	0	0	0	0	0	0	0	0	0	0.0042892	0.00543218	0.0159996	0.0146109
C8B	ENSG00000021852	-3.21491	1	Complement component C8 beta chain	0.0324573	0	0	0	0	0	0	0.0181596	0	0	0	0	0	0	0	0	0	0	0	0	0.00488041	0	0.0110478	0.00466393	0.00915787	0.0150535
RP5-1103B4.3	ENSG00000236341	-3.21858	1		0.145861	0	0.00668961	0	0	0.01346	0	0	0.0196611	0	0	0	0	0	0	0	0.00613854	0.00808663	0	0.0450465	0.0383813	0.0384156	0.0206866	0	0.0102887	0.0281871
AL161740.1	ENSG00000221591	#N/A	#N/A		0	0	0	0	0	0	0	0	0	0	0	0	0	0	0	0	0	0	0	0	0	0	0	0	0	0
DAB1	ENSG00000173406	-1.20175	1	Disabled homolog 1	0.0198241	0.0136051	0.0340062	0.0134566	0.0137906	0.0316456	0.0250256	0.0275125	0.0353977	0.0284617	0.0516716	0.0331141	0.018012	0.040626	0.0173697	0.0654707	0.0152124	0.0310022	0.0151951	0.0327585	0.0222982	0.0242942	0.0170007	0.0150939	0.0301825	0.0282993
RP6-102O10.1	ENSG00000227935	#N/A	#N/A		0	0	0	0	0	0	0	0	0	0	0	0	0	0	0	0	0	0	0	0	0	0	0	0	0	0
RPS20P5	ENSG00000236888	#N/A	#N/A		0	0	0	0	0	0	0	0	0	0	0	0	0	0	0	0	0	0	0	0	0	0	0	0	0	0
AL137855.1	ENSG00000238773	#N/A	#N/A		0	0	0	0	0	0	0	0	0	0	0	0	0	0	0	0	0	0	0	0	0	0	0	0	0	0
DAB1-AS1	ENSG00000226759	-1.23282	1		0	0	0.0431728	0	0.0112954	0.0651501	0.0177329	0	0.010574	0.0391811	0	0	0.010719	0	0	0.0793181	0	0.0391416	0	0.0363397	0	0	0	0	0.0415001	0.0272868
HNRNPA1P6	ENSG00000229887	-3.39657	1		0	0	0	0	0	0	0.323447	0.200135	0	0	0	0	0	0	0	0	0	0	0.175933	0.662833	0	0.323008	0.121756	0	0	0
RPS26P15	ENSG00000223416	-3.4537	1		2.87041	1.55574	2.52759	4.88468	2.64521	0.635713	5.71004	1.92716	3.71437	6.88169	1.97517	2.26325	1.25511	0.791168	2.5123	1.74141	3.47907	1.52772	6.21175	2.83672	1.55378	2.07356	1.95405	5.93943	20.8951	13.8453
RP11-393I23.4	ENSG00000235038	1.53097	1		0	0	0	0	0	0	0	0	0	0	0	0	0	0	0	0	0	0.0264028	0	0	0	0	0	0	0	0
RP11-393I23.3	ENSG00000230546	#N/A	#N/A		0	0	0	0	0	0	0	0	0	0	0	0	0	0	0	0	0	0	0	0	0	0	0	0	0	0
RP11-414C16.1	ENSG00000233216	#N/A	#N/A		0	0	0	0	0	0	0	0	0	0	0	0	0	0	0	0	0	0	0	0	0	0	0	0	0	0
OMA1	ENSG00000162600	2.3473	0.000199321	Metalloendopeptidase OMA1, mitochondrial	0.889304	0.718189	0.794808	1.15304	1.33262	0.888824	0.88385	0.995116	1.477	1.25738	1.19251	1.15218	0.82092	0.909242	0.634215	0.97298	0.813783	1.08013	0.849358	0.480749	0.309954	0.759107	0.149022	0.115337	0.176286	0.334193
RP4-592A1.4	ENSG00000270209	2.94187	1		0	0	1.04466	0	0	0	0	0	0.511719	0	0	0	0	0	0.346112	0	0	0.63141	0.466787	0	0	0	0	0	0	0
RN7SL713P	ENSG00000264128	2.23636	1		1.31434	0	0	0	0	0	0	0	0	0	0	0	0	0	0	0	0	0	1.29288	0	0	0	0	0	0	0
TACSTD2	ENSG00000184292	-3.77908	5.54691e-10	Tumor-associated calcium signal transducer 2	2773.45	3053.7	3067.98	3489.34	2786.19	2252.93	4628.72	2771.36	3302.76	2792.29	2642.19	1922.76	3061.68	3053.89	1896.1	2892.32	3049.82	2323.39	2499.61	4645.07	10201.2	7147.25	10943.7	11603.9	4399.99	3680.28
RP4-592A1.2	ENSG00000185839	-1.30043	1		220.337	196.682	217.989	216.443	207.12	212.892	200.28	195.688	233.23	211.331	200.231	148.676	188.955	199.113	176.756	264.068	235.709	254.651	197.087	154.515	173.969	244.455	179.759	170.246	208.807	239.833
MYSM1	ENSG00000162601	-1.12001	1	Histone H2A deubiquitinase MYSM1	5.95544	2.70575	3.91762	5.15618	7.76853	5.58021	3.75995	6.82176	7.41958	6.28356	5.34987	4.18952	4.9645	4.83828	4.74209	6.41365	3.22562	7.29705	5.45953	8.15685	8.46072	6.49939	2.57886	2.44576	2.37136	1.54448
Y_RNA_27	ENSG00000222168	#N/A	#N/A		0	0	0	0	0	0	0	0	0	0	0	0	0	0	0	0	0	0	0	0	0	0	0	0	0	0
AL136985.1	ENSG00000264081	#N/A	#N/A		0	0	0	0	0	0	0	0	0	0	0	0	0	0	0	0	0	0	0	0	0	0	0	0	0	0
JUN	ENSG00000177606	-5.48735	1	Transcription factor AP-1	409.667	126.886	130.775	297.461	176.429	134.828	1178.63	58.0922	153.937	26.1205	158.611	23.0639	58.0005	2367.01	547.357	2337.48	11.3622	330.258	738.256	2468.62	257.142	1280.67	3203.8	1608.9	2692.18	1260.76
LINC01135	ENSG00000234807	1.93802	1		0.22147	0.225263	0.360864	0.385788	0.705092	0.46732	0.414707	0.388319	0.707068	0.650353	0.649989	0.501874	0.297383	0.398947	0.386662	0.576588	0.232501	0.575446	0.52319	0.10125	0.0975435	0.253525	0.143645	0.183426	0.205178	0.173081
RP11-63G10.3	ENSG00000272226	2.35303	1		1.49368	1.01196	0.822059	1.36171	1.29047	1.65404	1.35062	0	2.41608	2.48684	1.28479	0.368043	0.408205	2.57314	1.36181	1.88788	0	1.98747	1.83661	0.461299	0	1.34878	0	0.32195	0.632167	0
RP11-63G10.2	ENSG00000231740	#N/A	#N/A		0	0	0	0	0	0	0	0	0	0	0	0	0	0	0	0	0	0	0	0	0	0	0	0	0	0
RP4-794H19.1	ENSG00000232453	1.74371	1		0.231027	0.743463	0.651628	0.824907	0.997976	0.943369	0.391685	0.63013	1.55705	1.65394	0.645828	0.925028	0.347252	0.815871	0.200098	0.817591	0.42294	1.55621	0.681759	0.481603	0.40383	0.404192	0.285057	0.261428	0.281108	0.147329
PHBP3	ENSG00000228121	-1.20719	1		3.17112	2.42384	3.22199	3.26157	2.24794	2.97132	3.74965	3.00251	2.63045	2.92409	2.79756	1.44251	2.13323	1.68087	2.49082	2.46646	3.9421	3.89485	2.39948	3.01337	1.98064	2.86349	1.32847	1.26186	3.51011	3.62029
RP4-794H19.4	ENSG00000230812	-3.56623	1		0.0329834	0.0148973	0	0.0100231	0	0	0.0223681	0	0.00889193	0	0.00945683	0	0	0.011364	0.00601425	0	0	0	0	0.0101864	0	0	0.0280671	0.0284371	0.0279189	0.0229462
RP11-145M4.1	ENSG00000241042	-1.69819	1		0	0	0	0	0.139222	0	0	0	0	0.160975	0.138609	0	0	0	0	0	0	0	0	0	0	0	0.0822758	0.104201	0	0
RP11-145M4.2	ENSG00000235215	1.35522	1		0.0270974	0	0	0	0	0.0100022	0	0.0101072	0	0	0.010359	0.00890239	0	0.0622404	0.00658799	0.00913298	0	0.0120184	0.0355398	0	0	0	0	0	0.0305823	0
RP11-145M4.3	ENSG00000237352	-3.92972	1		0.0126632	0	0	0.00769621	0	0	0.00572513	0	0.0273107	0.0252995	0	0	0.00692136	0	0	0	0	0	0	0	0	0	0.0129308	0	0.0321563	0.0411116
RP11-470E16.1	ENSG00000224609	-5.85745	1		0.00299584	0	0	0	0	0	0.00270889	0	0.00323057	0.00399023	0.00687161	0	0	0.0165148	0.00218506	0.0151459	0.00302591	0.0039862	0	0.00370085	0.00540558	0.00541042	0.00611831	0.0051658	0.0481808	0.0194523
RP11-467C18.1	ENSG00000270457	1.26644	1		0	0.533923	0	0	0.680868	0	0	0	0.637378	3.14902	0	0	0	0.814575	0.862208	1.19529	0.597	0.78646	1.74424	0	0	0.533727	0.804745	0.509596	0	0
FGGY	ENSG00000172456	-1.34738	1	FGGY carbohydrate kinase domain-containing protein	0.0776154	0.0421436	0.0569548	0.0732065	0.10895	0.0737367	0.0540741	0.0626461	0.0873557	0.0813464	0.106039	0.0564326	0.0458999	0.0759863	0.0866166	0.134658	0.062116	0.0959371	0.0959561	0.085402	0.0474475	0.118725	0.0545696	0.0460741	0.0897511	0.0987472
MIR4711	ENSG00000266150	#N/A	#N/A		0	0	0	0	0	0	0	0	0	0	0	0	0	0	0	0	0	0	0	0	0	0	0	0	0	0
RP4-782L23.2	ENSG00000226883	2.65523	0.481429		0.406105	0.330159	0.498091	0.479528	1.16951	0.764494	0.435403	0.785504	1.27624	0.973621	0.851648	0.737614	0.653216	0.479719	0.575473	0.786051	0.263688	1.11159	0.564967	0.207836	0.361147	0.188593	0.114533	0.125046	0.14241	0.161442
RP4-782L23.1	ENSG00000231816	#N/A	#N/A		0	0	0	0	0	0	0	0	0	0	0	0	0	0	0	0	0	0	0	0	0	0	0	0	0	0
HOOK1	ENSG00000134709	-1.00659	1	Protein Hook homolog 1	4.38853	3.50425	5.11256	6.32792	5.64563	4.6693	3.62504	5.16838	7.2962	5.13668	5.65797	4.01203	3.72652	3.63866	4.15898	6.72328	4.50139	6.76287	4.73801	5.838	6.89139	6.21806	3.64332	1.84288	1.39472	0.97782
CYP2J2	ENSG00000134716	1.31018	1	Cytochrome P450 2J2	0.393797	0.145524	0.223296	0.174062	0.295545	0.198215	0.2212	0.273738	0.141551	0.182783	0.260029	0.105852	0.267419	0.205572	0.195833	0.211155	0.0903978	0.158781	0.0762991	0.117932	0.0807447	0.0754292	0.0934218	0.221201	0.0303028	0.138364
RN7SL475P	ENSG00000265535	1.17825	1		0	0	0	0	0	0	0	0	0	0	0	0	0	0	0.492274	0	0	0	0	0	0	0	0	0	0	0
C1orf87	ENSG00000162598	-1.96246	1		0.0161668	0.00834505	0.00254215	0.0140366	0.00532088	0.0332474	0.00208833	0.00516868	0.00498101	0.00307614	0	0.00682885	0.0201974	0.0923039	0.0117915	0.0163467	0.0116637	0.147506	0.0658828	0.0342367	0.0270872	0.075078	0.0157224	0.0139385	0.0469181	0.0235653
PGBD4P8	ENSG00000229332	1.17825	1		0	0	0	0	0	0	0	0	0	0	0	0	0	0	0	0	0	0	0.349675	0	0	0	0	0	0	0
RP11-575B7.3	ENSG00000238242	1.21047	1		0.01722	0.0155552	0	0	0.00661207	0	0.0051902	0	0	0	0	0	0.00627466	0.0553738	0	0	0	0.0229125	0.0282312	0	0.00517852	0.00518316	0.00390754	0.00494881	0.00485863	0.00532434
RP11-776H12.1	ENSG00000226476	2.17676	1		0.123564	0.0270043	0.0723913	0.12597	0.1079	0.116967	0.0342393	0.189557	0.0343858	0.0875975	0.0731407	0.0137498	0.230932	0.126343	0.0247112	0.0564238	0.066428	0.0901609	0.105862	0.0467774	0.0125861	0.0449906	0.024421	0.0103096	0.0202434	0.0536107
RP11-436K8.1	ENSG00000231252	-3.65113	1		0.0156498	0.00108745	0	0	0	0.00533227	0	0.00673532	0	0.00320682	0.00138062	0	0	0.00829526	0	0.00365168	0	0.0144161	0.007105	0.00594851	0.00217215	0.00108705	0.00655612	0.0114169	0.0234367	0.00558328
NFIA	ENSG00000162599	-1.62786	1	Nuclear factor 1 A-type	0.265132	0.225305	0.23148	0.254813	0.241481	0.245836	0.167786	0.371503	0.319436	0.236463	0.310205	0.206942	0.299697	0.396723	0.153386	0.274168	0.160406	0.411947	0.300925	0.48117	0.154438	0.414518	0.150674	0.191979	0.475163	0.373707
RP4-668G5.1	ENSG00000237928	#N/A	#N/A		0	0	0	0	0	0	0	0	0	0	0	0	0	0	0	0	0	0	0	0	0	0	0	0	0	0
AC096534.1	ENSG00000263380	#N/A	#N/A		0	0	0	0	0	0	0	0	0	0	0	0	0	0	0	0	0	0	0	0	0	0	0	0	0	0
RP4-802A10.1	ENSG00000270742	1.72955	1		0	0	0	0	0.489645	0	0	0	0	0	0	0	0	1.7574	0.310028	0	0	0	1.25436	0	0.383486	0	0	0	0	0
RP5-833A20.1	ENSG00000237853	#N/A	#N/A		0	0	0	0	0	0	0	0	0	0	0	0	0	0	0	0	0	0	0	0	0	0	0	0	0	0
AC099791.1	ENSG00000264551	#N/A	#N/A		0	0	0	0	0	0	0	0	0	0	0	0	0	0	0	0	0	0	0	0	0	0	0	0	0	0
RP11-430G17.1	ENSG00000223920	-3.51477	1		0.279413	0	0	0	0	0.618819	0.25265	0	0.602612	0.372157	0	1.10156	0	0.770144	0	0	0	0	0	0.690335	3.02498	0.252307	0	0.2409	0	0
TM2D1	ENSG00000162604	-1.04759	1	TM2 domain-containing protein 1	4.09212	2.06175	2.8294	3.02604	4.92646	4.32705	4.32297	4.41782	5.3788	4.88677	4.22843	3.80247	3.66132	4.73995	2.66617	3.31832	2.14163	5.36703	4.4504	3.44794	6.19369	4.67077	1.72232	1.64566	1.75666	1.85823
RP11-430G17.3	ENSG00000271200	-1.04674	1		2.80722	1.26791	1.54497	0.568708	6.46744	1.55429	3.8075	3.66476	2.52264	0	3.75607	4.15018	2.04581	0.644793	3.41249	0.946152	0.945134	3.73523	4.60228	2.3119	3.37683	2.11241	1.91103	0.806761	2.77221	0.43399
INADL	ENSG00000132849	1.05407	1		0.978414	0.646595	0.869806	1.02449	1.5721	1.24828	1.12688	1.46773	1.44562	1.43008	1.27161	1.17036	1.04727	1.47056	0.982268	1.19876	0.505609	1.32583	1.78591	1.41889	0.97038	1.22038	0.430165	0.490847	0.702991	0.722445
RNU6-414P	ENSG00000200575	#N/A	#N/A		0	0	0	0	0	0	0	0	0	0	0	0	0	0	0	0	0	0	0	0	0	0	0	0	0	0
RNU6-1177P	ENSG00000212360	#N/A	#N/A		0	0	0	0	0	0	0	0	0	0	0	0	0	0	0	0	0	0	0	0	0	0	0	0	0	0
LAMTOR5P1	ENSG00000236646	-1.3004	1		34.0366	18.715	34.2068	36.8755	40.0602	24.5809	39.4743	27.3229	41.4909	15.7684	31.3979	21.1488	32.354	24.4735	28.0633	30.6746	21.6733	20.6752	16.7404	19.1952	27.3695	22.0489	22.667	28.7072	26.3052	37.7491
RN7SL180P	ENSG00000242860	#N/A	#N/A		0	0	0	0	0	0	0	0	0	0	0	0	0	0	0	0	0	0	0	0	0	0	0	0	0	0
MIR3116-2	ENSG00000263908	#N/A	#N/A		0	0	0	0	0	0	0	0	0	0	0	0	0	0	0	0	0	0	0	0	0	0	0	0	0	0
PIGPP2	ENSG00000234204	1.53097	1		0	0	0	0	0	0	0	0	0.261766	0	0	0	0	0	0	0.245448	0	0	0	0	0	0	0	0	0	0
RPS15AP7	ENSG00000234088	#N/A	#N/A		0	0	0	0	0	0	0	0	0	0	0	0	0	0	0	0	0	0	0	0	0	0	0	0	0	0
L1TD1	ENSG00000240563	-1.13794	1	LINE-1 type transposase domain-containing protein 1	0.159843	0	0.0125672	0.0277561	0	0.0505722	0.0206475	0.0383274	0.0369357	0	0.0392822	0.0225058	0	0.0157347	0.00832742	0.0115444	0.0345958	0	0.0336925	0.0705209	0.041202	0.0103097	0.00777242	0.0196872	0.0193285	0
RP5-1155K23.4	ENSG00000237227	#N/A	#N/A		0	0	0	0	0	0	0	0	0	0	0	0	0	0	0	0	0	0	0	0	0	0	0	0	0	0
Y_RNA_28	ENSG00000200174	#N/A	#N/A		0	0	0	0	0	0	0	0	0	0	0	0	0	0	0	0	0	0	0	0	0	0	0	0	0	0
KANK4	ENSG00000132854	2.34716	1	KN motif and ankyrin repeat domain-containing protein 4	0.57679	0.183892	0.0320108	0.00883745	0.00837508	0.0536733	0.00876545	0.111186	0.0365873	0.0613301	0.00833821	0.0167201	0.0158954	0.113557	0.0212114	0.0147027	0.0195826	0.161232	0.023839	0.0688577	0.00655929	0.0131303	0.0115486	0.00417889	0.038976	0.0269759
RNU6-371P	ENSG00000201153	#N/A	#N/A		0	0	0	0	0	0	0	0	0	0	0	0	0	0	0	0	0	0	0	0	0	0	0	0	0	0
USP1	ENSG00000162607	1.56738	1	Ubiquitin carboxyl-terminal hydrolase 1	18.7954	13.6967	16.6471	20.2783	14.2015	14.08	12.1494	16.8802	19.4207	17.8619	16.695	14.703	15.0963	20.5589	12.9759	21.1408	17.683	23.5004	18.4504	16.7734	8.2402	15.7274	5.50743	4.29831	4.7543	4.98296
DOCK7	ENSG00000116641	1.17847	1	Dedicator of cytokinesis protein 7	0.604718	0.394818	0.516869	0.620687	0.552743	0.484943	0.450122	0.505348	0.672392	0.568478	0.594452	0.42825	0.471242	0.605888	0.446052	0.838037	0.385307	0.86722	0.530056	0.535704	0.327957	0.590079	0.172352	0.246303	0.309871	0.317357
RP11-293K19.1	ENSG00000270549	#N/A	#N/A		0	0	0	0	0	0	0	0	0	0	0	0	0	0	0	0	0	0	0	0	0	0	0	0	0	0
ANGPTL3	ENSG00000132855	#N/A	#N/A	Angiopoietin-related protein 3	0	0	0	0	0	0	0	0	0	0	0	0	0	0	0	0	0	0	0	0	0	0	0	0	0	0
AL138847.1	ENSG00000269624	#N/A	#N/A		0	0	0	0	0	0	0	0	0	0	0	0	0	0	0	0	0	0	0	0	0	0	0	0	0	0
RP5-849H19.2	ENSG00000213703	-2.54315	1		0	0	0	0	0	0	0	0	0	0	0	0	0	0	0	0	0	0	0	0	0	0	0	0	0.309715	0
RP11-230B22.1	ENSG00000235545	-1.34447	1		0.0629569	0.0812434	0.168294	0.174916	0.217566	0.149391	0.0650592	0.140895	0.184272	0.119791	0.123776	0.0709145	0.0688213	0.0867639	0.124636	0.3001	0.0363366	0.215406	0.0707756	0.211097	0.113597	0.113699	0.11633	0.139575	0.0609029	0.133481
ATG4C	ENSG00000125703	2.23101	0.0756248	Cysteine protease ATG4C	0.672653	0.425779	0.535032	0.737059	0.695668	0.546416	0.412882	0.80488	1.00862	0.673576	0.706683	0.641189	0.622598	0.855965	0.571185	0.843966	0.443845	1.16614	0.66891	0.412442	0.190473	0.421189	0.130355	0.0952452	0.238969	0.157124
RP4-771M4.3	ENSG00000234318	-1.50021	1		0	0	0	0	0.040869	0	0	0	0.0382585	0.0472549	0	0	0	0	0	0.10762	0.0358348	0.141622	0.0697983	0.0438279	0.0640165	0.0640738	0.0241523	0	0	0
RP4-771M4.2	ENSG00000237163	2.23641	1		1.31868	0	0	0	0	0	0	0	0	0	0	0.649845	0	0.908668	0	0	0	0	0	0	0	0	0	0	0	0
RP11-5P4.1	ENSG00000229537	-2.0895	1		0.0166831	0	0	0	0	0.0184742	0	0	0	0	0	0	0	0	0	0	0	0	0	0	0	0	0	0	0	0.0309501
RP11-5P4.2	ENSG00000227485	#N/A	#N/A		0	0	0	0	0	0	0	0	0	0	0	0	0	0	0	0	0	0	0	0	0	0	0	0	0	0
RP11-5P4.3	ENSG00000229225	#N/A	#N/A		0	0	0	0	0	0	0	0	0	0	0	0	0	0	0	0	0	0	0	0	0	0	0	0	0	0
RP11-335E6.2	ENSG00000203605	-2.54317	1		0	0	0	0	0	0	0	0	0	0	0	0	0	0	0	0	0	0	0	0	0	0	0	0	0	0.00775241
RP11-335E6.4	ENSG00000271593	-2.54312	1		0	0	0	0	0	0	0	0	0	0	0	0	0	0	0	0	0	0	0	0	0	0	0.0382673	0	0	0
RNA5SP49	ENSG00000252259	#N/A	#N/A		0	0	0	0	0	0	0	0	0	0	0	0	0	0	0	0	0	0	0	0	0	0	0	0	0	0
LINC00466	ENSG00000224209	-11.3313	0.360184		0.00314014	0	0	0	0	0	0	0.00175688	0.00338618	0	0	0	0	0	0	0	0.00158583	0.0020891	0	0.00387911	0.00141649	0	0.00320651	0.00541463	0.0239218	0.00436912
RP11-335E6.3	ENSG00000228734	-2.54317	1		0	0	0	0	0	0	0	0	0	0	0	0	0	0	0	0	0	0	0	0	0	0	0	0	0	0.100061
AL138935.1	ENSG00000223683	#N/A	#N/A		0	0	0	0	0	0	0	0	0	0	0	0	0	0	0	0	0	0	0	0	0	0	0	0	0	0
RP4-792G4.2	ENSG00000230798	-1.68745	1		2.30213	0	0	0	0	0	0.203086	0.125661	0	0	0	0	0	0.0773824	0	0	0	0.373558	0	0.20809	0	0	0.496915	0.145231	0.23764	0.0520836
FOXD3	ENSG00000187140	-1.27661	1	Forkhead box protein D3	2.12532	0.0872659	0	0	0	0	0	0	0	0	0	0	0	0	0	0	0	0.128541	0	0.11934	0	0.087234	0.460354	0	0	0
Y_RNA_29	ENSG00000252784	#N/A	#N/A		0	0	0	0	0	0	0	0	0	0	0	0	0	0	0	0	0	0	0	0	0	0	0	0	0	0
RP4-792G4.3	ENSG00000236674	1.05696	1		0.883332	0.930922	1.13434	0.536857	1.86549	1.14119	1.06497	1.81213	0.793787	0.392177	1.1819	1.01571	0.160936	1.01447	0.644273	0.446581	0.1487	1.76302	0.579269	0.181868	0.398464	0.797641	0.801779	0.634648	0.124617	1.22905
ALG6	ENSG00000088035	2.05154	0.188091	Dolichyl pyrophosphate Man9GlcNAc2 alpha-1,3-glucosyltransferase	1.52285	0.696711	1.06894	1.25913	1.68612	1.5149	0.995198	1.64734	1.82429	1.73588	1.85303	1.58692	1.21852	1.55173	1.05734	1.79026	0.87853	1.98133	1.74164	0.984078	0.520605	1.13365	0.180127	0.191724	0.436027	0.443877
ITGB3BP	ENSG00000142856	2.19026	0.00329386	Centromere protein R	0.884273	0.739788	0.544892	1.15424	1.73933	0.914117	0.858628	1.10495	1.3254	1.02469	1.07555	0.880548	1.0723	1.19346	0.62019	1.08297	0.426126	1.06363	0.813297	0.500199	0.531458	0.327888	0.279202	0.148649	0.189059	0.301683
EFCAB7	ENSG00000203965	-1.81424	1	EF-hand calcium-binding domain-containing protein 7	0.417205	0	0	0	0	0	0	0	0	0	0	0	0	0	0.0177259	0.0982945	0.0122736	0.11857	0.258984	0.190142	0	0.0512063	0	0	0.140572	0.0751444
RN7SL488P	ENSG00000264271	#N/A	#N/A		0	0	0	0	0	0	0	0	0	0	0	0	0	0	0	0	0	0	0	0	0	0	0	0	0	0
RNU7-123P	ENSG00000251720	#N/A	#N/A		0	0	0	0	0	0	0	0	0	0	0	0	0	0	0	0	0	0	0	0	0	0	0	0	0	0
DLEU2L	ENSG00000116652	1.01269	1		0.976921	0.661855	0.537655	0.593737	0.562673	0.5409	0	0.819868	2.10693	0.325296	0.280098	0	0.26698	0.336585	0.356267	1.23474	0.986729	1.62484	1.20121	0.301705	1.32204	0.882151	0.332523	0.210567	0.413459	0
PGM1	ENSG00000079739	-1.00544	1	Phosphoglucomutase-1	4.17638	2.61927	2.88954	2.08862	3.22331	2.48085	2.52477	3.81542	3.84416	3.56803	3.90363	2.83138	2.49793	4.1893	2.37162	3.17921	3.71513	5.29901	3.99079	2.77492	2.24995	3.54766	1.52715	1.9624	2.39883	2.68687
RN7SL130P	ENSG00000244256	#N/A	#N/A		0	0	0	0	0	0	0	0	0	0	0	0	0	0	0	0	0	0	0	0	0	0	0	0	0	0
ROR1	ENSG00000185483	-1.06529	1	Inactive tyrosine-protein kinase transmembrane receptor ROR1	0.102957	0.00664309	0.0102533	0.00178782	0.00508283	0.00651486	0.0035465	0.0224928	0.00898766	0.00783605	0.00899637	0.00773137	0.0139344	0.026351	0.00393347	0.0148718	0.00396155	0.018918	0.0197728	0.00787342	0.00840398	0.00265627	0.00867765	0.00845389	0.0128647	0.0259219
RP4-597J3.1	ENSG00000177452	-2.54317	1		0	0	0	0	0	0	0	0	0	0	0	0	0	0	0	0	0	0	0	0	0	0	0	0.294937	0	0
CFL1P3	ENSG00000228056	#N/A	#N/A		0	0	0	0	0	0	0	0	0	0	0	0	0	0	0	0	0	0	0	0	0	0	0	0	0	0
RNU6-809P	ENSG00000207190	#N/A	#N/A		0	0	0	0	0	0	0	0	0	0	0	0	0	0	0	0	0	0	0	0	0	0	0	0	0	0
Y_RNA_30	ENSG00000200508	#N/A	#N/A		0	0	0	0	0	0	0	0	0	0	0	0	0	0	0	0	0	0	0	0	0	0	0	0	0	0
RP11-24J23.2	ENSG00000223949	-3.5564	1		0.0311929	0.0023481	0	0.00947897	0	0.00863542	0.00235043	0.00872608	0	0	0	0	0.00568309	0	0.00189592	0.0105133	0	0.00691744	0.00255695	0.0321113	0.00938058	0.00704173	0.0247739	0.00448224	0	0.0120559
UBE2U	ENSG00000177414	1.13198	1	Ubiquitin-conjugating enzyme E2 U	0.0501472	0	0.00344986	0	0.0108312	0	0	0.00350712	0	0	0.00718898	0.0154453	0	0.00863878	0.00457197	0.00950723	0.00316567	0.0208515	0.0215811	0	0	0	0.00640089	0.0108088	0.00265295	0.011629
RNU7-62P	ENSG00000238653	#N/A	#N/A		0	0	0	0	0	0	0	0	0	0	0	0	0	0	0	0	0	0	0	0	0	0	0	0	0	0
CACHD1	ENSG00000158966	1.21451	1	VWFA and cache domain-containing protein 1	1.30393	0.439163	0.0900122	0.193341	0.239125	0.543333	0.177952	0.317758	0.138574	0.216643	0.1515	0.187768	0.391957	1.61743	0.35918	0.511564	0.107104	2.45838	0.825621	0.388541	0.429691	0.179334	0.380512	0.357172	0.172669	0.126702
MIR4794	ENSG00000264470	#N/A	#N/A		0	0	0	0	0	0	0	0	0	0	0	0	0	0	0	0	0	0	0	0	0	0	0	0	0	0
RAVER2	ENSG00000162437	1.00881	1	Ribonucleoprotein PTB-binding 2	2.21454	1.19167	0.703579	1.52638	1.85124	1.29517	1.4224	1.82365	1.02171	1.18346	1.94967	0.857868	2.11605	1.7056	1.00682	1.37743	0.757802	0.953054	1.59197	1.91527	0.96113	1.24035	0.739124	0.848143	0.727163	0.880964
JAK1	ENSG00000162434	-1.24932	1	Tyrosine-protein kinase JAK1	6.06794	5.57609	6.69721	6.78904	6.26635	5.72508	6.36505	6.02337	7.67328	6.93202	6.34191	5.85349	6.01049	7.09202	4.57226	8.31955	6.29692	8.56453	6.83732	7.64035	6.44539	10.7217	5.09104	5.04804	4.09705	3.90716
RP11-182I10.1	ENSG00000234784	#N/A	#N/A		0	0	0	0	0	0	0	0	0	0	0	0	0	0	0	0	0	0	0	0	0	0	0	0	0	0
RP11-182I10.2	ENSG00000233877	#N/A	#N/A		0	0	0	0	0	0	0	0	0	0	0	0	0	0	0	0	0	0	0	0	0	0	0	0	0	0
RP11-182I10.3	ENSG00000226891	2.21185	1		0.231136	0.101412	0.109034	0.0481631	0.220609	0.255949	0.161226	0.177351	0.256367	0.228692	0.166622	0.130175	0.180475	0.227528	0.0529831	0.160257	0.0333509	0.825976	0.29232	0.0489478	0.0774527	0.131191	0.0404607	0.0284681	0.0670784	0.0490053
SLC2A3P2	ENSG00000185031	-2.54317	1		0	0	0	0	0	0	0	0	0	0	0	0	0	0	0	0	0	0	0	0	0	0	0	0	0	0.125212
RP4-535B20.4	ENSG00000272506	3.56576	1		0	0	0	0	0.372384	0.715948	0.584612	0.723465	1.74299	0	0.741489	0.95584	0.353381	1.33654	0.235782	0.653733	0	1.29041	0.953967	0	0	0	0.220068	0.278711	0	0
RNU6-1176P	ENSG00000212257	#N/A	#N/A		0	0	0	0	0	0	0	0	0	0	0	0	0	0	0	0	0	0	0	0	0	0	0	0	0	0
MIR3671	ENSG00000265996	1.17826	1		0	0	0	0	0	0	0	0	0	0	0	0	0	0	0	2.29549	0	0	0	0	0	0	0	0	0	0
MIR101-1	ENSG00000199135	#N/A	#N/A		0	0	0	0	0	0	0	0	0	0	0	0	0	0	0	0	0	0	0	0	0	0	0	0	0	0
RP4-535B20.1	ENSG00000231485	-3.32984	1		0	0	0	0	0	0.199125	0	0	0	0	0.206229	0	0	0.495637	0	0	0.181626	0.239265	0	0.222138	0	0	0.244828	0.465104	0.304419	0
RP4-535B20.2	ENSG00000235804	#N/A	#N/A		0	0	0	0	0	0	0	0	0	0	0	0	0	0	0	0	0	0	0	0	0	0	0	0	0	0
MRPS21P1	ENSG00000234496	1.17826	1		0	0.809264	0	0	0	0	0	0	0	0	0	0	0	0	0	0	0	0	0	0	0	0	0	0	0	0
AK4	ENSG00000162433	-1.64085	1	Adenylate kinase 4, mitochondrial	3.17393	2.13538	0.930582	2.27633	0.788901	1.34677	2.66066	1.70708	0.384535	3.64867	0.725843	0.318873	1.61862	3.29688	1.27116	0.888273	0.756128	2.34725	1.87465	2.87354	3.35562	2.74234	1.14947	1.37637	1.37128	1.61005
RP4-700A9.1	ENSG00000231622	#N/A	#N/A		0	0	0	0	0	0	0	0	0	0	0	0	0	0	0	0	0	0	0	0	0	0	0	0	0	0
DNAJC6	ENSG00000116675	-7.96914	0.000155825	Putative tyrosine-protein phosphatase auxilin	0.237137	0.0581276	0.0144282	0.0449028	0.0150996	0.0699374	0.0172401	0.0213349	0.0205602	0.0206333	0.00819989	0.00822137	0.0664349	0.343232	0.053887	0.0566305	0.0216649	0.307602	0.23678	0.697764	0.577318	0.744622	0.407232	0.251711	0.374217	0.29734
RP5-1044H5.1	ENSG00000229294	#N/A	#N/A		0	0	0	0	0	0	0	0	0	0	0	0	0	0	0	0	0	0	0	0	0	0	0	0	0	0
COX6CP13	ENSG00000234144	#N/A	#N/A		0	0	0	0	0	0	0	0	0	0	0	0	0	0	0	0	0	0	0	0	0	0	0	0	0	0
RNU2-15P	ENSG00000222624	#N/A	#N/A		0	0	0	0	0	0	0	0	0	0	0	0	0	0	0	0	0	0	0	0	0	0	0	0	0	0
LEPR	ENSG00000116678	1.39052	1	Leptin receptor	0.126561	0.0587956	0.114431	0.342839	0.214518	0.201212	0.104629	0.202313	0.170596	0.15412	0.110934	0.124738	0.164043	0.242941	0.131211	0.18007	0.0995257	0.304321	0.145835	0.212181	0.0856356	0.124895	0.0480017	0.0592344	0.042851	0.0805
LEPROT	ENSG00000213625	1.13621	1	Leptin receptor gene-related protein	42.5834	23.9201	24.256	23.5107	27.3098	24.4884	21.4839	24.1512	32.313	26.8491	26.6398	20.353	21.6535	27.2631	22.6304	30.8094	26.733	37.5266	30.6098	26.9664	21.342	27.4209	10.9888	13.448	12.4792	13.8075
RP4-630A11.3	ENSG00000237852	1.17825	1		0	0	0	0	0	0	0	0	0.02768	0	0	0	0	0	0	0	0	0	0	0	0	0	0	0	0	0
snoU13_17	ENSG00000238931	#N/A	#N/A		0	0	0	0	0	0	0	0	0	0	0	0	0	0	0	0	0	0	0	0	0	0	0	0	0	0
RP11-430H12.2	ENSG00000224570	-2.54317	1		0	0	0	0	0	0	0	0	0	0	0	0	0	0	0	0	0	0	0	0	0	0	0	0.0764847	0	0
RN7SL854P	ENSG00000239319	#N/A	#N/A		0	0	0	0	0	0	0	0	0	0	0	0	0	0	0	0	0	0	0	0	0	0	0	0	0	0
PDE4B	ENSG00000184588	-2.66316	1	cAMP-specific 3',5'-cyclic phosphodiesterase 4B	0.16269	0.0316246	0.0139784	0.0108473	0.012652	0.0296459	0.00589671	0.0203555	0.0125841	0.0109717	0.00944723	0.00811883	0.00787919	0.0718988	0.0160217	0.0270697	0.0312006	0.0520629	0.0742768	0.0424	0.0123862	0.0198356	0.159353	0.043796	0.0493895	0.0452091
RP11-397C12.1	ENSG00000227466	#N/A	#N/A		0	0	0	0	0	0	0	0	0	0	0	0	0	0	0	0	0	0	0	0	0	0	0	0	0	0
RNU4-88P	ENSG00000223152	#N/A	#N/A		0	0	0	0	0	0	0	0	0	0	0	0	0	0	0	0	0	0	0	0	0	0	0	0	0	0
SGIP1	ENSG00000118473	-1.44409	1	SH3-containing GRB2-like protein 3-interacting protein 1	0.0390419	0.0579393	0.00204638	0.00112992	0	0.0195579	0.0025216	0.00208034	0	0.00247623	0	0	0.00101616	0	0.000677997	0.000939913	0.00657231	0.0321585	0	0.00918661	0.00167728	0.00419697	0.00949216	0.00801442	0.00944204	0.0215564
MIR3117	ENSG00000264720	#N/A	#N/A		0	0	0	0	0	0	0	0	0	0	0	0	0	0	0	0	0	0	0	0	0	0	0	0	0	0
AL139147.1	ENSG00000248458	-1.09182	1		0.0894752	0.016165	0	0	0	0.0594486	0	0	0	0	0	0	0	0	0	0	0	0.0952431	0	0	0	0	0	0	0	0.0663968
AL354978.1	ENSG00000221655	#N/A	#N/A		0	0	0	0	0	0	0	0	0	0	0	0	0	0	0	0	0	0	0	0	0	0	0	0	0	0
TCTEX1D1	ENSG00000152760	-2.96486	1	Tctex1 domain-containing protein 1	0.00758784	0	0	0	0	0	0.0480274	0	0	0	0	0	0	0.0209143	0	0	0	0.0201925	0	0.018747	0.0136912	0	0.010331	0.0196259	0.00642275	0.0140768
INSL5	ENSG00000172410	1.1303	1	Insulin-like peptide INSL5	0.113641	0	0	0	0	0.0629204	0	0.317905	0	0.151361	0	0.112004	0.0621131	0.0783067	0	0	0	0.075604	0	0.070192	0	0	0.116043	0	0	0
WDR78	ENSG00000152763	1.3945	1	WD repeat-containing protein 78	0.256854	0.151458	0.164921	0.286195	0.328753	0.298255	0.222574	0.261467	0.336606	0.411006	0.233205	0.261944	0.239832	0.317109	0.195146	0.268729	0.129716	0.379738	0.314068	0.101359	0.162532	0.315691	0.0837846	0.123028	0.105688	0.0909997
RP11-342H21.2	ENSG00000231080	-1.4609	1		0	0.223211	0.271986	0	0	0	0	0	0	0	0.141695	0	0.135059	0	0	0	0	0	0	0	0.111465	0.223129	0	0	0	0
MIER1	ENSG00000198160	-1.05275	1	Mesoderm induction early response protein 1	4.11944	3.09815	4.06847	4.26039	4.92588	4.21106	3.17776	5.30768	4.84789	4.65583	4.98329	4.23932	3.22144	4.31622	3.17379	4.63443	3.28367	5.73153	4.32662	7.50938	4.34156	5.46083	2.38177	2.07854	1.56301	1.1254
SLC35D1	ENSG00000116704	3.5819	5.62343e-11	UDP-glucuronic acid/UDP-N-acetylgalactosamine transporter	7.30281	6.66269	7.74519	7.07658	7.35344	8.34533	4.52866	10.9636	14.6329	11.7722	11.2661	9.28645	6.02916	7.24914	5.97826	14.7497	10.3789	18.4438	10.1366	2.16297	1.20119	5.23729	0.588527	0.751647	2.62451	1.76963
C1orf141	ENSG00000203963	-1.34562	1		0	0.00904338	0.022039	0.0104305	0.0313019	0.0205883	0.00905236	0.0208045	0.0138801	0.017144	0.0574075	0.0422874	0.0015634	0.025623	0.00938813	0.0144609	0.018779	0.0818276	0.0267296	0.00883373	0.00387085	0.0232459	0.0165513	0.0209618	0.0169481	0.0530646
SNORA31_1	ENSG00000252433	#N/A	#N/A		0	0	0	0	0	0	0	0	0	0	0	0	0	0	0	0	0	0	0	0	0	0	0	0	0	0
IL23R	ENSG00000162594	-1.08987	1	Interleukin-23 receptor	0.0256183	0.0887094	0.0751958	0.137534	0.174604	0.0567372	0.0772152	0.0644995	0.126617	0.142174	0.0832451	0.037874	0.0583431	0.0323637	0.0747407	0.0712344	0.0582199	0.0937399	0.0692997	0.0395589	0.0404467	0.100244	0.0290664	0.0938707	0.101195	0.0435659
RNU6-586P	ENSG00000253074	#N/A	#N/A		0	0	0	0	0	0	0	0	0	0	0	0	0	0	0	0	0	0	0	0	0	0	0	0	0	0
AL109843.1	ENSG00000221733	#N/A	#N/A		0	0	0	0	0	0	0	0	0	0	0	0	0	0	0	0	0	0	0	0	0	0	0	0	0	0
RNU4ATAC4P	ENSG00000252116	#N/A	#N/A		0	0	0	0	0	0	0	0	0	0	0	0	0	0	0	0	0	0	0	0	0	0	0	0	0	0
RP4-763G1.1	ENSG00000228523	1.40125	1		0.274424	0.247893	0	0	0	0	0.248139	0	0	0.365511	0	0	0.299986	0	0	0	0	0	0.269941	0	0	0	0	0.236598	0	0
IL12RB2	ENSG00000081985	-1.39935	1	Interleukin-12 receptor subunit beta-2	0.0870191	0.044342	0.0687673	0.0840769	0.305861	0.311321	0.340965	0.277138	0.23339	0.184256	0.255894	0.237505	0.234154	0.464325	0.0569593	0.0992679	0.0225366	0.296887	0.204118	0.242558	0.378445	0.245807	0.145819	0.148126	0.175645	0.0517422
SERBP1	ENSG00000142864	1.2618	1	Plasminogen activator inhibitor 1 RNA-binding protein	52.804	50.3973	51.6435	66.4943	56.6629	46.9936	48.4016	61.5293	69.0539	61.4321	58.5419	44.7792	53.8874	60.3365	45.9455	59.7539	51.3436	64.8743	53.1325	45.765	32.1473	53.8502	28.9017	29.6393	20.9155	21.2398
RNU6-387P	ENSG00000223263	#N/A	#N/A		0	0	0	0	0	0	0	0	0	0	0	0	0	0	0	0	0	0	0	0	0	0	0	0	0	0
RP4-763G1.2	ENSG00000235200	#N/A	#N/A		0	0	0	0	0	0	0	0	0	0	0	0	0	0	0	0	0	0	0	0	0	0	0	0	0	0
RNU6-1031P	ENSG00000207504	#N/A	#N/A		0	0	0	0	0	0	0	0	0	0	0	0	0	0	0	0	0	0	0	0	0	0	0	0	0	0
RP11-393N21.1	ENSG00000238139	-5.23189	1		0	0	0	0	0	0	0	0	0	0	0	0	0	0	0	0	0	0	0	0	0	0	0	0	1.35645	0
RN7SL392P	ENSG00000242482	#N/A	#N/A		0	0	0	0	0	0	0	0	0	0	0	0	0	0	0	0	0	0	0	0	0	0	0	0	0	0
HNRNPCP9	ENSG00000232048	-2.54317	1		0	0	0	0	0	0	0	0	0	0	0	0	0	0	0	0	0	0	0	0	0	0	0	0.200516	0	0
GADD45A	ENSG00000116717	-9.1522	3.65564e-25	Growth arrest and DNA damage-inducible protein GADD45 alpha	66.9185	45.4743	41.0553	44.8933	32.4349	35.4991	47.1176	49.8522	34.9636	38.7205	35.4374	27.8115	40.5733	47.5396	30.3162	38.3301	27.27	34.9512	19.2441	183.327	317.259	135.548	491.191	430.714	75.9888	39.9119
GNG12	ENSG00000172380	-1.3696	1	Guanine nucleotide-binding protein G(I)/G(S)/G(O) subunit gamma-12	8.07282	4.64556	5.01433	7.0698	5.88923	4.20327	5.40421	4.99425	5.296	5.36409	5.73312	3.22349	5.08576	5.3959	4.74002	6.36148	6.5396	6.74618	5.58279	11.0533	9.35314	7.94567	3.52157	3.85193	2.71716	2.91584
RNU7-80P	ENSG00000238778	#N/A	#N/A		0	0	0	0	0	0	0	0	0	0	0	0	0	0	0	0	0	0	0	0	0	0	0	0	0	0
GNG12-AS1	ENSG00000232284	1.30956	1		0.0867708	0.0632898	0.07534	0.0936804	0.146516	0.0948925	0.0589666	0.13931	0.111005	0.0918834	0.0988958	0.0988007	0.120187	0.0750178	0.0625016	0.125338	0.0533473	0.132666	0.0816425	0.0838884	0.0481368	0.0428266	0.0385238	0.042749	0.0401452	0.0734885
RP4-609E1.2	ENSG00000235055	-1.78183	1		0	0	0	0	0	0	0	0	0	0	0	0	0	0	0	0	0	0	0.217386	0.273003	0	0	0	0	0	0
DIRAS3	ENSG00000162595	-1.40429	1	GTP-binding protein Di-Ras3	5.77848	1.36861	1.51254	1.32769	3.65291	2.77023	1.27439	4.21868	2.69767	2.11184	2.58619	1.73636	2.11842	1.26252	0.719571	1.35381	0.355884	2.29724	2.73807	1.78458	1.71656	0.82723	2.75841	2.70364	2.65438	1.73221
ARL5AP3	ENSG00000228431	#N/A	#N/A		0	0	0	0	0	0	0	0	0	0	0	0	0	0	0	0	0	0	0	0	0	0	0	0	0	0
AL157407.1	ENSG00000263542	#N/A	#N/A		0	0	0	0	0	0	0	0	0	0	0	0	0	0	0	0	0	0	0	0	0	0	0	0	0	0
WLS	ENSG00000116729	1.36388	1	Protein wntless homolog	7.28581	7.7259	9.7832	8.97151	11.5646	7.42399	9.17968	10.0136	17.4251	11.692	11.4354	10.0497	7.08872	8.3112	11.0057	13.5112	9.97976	10.2708	10.3832	7.38394	4.20006	9.25965	3.08035	3.74642	4.95025	7.03619
CTBP2P8	ENSG00000234383	-1.0175	1		4.35611	1.49257	1.48805	2.73878	4.32581	7.31882	1.7657	5.88291	3.40159	6.20215	3.10087	1.03633	2.95565	2.89817	0	0	1.66891	2.59828	2.95515	2.04116	2.57483	3.25533	1.94288	1.68358	1.14432	2.09
MIR1262	ENSG00000221203	#N/A	#N/A		0	0	0	0	0	0	0	0	0	0	0	0	0	0	0	0	0	0	0	0	0	0	0	0	0	0
RPS7P4	ENSG00000229133	1.17826	1		0	0	0	0	0	0	0	0	0	0	0.393677	0	0	0	0	0	0	0	0	0	0	0	0	0	0	0
COX6B1P7	ENSG00000225242	#N/A	#N/A		0	0	0	0	0	0	0	0	0	0	0	0	0	0	0	0	0	0	0	0	0	0	0	0	0	0
TCEB1P18	ENSG00000237622	#N/A	#N/A		0	0	0	0	0	0	0	0	0	0	0	0	0	0	0	0	0	0	0	0	0	0	0	0	0	0
RP5-1033K19.2	ENSG00000229440	#N/A	#N/A		0	0	0	0	0	0	0	0	0	0	0	0	0	0	0	0	0	0	0	0	0	0	0	0	0	0
RPE65	ENSG00000116745	-3.49186	1	Retinoid isomerohydrolase	0.0189025	0	0	0.0114882	0	0	0	0	0	0	0	0	0	0	0	0	0	0	0	0	0.034107	0	0.006434	0	0	0
DEPDC1	ENSG00000024526	1.3657	1	DEP domain-containing protein 1A	2.46803	0.547577	0.600509	1.22103	0.947666	0.49865	0.336703	0.998081	0.663017	1.64938	1.05274	0.341401	1.23063	0.274491	0.36002	0.928147	1.05835	0.633736	0.519616	0.738138	0.171879	0.46918	0.47751	0.0895935	0.0146601	1.26916
RP4-694A7.2	ENSG00000233589	1.05983	1		1.17758	0	0	0.440423	0.469553	0	0.0819066	0	0.0488401	0.301623	0	0.0892782	0.198041	0.124836	0	0.59534	0	0.964221	0.178206	0.279749	0.0408611	0.163591	0	0.117146	0.191685	0.336093
RP4-694A7.4	ENSG00000234264	-5.1972	1		0.00952423	0.00860344	0.00524172	0.00578848	0	0	0	0.00532873	0	0	0.00546148	0	0	0.00656289	0.00347333	0.00963021	0	0	0	0.0117656	0	0.0129004	0.0162092	0.0205286	0.0201545	0.0132518
TXNP2	ENSG00000225167	#N/A	#N/A		0	0	0	0	0	0	0	0	0	0	0	0	0	0	0	0	0	0	0	0	0	0	0	0	0	0
RP11-424D14.1	ENSG00000223883	-5.40584	1		0	0	0	0.00188092	0.00356503	0	0	0.00346306	0	0	0.00177467	0.00610051	0	0.00426512	0	0	0.0031259	0	0.00152214	0	0	0	0.00526706	0.00400237	0.0104785	0.0172243
RP11-74K19.1	ENSG00000235446	-3.87504	1		0	0	0	0	0	0	0	0	0	0	0	0	0	0	0	0	0	0	0	0	0	0	0	0.0569212	0	0
RP3-380B4.1	ENSG00000229639	#N/A	#N/A		0	0	0	0	0	0	0	0	0	0	0	0	0	0	0	0	0	0	0	0	0	0	0	0	0	0
LRRC7	ENSG00000033122	-2.37789	1	Leucine-rich repeat-containing protein 7	0.00547767	0.00371107	0.00188417	0.00374527	0.00473243	0.00265376	0.00216694	0.00383089	0.00664522	0.00319193	0.00706739	0.00674848	0.00411669	0.00613359	0.00274672	0.00207698	0.0041495	0.0045553	0.00235734	0.00422921	0.00247093	0.00309143	0.00512733	0.00619848	0.00782425	0.0181011
RP11-379C1.1	ENSG00000270615	#N/A	#N/A		0	0	0	0	0	0	0	0	0	0	0	0	0	0	0	0	0	0	0	0	0	0	0	0	0	0
RN7SL538P	ENSG00000240692	#N/A	#N/A		0	0	0	0	0	0	0	0	0	0	0	0	0	0	0	0	0	0	0	0	0	0	0	0	0	0
PIN1P1	ENSG00000229359	1.53101	1	Putative PIN1-like protein	0	0	0	0	0	0	0	0	0	0	0	0	0	0	0	0	0.405193	0	0	0	0	0	0	0	0	0
RP11-181B18.1	ENSG00000237919	#N/A	#N/A		0	0	0	0	0	0	0	0	0	0	0	0	0	0	0	0	0	0	0	0	0	0	0	0	0	0
LRRC40	ENSG00000066557	-1.29721	1	Leucine-rich repeat-containing protein 40	1.45525	0.581612	0.690625	1.07412	1.34714	1.06583	0.703974	1.46667	1.3709	1.13322	1.30353	0.913027	1.08807	1.06389	0.728374	1.2024	0.577328	1.41182	1.16975	2.69861	1.06396	2.02303	0.456202	0.521126	0.614511	0.405267
RN7SL242P	ENSG00000244389	#N/A	#N/A		0	0	0	0	0	0	0	0	0	0	0	0	0	0	0	0	0	0	0	0	0	0	0	0	0	0
SRSF11	ENSG00000116754	1.12805	1	Serine/arginine-rich splicing factor 11	30.8963	17.1014	21.0055	29.4353	50.3737	32.462	23.2427	39.9476	40.439	35.7141	36.1206	33.9803	27.924	28.4271	26.066	30.1911	12.9836	35.953	30.0806	49.6757	23.4035	31.8711	12.5577	10.3228	11.302	9.92856
RP4-677H15.4	ENSG00000228988	#N/A	#N/A		0	0	0	0	0	0	0	0	0	0	0	0	0	0	0	0	0	0	0	0	0	0	0	0	0	0
ANKRD13C	ENSG00000118454	-1.19154	1	Ankyrin repeat domain-containing protein 13C	1.59999	0.985262	1.00669	1.33611	1.30531	1.29005	1.11671	1.30834	1.4828	1.2662	1.24846	1.11056	1.29669	1.54995	1.07412	1.35388	1.23026	1.66586	1.37973	1.62001	1.21375	1.70729	0.924524	0.989768	0.887311	0.71254
HHLA3	ENSG00000197568	1.02913	1	HERV-H LTR-associating protein 3	1.34125	1.41843	1.46192	1.24859	1.87664	1.96341	1.53816	1.3178	1.91904	1.66444	1.86838	1.87649	1.60922	1.62302	1.02121	0.952628	1.33489	2.17638	1.68618	0.969883	0.844083	1.45927	1.06004	1.21278	0.919318	1.17736
RP11-180O5.2	ENSG00000226088	#N/A	#N/A		0	0	0	0	0	0	0	0	0	0	0	0	0	0	0	0	0	0	0	0	0	0	0	0	0	0
CTH	ENSG00000116761	-4.10334	0.000168725	Cystathionine gamma-lyase	0.474438	0.189075	0.138235	0.152654	0.160741	0.25496	0.220807	0.210794	0.26333	0.139393	0.208044	0.192543	0.27457	0.240384	0.111954	0.289241	0.225506	0.519876	0.281386	1.79274	0.226604	0.756024	0.726698	0.384982	0.862236	0.414195
RP11-42O15.3	ENSG00000271992	-2.06294	1		0.857426	1.1618	0	1.04223	0	0.949476	0.7753	0.959445	0.462304	0	0.983348	1.69015	0.937295	4.13581	0.625378	1.30045	0.433017	0.570437	1.68684	4.23682	0.386778	0.387124	3.21034	0.739242	1.45154	0
RP11-42O15.2	ENSG00000233020	1.07611	1		0.619794	0.186624	0.45481	1.0045	1.42792	0.228778	0.18681	0.462359	0.222786	0	0.236939	0.610868	0.225843	0.284722	0.150686	0.417794	0.417344	0	0.406447	0.255217	0.931946	0.373112	0.281286	0	0	0
CASP3P1	ENSG00000237033	1.26395	1		0.328047	0	0	1.19625	0.377887	0.726529	0	0.367078	0.35375	0.873866	0.376223	0	0	0.452096	0.478533	0.331697	0	0.436492	0	0	0.295958	0.592446	0	0.28283	0	0
RP5-952N6.1	ENSG00000229051	-1.17838	1		0.0274643	0.0225537	0	0	0	0.0165888	0	0.00279382	0	0	0	0	0	0.00688179	0.00182105	0	0	0.0132885	0	0	0	0	0.00339937	0.00430523	0.00422677	0.0138957
RP11-99H8.1	ENSG00000226208	-3.87498	1		0	0	0	0	0	0	0	0	0	0	0	0	0	0	0	0	0	0	0	0	0	0	0	0	0.0776243	0
PTGER3	ENSG00000050628	1.46808	1	Prostaglandin E2 receptor EP3 subtype	0.212602	0.143113	0	0	0.00235483	0.0362194	0.00462112	0	0.00440884	0	0.00468893	0	0.00558667	0.00140864	0.00149101	0.0010335	0.0103239	0.0979213	0.00402172	0.0151519	0.0267421	0.00369188	0.0125247	0.0132186	0.00605626	0.0142216
RP3-333A15.1	ENSG00000235782	-2.54315	1		0	0	0	0	0	0	0	0	0	0	0	0	0	0	0	0	0	0	0	0	0	0	0	0	0.0410947	0
RP3-333A15.2	ENSG00000269933	1.53097	1		0	0	0	0	0	0	0	0	0	0	0	0	0	0	0	0	0	0.819179	0	0	0	0	0	0	0	0
ZRANB2-AS1	ENSG00000235079	4.52101	1.4517e-07		3.6512	1.63433	1.67955	2.10645	4.99689	5.37078	3.67597	3.73194	4.12533	3.52757	4.99989	3.8779	3.9079	3.74011	1.4786	1.42163	0.869672	5.01773	2.56234	1.45411	0.688308	0.807026	0.267107	0.422856	0.16606	0.141538
ZRANB2	ENSG00000132485	1.38161	1	Zinc finger Ran-binding domain-containing protein 2	26.3829	16.426	19.6979	28.1988	41.7146	22.7162	18.9603	29.311	34.9824	27.8993	29.6213	22.8209	23.2373	26.2682	23.3374	29.7503	17.627	39.7842	25.4282	26.342	26.5648	25.0358	8.13428	5.51921	6.93059	5.83511
MIR186	ENSG00000207721	#N/A	#N/A		0	0	0	0	0	0	0	0	0	0	0	0	0	0	0	0	0	0	0	0	0	0	0	0	0	0
ZRANB2-AS2	ENSG00000229956	1.20022	1		0.050355	0.0225226	0.0328253	0.0415976	0.0715214	0.041144	0.0358066	0.0295408	0.0653715	0.0358136	0.0493399	0.0462569	0.0154983	0.0532265	0.0417193	0.0622848	0.0217268	0.0702538	0.0442426	0.0380478	0.0220531	0.0432628	0.00998433	0.0105374	0.033933	0.0331042
AL360297.1	ENSG00000264239	#N/A	#N/A		0	0	0	0	0	0	0	0	0	0	0	0	0	0	0	0	0	0	0	0	0	0	0	0	0	0
RP11-386O9.2	ENSG00000237726	2.46343	1		0.178216	0.160986	0.39233	0.216627	0.615878	0.197349	0.483439	0.199421	0.38436	0.23737	0.204389	0	0	0.245608	0	0.180199	0	0	0.175305	0	0	0.160928	0	0.153652	0	0
RP11-115M14.1	ENSG00000226324	1.17826	1		0	0	0	0	0	0	0	0	0	0	0.91648	0	0	0	0	0	0	0	0	0	0	0	0	0	0	0
NEGR1	ENSG00000172260	-1.62809	1	Neuronal growth regulator 1	0.00856077	0.00325606	0.00644728	0.00438141	0.0114185	0.00873142	0.00264817	0.00201671	0.0128756	0.00240048	0.0082678	0.0079934	0.00246269	0.0046571	0.00509375	0.00888382	0.00341318	0.0140886	0.00620491	0.0016698	0.00284546	0.00203429	0.0075148	0.00582694	0.0131577	0.0148369
RP11-82L20.1	ENSG00000231985	2.02228	1		0	0	0.0844797	0.0932918	0.176822	0.254969	0	0	0.165527	0.20445	0.0880215	0	0	0	0.0559789	0.0776041	0	0.204244	0	0	0.0692426	0	0	0.0661711	0	0
RP11-175G14.2	ENSG00000271618	#N/A	#N/A		0	0	0	0	0	0	0	0	0	0	0	0	0	0	0	0	0	0	0	0	0	0	0	0	0	0
NEGR1-IT1	ENSG00000228853	#N/A	#N/A		0	0	0	0	0	0	0	0	0	0	0	0	0	0	0	0	0	0	0	0	0	0	0	0	0	0
GDI2P2	ENSG00000233994	1.14597	1		130.449	76.5793	96.2066	109.836	81.7579	68.406	86.1629	70.2273	89.2916	91.9068	89.3116	55.0551	83.3329	118.644	89.6328	98.676	101.889	96.6234	108.602	61.2928	62.8463	76.8479	39.5926	39.9446	64.5268	68.883
RPL31P12	ENSG00000227207	1.72086	1		3.90632	3.52866	0.614248	3.3916	0.64283	1.23591	2.52297	5.61999	3.61062	0	0.64	2.20003	1.22005	2.30721	2.0351	2.25702	0.563648	2.22757	0	2.75748	1.51038	2.01564	0.379893	0	0	0
RNU6-1246P	ENSG00000212366	#N/A	#N/A		0	0	0	0	0	0	0	0	0	0	0	0	0	0	0	0	0	0	0	0	0	0	0	0	0	0
RP4-660H19.1	ENSG00000225087	-2.61702	1		0.00265984	0	0.00439157	0	0.0107238	0.00589077	0	0	0.00573649	0.00885675	0.00305046	0.00393229	0.0014538	0.00916411	0.000969999	0.00403415	0.00805962	0.00884781	0.00915737	0.00657156	0.00239966	0.00720542	0.00543211	0.00573304	0.0180114	0.0123361
RP11-262K1.1	ENSG00000227016	1.53097	1		0	0	0	0	0	0	0	0	0	0	0	0	0	0	0	0	0	0.034837	0	0	0	0	0	0	0	0
KRT8P21	ENSG00000229636	-6.5615	1		0	0	0	0	0	0	0	0	0	0	0	0	0	0	0	0	0	0	0	0	0	0	0	0	0.340251	0.124288
RN7SKP19	ENSG00000251825	1.17827	1		0	0	0	0	0	0	0	0	0	0	0	0	0	0	0	0	0.800738	0	0	0	0	0	0	0	0	0
RP4-598G3.1	ENSG00000233973	-14.4511	1		0	0	0	0	0	0	0.00368047	0	0	0	0	0	0	0	0	0	0	0	0	0	0	0	0.00554182	0.0105279	0.0172267	0.0151024
RP4-788P17.1	ENSG00000223479	-7.7199	1		0	0	0.00274879	0	0	0	0	0	0	0	0	0	0.0027299	0	0	0.00252507	0	0	0	0	0	0	0.00340009	0.00430614	0.0147968	0.00231645
RNA5SP50	ENSG00000200601	#N/A	#N/A		0	0	0	0	0	0	0	0	0	0	0	0	0	0	0	0	0	0	0	0	0	0	0	0	0	0
RNU4ATAC8P	ENSG00000252005	#N/A	#N/A		0	0	0	0	0	0	0	0	0	0	0	0	0	0	0	0	0	0	0	0	0	0	0	0	0	0
LRRIQ3	ENSG00000162620	1.81736	1	Leucine-rich repeat and IQ domain-containing protein 3	0.0522156	0.0335413	0.0728009	0.100141	0.0748518	0.0321229	0.0283286	0.0363554	0.0800808	0.0463648	0.0439149	0.059469	0.0418582	0.0911502	0.0693981	0.0926874	0.188691	0.121971	0.0604939	0.0143341	0.0293116	0.0303857	0.0339663	0.027011	0.0245545	0.0312133
FPGT	ENSG00000254685	2.70963	2.89658e-06	Fucose-1-phosphate guanylyltransferase	4.6221	3.02327	3.83102	5.74013	6.7741	4.09464	3.21258	4.21241	5.93306	4.71734	4.69417	3.63344	3.5125	3.63009	4.29321	5.86725	5.11848	6.20934	4.30557	2.00876	1.81369	2.83611	0.545903	0.292874	0.942744	0.986617
FPGT-TNNI3K	ENSG00000259030	#N/A	#N/A		0	0	0	0	0	0	0	0	0	0	0	0	0	0	0	0	0	0	0	0	0	0	0	0	0	0
TNNI3K	ENSG00000116783	1.64622	1	Serine/threonine-protein kinase TNNI3K	0.0311646	0.0698579	0.175963	0.108734	0.247973	0.146989	0.123677	0.0781406	0.215953	0.184484	0.133038	0.219561	0.0283897	0.139188	0.107759	0.25851	0.0734475	0.19812	0.104456	0.139023	0.0593564	0.0698323	0.0326091	0.0283618	0.0893968	0.0321199
RP11-439H8.4	ENSG00000237324	1.52592	1		0.295184	0.770849	1.80179	0.906795	2.68316	0.962791	1.20838	1.47737	1.96196	1.69417	1.40953	2.12645	0.463486	0.968939	1.18218	2.74048	0.81855	1.67818	0.855249	1.20003	0.537461	0.809337	0.365361	0.305396	1.22658	0.288743
RP4-650F12.2	ENSG00000233894	13.614	1		0	0.267555	0.16301	0.180014	0.682382	0	0.13391	0	0.159699	0.986257	0.169844	0.729811	0.16189	0.61229	0	0.449229	0.299164	0.394105	0.582705	0	0	0	0	0	0	0
LRRC53	ENSG00000162621	1.53096	1	Leucine-rich repeat-containing protein 53	0.00934929	0	0	0	0	0	0	0	0	0	0	0	0	0	0	0	0	0	0	0	0	0	0	0	0	0
C1orf173	ENSG00000178965	1.95325	1		0.00378271	0.234065	0.33934	0.025289	0.629648	0.400032	0.184702	0.00634919	1.38689	0.20657	1.08456	0.618887	0.0516884	0.239804	0.0248309	0.663604	0.55209	2.08123	0.238139	0.869161	0.0255953	0.254474	0.130043	0.0342439	0.0256151	0.0438599
RP4-612J11.1	ENSG00000234497	-1.11448	1		0.0124921	0	0	0.00759226	0	0	0	0	0	0	0	0	0	0	0	0	0	0	0	0	0	0.00564014	0	0	0	0
RP11-17E13.2	ENSG00000272864	2.94112	1		1.76797	0	0.77841	0	0	1.95777	2.23808	0	4.19429	0.941919	4.86627	2.09101	1.54612	3.41112	0.773698	2.5027	1.07143	1.88194	1.39127	0.87361	0.957018	0	0.240711	0.609711	0	0
CRYZ	ENSG00000116791	1.1387	1	Quinone oxidoreductase	10.8751	7.25793	19.3889	12.2885	13.7554	7.83564	13.5404	4.38727	24.28	11.5879	22.1628	10.4082	6.6949	10.718	13.2234	21.2182	17.6616	21.5625	12.5344	19.4445	13.6972	8.49571	9.15186	4.21926	4.37251	4.86462
TYW3	ENSG00000162623	1.97048	0.0230647	tRNA wybutosine-synthesizing protein 3 homolog	5.3212	4.543	5.41766	5.35263	7.3446	5.57573	4.42358	4.8208	14.1429	6.78584	8.03666	6.14312	4.97006	6.88994	5.43268	8.88099	7.19826	11.5203	7.25649	3.9897	3.15566	4.15393	2.0607	1.55151	1.49298	1.83506
RP11-93N20.1	ENSG00000229943	#N/A	#N/A		0	0	0	0	0	0	0	0	0	0	0	0	0	0	0	0	0	0	0	0	0	0	0	0	0	0
RP11-510C10.4	ENSG00000261213	#N/A	#N/A		0	0	0	0	0	0	0	0	0	0	0	0	0	0	0	0	0	0	0	0	0	0	0	0	0	0
RP11-510C10.2	ENSG00000224127	1.17825	1		0.0382062	0	0	0	0	0	0	0	0	0	0	0	0	0	0	0	0	0	0	0	0	0	0	0	0	0
LHX8	ENSG00000162624	-7.87706	1	LIM/homeobox protein Lhx8	0.0120713	0	0	0	0	0	0	0	0	0	0	0	0	0.00831802	0	0	0	0	0	0	0	0	0.0205441	0.0104075	0	0.027993
RP11-510C10.3	ENSG00000224149	-2.54317	1		0	0	0	0	0	0	0	0	0	0	0	0	0	0	0	0	0	0	0	0	0	0	0	0	0	0.0711923
RNU6-622P	ENSG00000206999	#N/A	#N/A		0	0	0	0	0	0	0	0	0	0	0	0	0	0	0	0	0	0	0	0	0	0	0	0	0	0
SLC44A5	ENSG00000137968	2.68924	1	Choline transporter-like protein 5	0.0415206	0.0150026	0.533372	0.0374067	1.14845	0.441389	0.22747	1.0686	0.012642	1.48275	0.774217	0.0558473	0.0213591	0.0148102	0.195597	0.0306226	0.0527918	0.0480969	0.372386	0.333697	0.115462	0.247452	0.0176243	0.00252688	0.0268757	0.0185773
RP11-87O11.1	ENSG00000224493	#N/A	#N/A		0	0	0	0	0	0	0	0	0	0	0	0	0	0	0	0	0	0	0	0	0	0	0	0	0	0
RNU6-503P	ENSG00000252338	#N/A	#N/A		0	0	0	0	0	0	0	0	0	0	0	0	0	0	0	0	0	0	0	0	0	0	0	0	0	0
RP4-595K12.1	ENSG00000213579	#N/A	#N/A		0	0	0	0	0	0	0	0	0	0	0	0	0	0	0	0	0	0	0	0	0	0	0	0	0	0
RP4-595K12.2	ENSG00000230863	1.66483	1		3.23095	1.94572	4.14907	10.1455	2.79137	0.894453	1.46074	3.91666	8.71026	1.43446	3.39666	1.85758	2.94326	2.96848	6.48051	7.35053	7.88652	5.37379	3.70787	4.98912	2.42909	5.59191	0	0.464268	0.227904	1.74824
RP4-682C21.5	ENSG00000178193	1.56561	1		0	0.0257643	0.0313942	0.0346689	0.0657101	0.0631674	0.0128949	0.0159576	0.0922694	0.0949719	0.0327104	0.0281109	0.0155892	0	0.0104014	0.100937	0.014404	0.0759008	0.0140279	0	0	0.0257548	0.0194164	0	0.0241423	0.0396845
ACADM	ENSG00000117054	1.4595	1	Medium-chain specific acyl-CoA dehydrogenase, mitochondrial	2.14869	2.07796	2.73724	2.62715	2.84641	2.35487	2.02002	3.17514	3.15527	3.05548	2.82301	2.51014	1.75817	2.82185	2.38534	2.86271	2.86921	3.86385	2.20062	1.85023	1.56506	2.39962	0.804503	0.822737	1.21964	1.01413
RP4-682C21.2	ENSG00000181227	-1.52318	1		34.9873	16.3336	21.6826	27.5181	21.8449	20.0228	20.8692	23.523	35.1923	29.9574	22.0859	13.4746	29.2472	32.8204	23.1597	27.2013	30.8841	40.4897	34.4158	39.5889	33.2891	39.1596	24.3182	24.7148	25.2599	22.0904
RABGGTB	ENSG00000137955	-1.06919	1	Geranylgeranyl transferase type-2 subunit beta	48.5174	21.3245	22.6929	32.4932	50.5019	43.3195	43.5451	52.1769	48.6096	53.4221	43.9882	37.6035	40.0848	46.6933	32.9109	31.6213	17.3946	50.586	45.8452	49.6312	53.2034	34.6345	28.3299	23.9389	15.7572	14.0351
SNORD45C	ENSG00000206620	#N/A	#N/A		0	0	0	0	0	0	0	0	0	0	0	0	0	0	0	0	0	0	0	0	0	0	0	0	0	0
SNORD45A	ENSG00000207241	#N/A	#N/A		0	0	0	0	0	0	0	0	0	0	0	0	0	0	0	0	0	0	0	0	0	0	0	0	0	0
SNORD45B	ENSG00000201487	#N/A	#N/A		0	0	0	0	0	0	0	0	0	0	0	0	0	0	0	0	0	0	0	0	0	0	0	0	0	0
MSH4	ENSG00000057468	-1.20081	1	MutS protein homolog 4	0.0669614	0.0217135	0.0207887	0.0438273	0.0593346	0.0380257	0.0419177	0.038425	0.116644	0.0480241	0.0610425	0.0406136	0.0431686	0.042592	0.0112706	0.0451377	0.0277472	0.0159919	0.0320894	0.00636304	0.157999	0.0279072	0.0105195	0.00592121	0.00435998	0.0398157
AL445464.1	ENSG00000266832	#N/A	#N/A		0	0	0	0	0	0	0	0	0	0	0	0	0	0	0	0	0	0	0	0	0	0	0	0	0	0
ASB17	ENSG00000154007	-2.08479	1	Ankyrin repeat and SOCS box protein 17	0.0147341	0	0	0	0	0	0.0133229	0	0	0	0.033796	0	0	0.0203058	0	0	0	0	0	0.0182016	0.0265858	0	0.0100304	0	0	0
RP11-550H2.1	ENSG00000225605	1.06001	1		0	0	0.0273747	0	0	0	0	0	0.0804558	0	0	0	0	0	0	0	0	0	0	0	0.0224372	0	0	0	0	0
RP11-550H2.2	ENSG00000230027	-9.25993	1		0	0	0	0	0	0	0	0	0	0	0	0	0	0	0	0	0.00822341	0	0	0	0.00734528	0	0.0166275	0	0.0206746	0.0151042
ST6GALNAC3	ENSG00000184005	1.83694	1	Alpha-N-acetylgalactosaminide alpha-2,6-sialyltransferase 3	0.169849	0.364875	0.49488	0.379514	0.565588	0.463886	0.219723	0.553004	0.439808	0.537999	0.673181	0.410769	0.279285	0.668298	0.521294	1.03368	0.429966	0.806183	0.47876	0.427133	0.0997957	0.410495	0.0728734	0.0624513	0.187564	0.257507
RP11-335E14.1	ENSG00000223905	#N/A	#N/A		0	0	0	0	0	0	0	0	0	0	0	0	0	0	0	0	0	0	0	0	0	0	0	0	0	0
RP5-1102E8.3	ENSG00000272855	2.94132	1		0.431491	2.33865	2.37474	0	3.47934	2.38907	0.780324	1.93132	2.3265	2.29885	2.4743	2.55166	0.943368	1.18932	1.88829	4.79922	1.30747	3.4448	3.81999	3.73124	0	0.389632	0	0	0.365237	0
TPI1P1	ENSG00000226415	-1.80451	0.0678913		754.371	554.632	633.607	658.578	441.549	463.104	675.371	653.364	623.896	737.962	526.06	369.39	517.729	576.717	521.265	639.677	615.582	642.939	500.988	764.735	665.68	772.592	714.1	811.152	710.014	867.267
AC104458.1	ENSG00000264686	#N/A	#N/A		0	0	0	0	0	0	0	0	0	0	0	0	0	0	0	0	0	0	0	0	0	0	0	0	0	0
RNU6-161P	ENSG00000199921	#N/A	#N/A		0	0	0	0	0	0	0	0	0	0	0	0	0	0	0	0	0	0	0	0	0	0	0	0	0	0
[truncated: 55,775 more rows]
