# Supplementary material for: Meta-Analysis of Keratoconus Transcriptomic Data Revealed Altered RNA Editing Levels Impacting Keratin Genomic Clusters
Source: Invest Ophthalmol Vis Sci. 2023 Jun 6;64(7):12. doi: 10.1167/iovs.64.7.12 (PMC10249681; doi:10.1167/iovs.64.7.12)
Supplement: Supplement 7 [file iovs-64-7-12_s007.xlsx]

## Sheet: Sheet1
Supplementary table 2. The table report for the two different groups (Corntrol and Keratoconus ) the Chromosome, Position in the chromosome, aminoacid change, frequency, standard deviation of the frequency, abundance in n° of samples, if the editing sites is reported for the first time and the code of the gene (Ensembl) for each recoding sites traced in this studies. The editing sites highlited i…
Control group									Keratoconus group
Chromosome	Position	Protein	AA change	AV_frequency	ST_DEV	abundance	Editing candidates	Gene	Chromosome	Position	SYMBOL	AA change	AV_frequency	ST_DEV	abundance	Editing candidates	Gene	FC EDITING	log2(FC editing)	raw.pval
chr20	36147563	BLCAP	Q5R	0.15	0.04	4	N	ENSG00000166619	chr20	36147563	BLCAP	Q5R	0.1	0	3	N	ENSG00000166619	3.2571	1.7036	0.0031195
chr20	36147572	BLCAP	Y2C	0.21	0.06	5	N	ENSG00000166619	chr20	36147572	BLCAP	Y2C	0.13	0.03	14	N	ENSG00000166619	-	-	-
chr7	39990344	CDK13	Q35R	0.17	0.01	2	N	ENSG00000065883	chr7	39990548	CDK13	Q103R	1	-	1	N	ENSG00000065883	-	-	-
chr7	39990548	CDK13	Q103R	0.58	-	1	N	ENSG00000065883	chr7	39990344	CDK13	Q35R	0.25	-	1	N	ENSG00000065883	-	-	-
chr13	46090371	COG3	I635V	0.29	0.09	5	N	ENSG00000136152	chr13	46090371	COG3	I635V	0.2	0.01	3	N	ENSG00000136152	3.3071	1.7255	0.0023769
chr1	160302244	COPA	I164V	0.17	0.07	5	N	ENSG00000122218	chr1	160302244	COPA	I164V	0.19	0.04	5	N	ENSG00000122218	-	-	-
chr8	144942191	EPPK1	E1744G	0.355	0.205061	2	Y	ENSG00000227184	chr8	144942191	EPPK1	E1744G	0.155556	0.0500278	9	Y	ENSG00000227184	-	-	-
chrX	153579950	FLNA	Q2341R	0.1	-	1	N	ENSG00000196924	chrX	153579950	FLNA	Q2341R	0.19	0.06	2	N	ENSG00000196924	-	-	-
chr3	58141791	FLNB	M2324V	0.2	0.09	7	N	ENSG00000136068	chr3	58141791	FLNB	M2324V	0.12	0.02	9	N	ENSG00000136068	-	-	-
chr6	29796554	HLA-G	H193R	0.77	0.23	6	N	ENSG00000204632	chr6	29796554	HLA-G	H193R	0.93	0.16	5	N	ENSG00000204632	-	-	-
chr6	31783889	HSPA1A	I119T	0.1925	0.0670199	4	Y	ENSG00000204389	chr6	31783889	HSPA1A	I119T	0.185	0.0919239	2	Y	ENSG00000204389	-	-	-
chr4	57976234	IGFBP7	K95R	0.13	0.02	4	N	ENSG00000163453	chr4	57976234	IGFBP7	K95R	0.13	0.01	2	N	ENSG00000163453	-	-	-
chr17	39777970	KRT17	I237V	0.1	-	1	Y	ENSG00000128422	chr17	39777970	JUP	I396V	0.501818	0.172442	11	Y	ENSG00000128422	0.10513	-3.2497	0.018588
chr12	53072362	KRT1	K257R	0.9775	0.045	4	Y	ENSG00000167768	chr12	53072362	KRT1	K257R	0.7075	0.392035	4	Y	ENSG00000167768	3.3882	1.7605	0.02592
chr17	39777970	JUP	I396V	0.1	-	1	Y	ENSG00000173801	chr17	39777970	KRT17	I237V	0.501818	0.172442	11	Y	ENSG00000173801	0.10513	-3.2497	0.018588
chr12	52822103	KRT75	I440T	0.658333	0.296541	6	Y	ENSG00000170454	chr12	52822103	KRT75	I440T	0.955	0.0544671	4	Y	ENSG00000170454	2.2926	1.197	0.05
chr12	53170889	KRT76	S63G	0.44	-	1	Y	ENSG00000185069	chr12	53170889	KRT76	S63G	0.835556	0.0785988	9	Y	ENSG00000185069	0.31279	-1.6767	0.05
chr12	53088532	KRT77	I320V	0.945	0.0777817	2	Y	ENSG00000189182	chr12	53088532	KRT77	I320V	0.995556	0.0133333	9	Y	ENSG00000189182	-	-	-
chr12	53216863	KRT79	T423A	1	-	1	Y	ENSG00000185640	chr12	53216863	KRT79	T423A	0.968333	0.0629333	12	Y	ENSG00000185640	-	-	-
chr12	53216900	KRT79	V435A	0.35	-	1	Y	ENSG00000185640	chr12	53216900	KRT79	V435A	0.340909	0.0957554	11	Y	ENSG00000185640	0.42177	-1.2455	0.030422
chr19	9016678	MUC16	H12407R	0.166667	0.0321455	3	Y	ENSG00000181143	chr19	9016678	MUC16	H12407R	0.150714	0.0458198	14	Y	ENSG00000181143	-	-	-
chr19	9021103	MUC16	S12687P	0.296667	0.0665833	3	Y	ENSG00000181143	chr19	9021103	MUC16	S12687P	0.186667	0.0846446	18	Y	ENSG00000181143	-	-	-
chr1	16892913	NBPF1	D959G	0.293333	0.0880152	6	Y	ENSG00000219481	chr1	16892913	NBPF1	D959G	0.305263	0.0825543	19	Y	ENSG00000219481	-	-	-
chr1	16892918	NBPF1	S961P	0.344286	0.11998	7	Y	ENSG00000219481	chr1	16892918	NBPF1	S961P	0.369474	0.087653	19	Y	ENSG00000219481	-	-	-
chr15	75646086	NEIL1	K242R	0.95	0.06	7	N	ENSG00000140398	chr15	75646086	NEIL1	K242R	0.87	0.05	18	N	ENSG00000140398	-	-	-
chr7	56183736	NUPR1L	K91R	0.7475	0.0457347	4	Y	ENSG00000185290	chr7	56183736	NUPR1L	K91R	0.602857	0.22194	7	Y	ENSG00000185290	-	-	-
chr7	56079465	PSPH	L223P	0.6475	0.191377	4	Y	ENSG00000146733	chr7	56079465	PSPH	L223P	0.384545	0.113698	11	Y	ENSG00000146733	-	-	-
chr3	40503514	RPL14	K147E	0.275	0.0420317	4	Y	ENSG00000188846	chr3	40503514	RPL14	K147E	0.188571	0.0703679	14	Y	ENSG00000188846	-	-	-
chr1	156703904	RRNAD1	Q247R	0.25	0.14	7	N	ENSG00000143303	chr1	156703904	RRNAD1	Q247R	0.11	-	1	N	ENSG00000143303	8.5067	3.0886	2.8161e-08
chr4	2835556	SH3BP2	R561G	0.16	-	1	N	ENSG00000087266	chr4	2835556	SH3BP2	R561G	0.1	-	1	N	ENSG00000087266	-	-	-
chr21	34923275	SON	R580G	0.16	0.06	3	N	ENSG00000159140	chr21	34923275	SON	R580G	0.1	-	1	N	ENSG00000159140	-	-	-
chr19	58384528	ZNF814	Y744H	0.25	-	1	N	ENSG00000204514	chr19	58384528	ZNF814	Y744H	0.1	-	1	N	ENSG00000204514	-	-	-
chr8	103841636	AZIN1	S367G	0.16	0.03	5	N	ENSG00000155096	chr3	62423807	CADPS	E1250G	0.19	0.01	2	N	ENSG00000163618	-	-	-
chr20	36147533	BLCAP	K15R	0.14	-	1	N	ENSG00000166619	chr17	39778650	JUP	N369S	0.490909	0.245049	11	Y	ENSG00000173801	-	-	-
chr4	77979680	CCNI	R75G	0.1	0.01	3	N	ENSG00000118816	chr17	39778650	KRT17	N210S	0.490909	0.245049	11	Y	ENSG00000128422	-	-	-
chr7	39990302	CDK13	K21R	0.15	0.06	3	N	ENSG00000065883	chr19	8999443	MUC16	I13578V	0.1	-	1	N	ENSG00000181143	-	-	-
chr7	39990590	CDK13	K117R	0.15	-	1	N	ENSG00000065883	chr13	52604880	UTP14C	Q647R	0.14	-	1	N	ENSG00000253797	-	-	-
chr7	73184262	CLDN3	I40V	0.31	0.122202	7	Y	ENSG00000165215	chr10	38241677	ZNF25	K250R	0.27	-	1	N	ENSG00000175395	-	-	-
chr1	149858879	HIST2H2AC	K119E	0.15	-	1	N	ENSG00000184260	chr18	32825654	ZNF397	I329V	0.11	-	1	N	ENSG00000186812	-	-	-
chr6	29797236	HLA-G	Y221H	0.25	0.18	3	N	ENSG00000204632	chr18	32825783	ZNF397	N372D	0.12	-	1	N	ENSG00000186812	-	-	-
chr6	31779334	HSPA1L	H139R	0.14	-	1	N	ENSG00000204390	chr19	40521545	ZNF546	S764P	0.14	-	1	N	ENSG00000187187	-	-	-
chr1	160319987	NCSTN	S157G	0.1	-	1	N	ENSG00000162736	chr4	60038	ZNF595	K73R	0.17	0.06	6	N	ENSG00000197701	-	-	-
chr9	132571671	TOR1B	I274V	0.1	-	1	N	ENSG00000136816	chr19	52448116	ZNF613	K291R	0.12	-	1	N	ENSG00000176024	-	-	-
chr18	32825741	ZNF397	R358G	0.1	-	1	N	ENSG00000186812	chr19	58384920	ZNF814	F613S	0.17	-	1	N	ENSG00000204514	-	-	-
chr19	38189366	ZNF607	S555G	0.21	-	1	N	ENSG00000198182	chr19	58384752	ZNF814	F669S	0.15	0.05	2	N	ENSG00000204514	-	-	-
chr19	58384194	ZNF814	I855T	0.11	-	1	N	ENSG00000204514	chr19	58384696	ZNF814	Y688H	0.15	-	1	N	ENSG00000204514	-	-	-
chr19	58384333	ZNF814	F809L	0.25	-	1	N	ENSG00000204514	chr19	58384444	ZNF814	Y772H	0.15	-	1	N	ENSG00000204514	-	-	-
chr19	58384360	ZNF814	Y800H	0.19	-	1	N	ENSG00000204514	chr7	99661777	ZSCAN21	S286P	0.11	-	1	N	ENSG00000166529	-	-	-
chr19	58384780	ZNF814	F660L	0.18	-	1	N	ENSG00000204514	chr18	32833662	ZSCAN30	Y413H	0.1	-	1	N	ENSG00000186814	-	-	-
chr7	99661980	ZSCAN21	Y388H	0.11	-	1	N	ENSG00000166529
chr18	32833746	ZSCAN30	Y385H	0.17	-	1	N	ENSG00000186814
